# Supplementary material for: A PRMT5-ZNF326 axis mediates innate immune activation upon replication stress
Source: Sci Adv. 2024 Jun 5;10(23):eadm9589. doi: 10.1126/sciadv.adm9589 (PMC11804791; doi:10.1126/sciadv.adm9589)
Supplement: Supplementary file 2 — Tables S1 and S2 [file sciadv.adm9589_tables_s1_and_s2.zip]

Archive with 2 entries (2 files):
- adm9589_table_s1.xlsx
- adm9589_table_s2.xlsx
