# Supplementary material for: A PRMT5-ZNF326 axis mediates innate immune activation upon replication stress
Source: Sci Adv. 2024 Jun 5;10(23):eadm9589. doi: 10.1126/sciadv.adm9589 (PMC11804791; doi:10.1126/sciadv.adm9589)
Supplement: Supplementary file 2 — Tables S1 and S2 [file sciadv.adm9589_tables_s1_and_s2.zip › adm9589_table_s1.xlsx]

## Sheet: DESeq2
Differentially expressed genes and ERVs in MCF10A +/-HU (1mM) for 24 hours
gene_id	gene_name	baseMean	log2FoldChange	lfcSE	stat	pvalue	padj	comparison	timepoint
ENSG00000143217	NECTIN4	2575.26	4.19582	0.125581	33.4114	9.37865e-245	2.30874e-240	DMSO vs HU	24h
ENSG00000124762	CDKN1A	54460.6	3.0343	0.111801	27.1401	3.31787e-162	4.0838e-158	DMSO vs HU	24h
ENSG00000159388	BTG2	5456.15	2.50874	0.103632	24.2083	1.82081e-129	1.4941e-125	DMSO vs HU	24h
ENSG00000164938	TP53INP1	4122.84	3.40894	0.141698	24.0578	6.91667e-128	4.25669e-124	DMSO vs HU	24h
ENSG00000233695	GAS6-AS1	975.964	4.64772	0.193809	23.9809	4.39817e-127	1.85053e-123	DMSO vs HU	24h
ENSG00000078900	TP73	769.042	5.06842	0.211361	23.9799	4.51036e-127	1.85053e-123	DMSO vs HU	24h
ENSG00000172379	ARNT2	1396.33	3.71874	0.166906	22.2805	5.71615e-110	2.01021e-106	DMSO vs HU	24h
ENSG00000079385	CEACAM1	880.053	4.15556	0.193773	21.4455	5.03335e-102	1.54883e-98	DMSO vs HU	24h
ENSG00000134574	DDB2	6999.8	2.39502	0.117517	20.3802	2.50436e-92	6.84999e-89	DMSO vs HU	24h
ENSG00000029534	ANK1	693.441	4.35156	0.223397	19.4791	1.65313e-84	4.0695e-81	DMSO vs HU	24h
ENSG00000148400	NOTCH1	14254.8	2.09606	0.109139	19.2054	3.33703e-82	7.46797e-79	DMSO vs HU	24h
ENSG00000196562	SULF2	1282.35	2.73969	0.146453	18.707	4.34518e-78	8.91378e-75	DMSO vs HU	24h
ENSG00000149527	PLCH2	3340.54	2.59801	0.139334	18.6459	1.36401e-77	2.58291e-74	DMSO vs HU	24h
ENSG00000265763	ZNF488	542.832	3.73903	0.202119	18.4991	2.09843e-76	3.68979e-73	DMSO vs HU	24h
ENSG00000173546	CSPG4	414.902	5.1374	0.27826	18.4626	4.12784e-76	6.77434e-73	DMSO vs HU	24h
ENSG00000119630	PGF	574.122	3.46712	0.193073	17.9575	4.18961e-72	6.44598e-69	DMSO vs HU	24h
ENSG00000270722	RNVU1-31	876.521	3.12329	0.176486	17.6971	4.41704e-70	6.39614e-67	DMSO vs HU	24h
ENSG00000161513	FDXR	3534.52	2.18762	0.124695	17.5438	6.63419e-69	9.07299e-66	DMSO vs HU	24h
ENSG00000177076	ACER2	791.132	2.56405	0.146379	17.5165	1.07153e-68	1.38831e-65	DMSO vs HU	24h
ENSG00000103044	HAS3	1115.2	2.74082	0.156616	17.5003	1.42581e-68	1.75496e-65	DMSO vs HU	24h
ENSG00000130513	GDF15	14911.7	2.85427	0.165402	17.2565	9.99302e-67	1.17142e-63	DMSO vs HU	24h
ENSG00000251095	AC093866.1	2144.1	2.6706	0.15526	17.2008	2.61774e-66	2.92913e-63	DMSO vs HU	24h
ENSG00000112773	TENT5A	1939.39	2.02363	0.118576	17.0661	2.65361e-65	2.84017e-62	DMSO vs HU	24h
ENSG00000179750	APOBEC3B	483.749	3.1044	0.182674	16.9942	9.06904e-65	9.30219e-62	DMSO vs HU	24h
ENSG00000164796	CSMD3	1141.06	2.47109	0.147779	16.7216	9.12865e-63	8.9888e-60	DMSO vs HU	24h
ENSG00000143816	WNT9A	592.737	3.45323	0.210078	16.4378	1.02534e-60	9.70802e-58	DMSO vs HU	24h
ENSG00000125657	TNFSF9	2942.37	1.83833	0.114024	16.1223	1.77795e-58	1.62103e-55	DMSO vs HU	24h
ENSG00000170271	FAXDC2	337.071	3.5105	0.219376	16.0022	1.2325e-57	1.08359e-54	DMSO vs HU	24h
ENSG00000277918	RNVU1-28	850.428	2.92273	0.185175	15.7836	4.03352e-56	3.4239e-53	DMSO vs HU	24h
ENSG00000275405	AC213203.2	845.023	2.96126	0.187889	15.7607	5.79789e-56	4.75755e-53	DMSO vs HU	24h
ENSG00000258590	NBEAP1	718.757	3.35023	0.214491	15.6194	5.3721e-55	4.26597e-52	DMSO vs HU	24h
ENSG00000078804	TP53INP2	1147.2	2.48506	0.161191	15.4169	1.26087e-53	9.69963e-51	DMSO vs HU	24h
ENSG00000174307	PHLDA3	9324.31	1.59782	0.104047	15.3566	3.19889e-53	2.38627e-50	DMSO vs HU	24h
ENSG00000143369	ECM1	1128.15	2.42609	0.160718	15.0954	1.73703e-51	1.25766e-48	DMSO vs HU	24h
ENSG00000157873	TNFRSF14	404.814	3.35718	0.223399	15.0277	4.83177e-51	3.39839e-48	DMSO vs HU	24h
ENSG00000207205	RNVU1-15	1449.75	2.23731	0.149351	14.9802	9.89222e-51	6.76435e-48	DMSO vs HU	24h
ENSG00000135679	MDM2	59277.8	1.40131	0.0939275	14.9191	2.47628e-50	1.64753e-47	DMSO vs HU	24h
ENSG00000121753	ADGRB2	615.325	2.53705	0.170678	14.8645	5.60256e-50	3.62942e-47	DMSO vs HU	24h
LTR75:ERVL:LTR	LTR75	1834.39	2.44799	0.164753	14.8586	6.11873e-50	3.86218e-47	DMSO vs HU	24h
ENSG00000173535	TNFRSF10C	354.078	3.09528	0.208645	14.8352	8.68058e-50	5.34224e-47	DMSO vs HU	24h
ENSG00000164125	GASK1B	1569.41	1.98986	0.134447	14.8003	1.45848e-49	8.75695e-47	DMSO vs HU	24h
ENSG00000261150	EPPK1	14928.8	1.63499	0.111455	14.6695	1.01057e-48	5.92317e-46	DMSO vs HU	24h
ENSG00000170835	CEL	521.869	2.75862	0.188151	14.6618	1.13255e-48	6.48372e-46	DMSO vs HU	24h
ENSG00000179046	TRIML2	624.346	2.73199	0.186629	14.6386	1.59333e-48	8.91434e-46	DMSO vs HU	24h
ENSG00000168209	DDIT4	42263.7	-1.50183	0.103598	-14.4968	1.26971e-47	6.94586e-45	DMSO vs HU	24h
ENSG00000168297	PXK	2532.69	-1.68801	0.116596	-14.4774	1.68257e-47	9.00431e-45	DMSO vs HU	24h
ENSG00000159788	RGS12	4139.62	1.58109	0.10937	14.4564	2.28603e-47	1.19734e-44	DMSO vs HU	24h
ENSG00000196208	GREB1	1332.71	2.45696	0.170738	14.3902	5.9586e-47	3.05589e-44	DMSO vs HU	24h
ENSG00000187994	RINL	593.299	2.80792	0.19559	14.3561	9.75099e-47	4.89878e-44	DMSO vs HU	24h
ENSG00000116299	KIAA1324	714.516	3.01346	0.210349	14.326	1.50451e-46	7.4073e-44	DMSO vs HU	24h
ENSG00000137501	SYTL2	432.469	2.78317	0.194424	14.3149	1.76617e-46	8.52506e-44	DMSO vs HU	24h
ENSG00000178934	LGALS7B	356.866	4.55296	0.321132	14.1778	1.25646e-45	5.94812e-43	DMSO vs HU	24h
ENSG00000198753	PLXNB3	994.791	1.92029	0.135794	14.1412	2.11496e-45	9.82341e-43	DMSO vs HU	24h
ENSG00000260912	AL158206.1	445.515	2.60542	0.184512	14.1206	2.83394e-45	1.29191e-42	DMSO vs HU	24h
ENSG00000158023	WDR66	1638.42	2.89717	0.207548	13.959	2.77163e-44	1.24053e-41	DMSO vs HU	24h
ENSG00000285646	AL021155.5	862.244	2.6145	0.187803	13.9215	4.68915e-44	2.0613e-41	DMSO vs HU	24h
ENSG00000105281	SLC1A5	17336.4	-1.3658	0.098123	-13.9192	4.84084e-44	2.09065e-41	DMSO vs HU	24h
ENSG00000186517	ARHGAP30	227.741	4.28701	0.308056	13.9163	5.04057e-44	2.13937e-41	DMSO vs HU	24h
ENSG00000069812	HES2	1553.71	2.37923	0.171118	13.904	5.99016e-44	2.49932e-41	DMSO vs HU	24h
ENSG00000132517	SLC52A1	223.743	5.59879	0.406698	13.7665	4.05518e-43	1.66377e-40	DMSO vs HU	24h
ENSG00000287190	AC239799.2	764.108	2.98098	0.216911	13.7429	5.61914e-43	2.26765e-40	DMSO vs HU	24h
ENSG00000185101	ANO9	3507.62	1.52182	0.110837	13.7302	6.69074e-43	2.65655e-40	DMSO vs HU	24h
ENSG00000105290	APLP1	248.55	3.76356	0.274361	13.7175	7.97405e-43	3.11583e-40	DMSO vs HU	24h
ENSG00000096060	FKBP5	67592.2	-1.28632	0.0939109	-13.6973	1.05437e-42	4.05554e-40	DMSO vs HU	24h
ENSG00000179241	LDLRAD3	3763.94	-1.50464	0.110063	-13.6707	1.51868e-42	5.75159e-40	DMSO vs HU	24h
ENSG00000105655	ISYNA1	826.581	2.28792	0.167583	13.6524	1.95302e-42	7.28446e-40	DMSO vs HU	24h
ENSG00000049283	EPN3	287.054	3.51166	0.257497	13.6377	2.39022e-42	8.7821e-40	DMSO vs HU	24h
ENSG00000064687	ABCA7	3235.49	1.50952	0.111493	13.5392	9.18361e-42	3.3246e-39	DMSO vs HU	24h
ENSG00000149485	FADS1	22320.9	1.59505	0.118044	13.5124	1.3214e-41	4.71434e-39	DMSO vs HU	24h
ENSG00000161544	CYGB	246.363	5.49936	0.40779	13.4858	1.89712e-41	6.67164e-39	DMSO vs HU	24h
ENSG00000102226	USP11	2079.22	1.63509	0.121399	13.4688	2.38713e-41	8.2766e-39	DMSO vs HU	24h
ENSG00000164236	ANKRD33B	1650.54	2.05668	0.153239	13.4214	4.53282e-41	1.54978e-38	DMSO vs HU	24h
ENSG00000162738	VANGL2	462.408	2.51514	0.188161	13.3669	9.43761e-41	3.18254e-38	DMSO vs HU	24h
ENSG00000137857	DUOX1	1772.44	1.63603	0.123108	13.2894	2.66821e-40	8.87612e-38	DMSO vs HU	24h
ENSG00000120868	APAF1	2716.44	1.38202	0.104081	13.2784	3.09013e-40	1.01426e-37	DMSO vs HU	24h
ENSG00000049130	KITLG	1453.59	1.74933	0.13183	13.2697	3.47159e-40	1.12447e-37	DMSO vs HU	24h
ENSG00000175274	TP53I11	1317.12	1.61996	0.122671	13.2057	8.13282e-40	2.60007e-37	DMSO vs HU	24h
ENSG00000261824	LINC00662	2823.11	-1.37979	0.104582	-13.1933	9.58924e-40	3.02639e-37	DMSO vs HU	24h
ENSG00000185697	MYBL1	1352.32	1.7088	0.130065	13.1381	1.99289e-39	6.20999e-37	DMSO vs HU	24h
ENSG00000170836	PPM1D	2006.81	1.44901	0.110338	13.1325	2.14529e-39	6.60132e-37	DMSO vs HU	24h
ENSG00000141232	TOB1	6727.94	1.38629	0.106036	13.0737	4.65282e-39	1.41405e-36	DMSO vs HU	24h
ENSG00000122861	PLAU	3616.57	1.6979	0.130814	12.9795	1.59884e-38	4.79983e-36	DMSO vs HU	24h
ENSG00000169715	MT1E	23150.8	-1.31247	0.101569	-12.922	3.38274e-38	1.00329e-35	DMSO vs HU	24h
ENSG00000179023	KLHDC7A	189.329	4.05731	0.314759	12.8902	5.10966e-38	1.49744e-35	DMSO vs HU	24h
ENSG00000167552	TUBA1A	1221.64	2.05784	0.159717	12.8843	5.5205e-38	1.5988e-35	DMSO vs HU	24h
ENSG00000132274	TRIM22	3534.84	1.31215	0.102322	12.8238	1.20671e-37	3.45414e-35	DMSO vs HU	24h
ENSG00000171617	ENC1	1993.21	1.66745	0.130185	12.8083	1.47351e-37	4.16936e-35	DMSO vs HU	24h
ENSG00000108821	COL1A1	1099.2	1.62486	0.127008	12.7934	1.78583e-37	4.99565e-35	DMSO vs HU	24h
ENSG00000113555	PCDH12	191.023	4.08064	0.320131	12.7468	3.24867e-37	8.98568e-35	DMSO vs HU	24h
ENSG00000143479	DYRK3	6437.23	1.22741	0.0963793	12.7352	3.76908e-37	1.03093e-34	DMSO vs HU	24h
ENSG00000221869	CEBPD	4309.48	-1.77684	0.139573	-12.7305	4.00188e-37	1.08258e-34	DMSO vs HU	24h
ENSG00000153885	KCTD15	3361.74	-1.33448	0.105063	-12.7017	5.78854e-37	1.54888e-34	DMSO vs HU	24h
ENSG00000066468	FGFR2	438.982	2.47636	0.195281	12.681	7.53238e-37	1.99381e-34	DMSO vs HU	24h
ENSG00000145632	PLK2	5776.43	1.97765	0.156041	12.6739	8.25276e-37	2.16126e-34	DMSO vs HU	24h
ENSG00000177595	PIDD1	4291.09	1.48387	0.117138	12.6677	8.92498e-37	2.3127e-34	DMSO vs HU	24h
ENSG00000183508	TENT5C	175.34	4.08408	0.322786	12.6526	1.08258e-36	2.77603e-34	DMSO vs HU	24h
ENSG00000106829	TLE4	1208.58	1.53779	0.121758	12.6299	1.44435e-36	3.66552e-34	DMSO vs HU	24h
ENSG00000163975	MELTF	3462.72	1.66692	0.132319	12.5977	2.17256e-36	5.45735e-34	DMSO vs HU	24h
ENSG00000175305	CCNE2	984.026	2.13248	0.170223	12.5276	5.27568e-36	1.31183e-33	DMSO vs HU	24h
ENSG00000258947	TUBB3	3869.21	1.9505	0.156413	12.4702	1.08579e-35	2.67288e-33	DMSO vs HU	24h
ENSG00000273768	RNVU1-29	662.711	2.45749	0.197305	12.4553	1.3085e-35	3.18925e-33	DMSO vs HU	24h
ENSG00000177606	JUN	3182.69	1.58343	0.127162	12.4521	1.3625e-35	3.2883e-33	DMSO vs HU	24h
ENSG00000215458	AATBC	169.136	4.12495	0.331764	12.4334	1.72175e-35	4.11498e-33	DMSO vs HU	24h
ENSG00000116852	KIF21B	3273.91	-1.81051	0.145754	-12.4216	1.9942e-35	4.7203e-33	DMSO vs HU	24h
ENSG00000180287	PLD5	1246.1	1.65684	0.133464	12.4141	2.19086e-35	5.13641e-33	DMSO vs HU	24h
ENSG00000200156	RNU5B-1	262.798	3.51658	0.284071	12.3792	3.38634e-35	7.8643e-33	DMSO vs HU	24h
ENSG00000262202	AC007952.4	2312.02	2.10011	0.169968	12.3559	4.52503e-35	1.04105e-32	DMSO vs HU	24h
ENSG00000276216	AC245014.3	1437.62	1.69576	0.137658	12.3187	7.18416e-35	1.63752e-32	DMSO vs HU	24h
ENSG00000184575	XPOT	26688	-1.26675	0.103223	-12.2719	1.28206e-34	2.89546e-32	DMSO vs HU	24h
ENSG00000198211	AC092143.1	3834.92	1.93847	0.158091	12.2617	1.45331e-34	3.25237e-32	DMSO vs HU	24h
ENSG00000132646	PCNA	8941.31	1.2453	0.101572	12.2602	1.48056e-34	3.2835e-32	DMSO vs HU	24h
ENSG00000162591	MEGF6	3115.64	1.29651	0.105859	12.2475	1.7325e-34	3.80794e-32	DMSO vs HU	24h
ENSG00000070669	ASNS	4119.55	-1.9485	0.159377	-12.2257	2.26598e-34	4.93642e-32	DMSO vs HU	24h
ENSG00000177425	PAWR	8765.34	-1.18107	0.0966639	-12.2183	2.48169e-34	5.35893e-32	DMSO vs HU	24h
ENSG00000161509	GRIN2C	204.558	4.28501	0.351001	12.208	2.81823e-34	6.03273e-32	DMSO vs HU	24h
ENSG00000240891	PLCXD2	609.88	2.14256	0.176202	12.1597	5.09343e-34	1.0809e-31	DMSO vs HU	24h
ENSG00000200972	RNU5A-8P	256.095	3.18588	0.262323	12.1449	6.1077e-34	1.28507e-31	DMSO vs HU	24h
LTR4:ERV1:LTR	LTR4	491.075	2.49889	0.205779	12.1435	6.20812e-34	1.29513e-31	DMSO vs HU	24h
ENSG00000182580	EPHB3	610.677	2.37049	0.195264	12.1399	6.49002e-34	1.34256e-31	DMSO vs HU	24h
ENSG00000168010	ATG16L2	2042.26	1.50924	0.12482	12.0914	1.17296e-33	2.40624e-31	DMSO vs HU	24h
ENSG00000134686	PHC2	10929.7	-1.11777	0.0924579	-12.0895	1.19987e-33	2.44108e-31	DMSO vs HU	24h
ENSG00000095970	TREM2	220.262	5.6263	0.467906	12.0244	2.64423e-33	5.33548e-31	DMSO vs HU	24h
ENSG00000169896	ITGAM	222.018	5.29562	0.440519	12.0213	2.74587e-33	5.49554e-31	DMSO vs HU	24h
ENSG00000074935	TUBE1	1843.61	-1.91366	0.160591	-11.9163	9.7331e-33	1.92149e-30	DMSO vs HU	24h
ENSG00000065320	NTN1	206.228	3.42463	0.287395	11.9161	9.75691e-33	1.92149e-30	DMSO vs HU	24h
ENSG00000167723	TRPV3	195.641	5.32571	0.446975	11.915	9.88415e-33	1.9311e-30	DMSO vs HU	24h
ENSG00000139625	MAP3K12	820.593	2.2967	0.192915	11.9052	1.11153e-32	2.15453e-30	DMSO vs HU	24h
ENSG00000105327	BBC3	1591.17	1.49329	0.125495	11.8992	1.19534e-32	2.29889e-30	DMSO vs HU	24h
ENSG00000154040	CABYR	447.996	2.02415	0.17045	11.8753	1.59034e-32	3.03483e-30	DMSO vs HU	24h
ENSG00000284707	AC079781.5	3883.27	-1.87111	0.157902	-11.8498	2.15694e-32	4.08441e-30	DMSO vs HU	24h
ENSG00000170324	FRMPD2	265.973	2.65928	0.224569	11.8417	2.37529e-32	4.46355e-30	DMSO vs HU	24h
ENSG00000205488	CALML3-AS1	158.247	4.87158	0.412775	11.802	3.8104e-32	7.10611e-30	DMSO vs HU	24h
ENSG00000197852	INKA2	2634.16	1.51653	0.128507	11.8011	3.85112e-32	7.12805e-30	DMSO vs HU	24h
ENSG00000065534	MYLK	249.667	2.93267	0.248935	11.7809	4.89707e-32	8.99635e-30	DMSO vs HU	24h
ENSG00000237975	FLG-AS1	295.984	2.88148	0.244918	11.7651	5.90447e-32	1.07667e-29	DMSO vs HU	24h
ENSG00000140678	ITGAX	336.568	3.52591	0.29992	11.7562	6.56591e-32	1.18848e-29	DMSO vs HU	24h
ENSG00000079215	SLC1A3	2667.93	-1.24644	0.106781	-11.6729	1.75434e-31	3.1523e-29	DMSO vs HU	24h
ENSG00000124575	H1-3	3516.67	-1.63189	0.139909	-11.6639	1.94842e-31	3.47568e-29	DMSO vs HU	24h
ENSG00000163803	PLB1	176.2	4.09428	0.351217	11.6574	2.10377e-31	3.72579e-29	DMSO vs HU	24h
ENSG00000153294	ADGRF4	223.12	2.82997	0.243659	11.6145	3.48013e-31	6.11931e-29	DMSO vs HU	24h
ENSG00000136378	ADAMTS7	2465.53	1.38232	0.119028	11.6134	3.52384e-31	6.15222e-29	DMSO vs HU	24h
ENSG00000128591	FLNC	223.967	3.64152	0.31365	11.6101	3.66022e-31	6.34532e-29	DMSO vs HU	24h
ENSG00000136114	THSD1	1517.14	1.44256	0.124376	11.5984	4.20042e-31	7.23089e-29	DMSO vs HU	24h
ENSG00000095585	BLNK	225.761	3.43273	0.296063	11.5946	4.38999e-31	7.50476e-29	DMSO vs HU	24h
ENSG00000165891	E2F7	4477.64	1.19815	0.103484	11.578	5.32588e-31	8.99561e-29	DMSO vs HU	24h
ENSG00000111674	ENO2	486.834	1.96675	0.169871	11.5779	5.33517e-31	8.99561e-29	DMSO vs HU	24h
ENSG00000198788	MUC2	280.141	3.84695	0.333181	11.5461	7.72357e-31	1.29341e-28	DMSO vs HU	24h
ENSG00000124466	LYPD3	737.436	1.90801	0.16537	11.5378	8.50614e-31	1.41484e-28	DMSO vs HU	24h
ENSG00000144821	MYH15	297.334	2.33035	0.202233	11.5231	1.00877e-30	1.66664e-28	DMSO vs HU	24h
ENSG00000166851	PLK1	7033.43	-1.24436	0.108133	-11.5078	1.20552e-30	1.97841e-28	DMSO vs HU	24h
ENSG00000222009	BTBD19	1530.12	1.74455	0.1517	11.5	1.31925e-30	2.15073e-28	DMSO vs HU	24h
ENSG00000166250	CLMP	17453.7	-1.06181	0.0923882	-11.4929	1.43183e-30	2.3189e-28	DMSO vs HU	24h
ENSG00000198860	TSEN15	3473.7	-1.20358	0.104767	-11.4882	1.51248e-30	2.43351e-28	DMSO vs HU	24h
ENSG00000107731	UNC5B	3720.12	-2.00515	0.174589	-11.485	1.56967e-30	2.50913e-28	DMSO vs HU	24h
ENSG00000130775	THEMIS2	490.259	1.85707	0.161913	11.4695	1.87647e-30	2.9802e-28	DMSO vs HU	24h
ENSG00000224389	C4B	349.697	2.52095	0.22154	11.3792	5.30746e-30	8.37524e-28	DMSO vs HU	24h
ENSG00000125398	SOX9	728.463	1.87628	0.164906	11.3778	5.39154e-30	8.45372e-28	DMSO vs HU	24h
ENSG00000172828	CES3	141.012	4.70717	0.414082	11.3677	6.05377e-30	9.432e-28	DMSO vs HU	24h
ENSG00000262074	SNORD3B-2	2955.05	1.67035	0.146991	11.3637	6.34222e-30	9.81928e-28	DMSO vs HU	24h
ENSG00000076706	MCAM	2602.17	1.77865	0.156635	11.3554	6.97272e-30	1.0728e-27	DMSO vs HU	24h
ENSG00000278099	RNVU1-2A	388.536	2.8206	0.248666	11.3429	8.04259e-30	1.22972e-27	DMSO vs HU	24h
ENSG00000135454	B4GALNT1	905.55	2.06001	0.182286	11.301	1.2976e-29	1.9718e-27	DMSO vs HU	24h
ENSG00000133247	KMT5C	1131.63	1.52895	0.135363	11.2953	1.38508e-29	2.0918e-27	DMSO vs HU	24h
ENSG00000278048	AC024051.10	865.456	1.81075	0.160356	11.292	1.4365e-29	2.15625e-27	DMSO vs HU	24h
ENSG00000274180	NATD1	650.414	2.12404	0.18841	11.2735	1.77363e-29	2.64615e-27	DMSO vs HU	24h
ENSG00000198355	PIM3	8297.69	-1.15545	0.102523	-11.2702	1.84163e-29	2.73105e-27	DMSO vs HU	24h
ENSG00000175906	ARL4D	2740.89	-1.26148	0.1123	-11.2331	2.80399e-29	4.13329e-27	DMSO vs HU	24h
ENSG00000136943	CTSV	618.02	1.67319	0.148971	11.2317	2.85049e-29	4.17681e-27	DMSO vs HU	24h
ENSG00000115866	DARS1	4926.54	-1.08866	0.0970068	-11.2225	3.16241e-29	4.60645e-27	DMSO vs HU	24h
ENSG00000012171	SEMA3B	1584.65	2.20686	0.196723	11.2181	3.32233e-29	4.81093e-27	DMSO vs HU	24h
ENSG00000270022	Z93241.1	508.262	2.75647	0.245839	11.2125	3.54131e-29	5.09803e-27	DMSO vs HU	24h
ENSG00000125538	IL1B	9268.97	1.26763	0.113192	11.1989	4.12736e-29	5.90717e-27	DMSO vs HU	24h
ENSG00000168298	H1-4	8042.22	-1.27143	0.113747	-11.1777	5.2427e-29	7.46009e-27	DMSO vs HU	24h
ENSG00000106823	ECM2	540.992	-2.00389	0.179603	-11.1573	6.59447e-29	9.32965e-27	DMSO vs HU	24h
ENSG00000206737	RNVU1-18	393.736	2.61392	0.234395	11.1518	7.01944e-29	9.87415e-27	DMSO vs HU	24h
ENSG00000185634	SHC4	173.041	3.46319	0.310616	11.1494	7.2059e-29	1.00531e-26	DMSO vs HU	24h
ENSG00000117318	ID3	1212.21	1.97661	0.177293	11.1488	7.25526e-29	1.00531e-26	DMSO vs HU	24h
ENSG00000132016	C19orf57	236.306	2.74083	0.245844	11.1487	7.26916e-29	1.00531e-26	DMSO vs HU	24h
ENSG00000207005	RNU1-2	319.633	2.68859	0.241634	11.1267	9.29966e-29	1.27894e-26	DMSO vs HU	24h
ENSG00000170734	POLH	6753.83	1.23015	0.110783	11.1042	1.19695e-28	1.63696e-26	DMSO vs HU	24h
ENSG00000134363	FST	243.689	2.84648	0.256414	11.1011	1.23882e-28	1.68487e-26	DMSO vs HU	24h
ENSG00000118596	SLC16A7	7940.37	-1.05957	0.0958073	-11.0594	1.97359e-28	2.66944e-26	DMSO vs HU	24h
ENSG00000180155	LYNX1	175.881	3.61591	0.327277	11.0485	2.22941e-28	2.99898e-26	DMSO vs HU	24h
ENSG00000176438	SYNE3	2124.78	-1.64836	0.149258	-11.0436	2.35303e-28	3.14807e-26	DMSO vs HU	24h
ENSG00000148180	GSN	2550.07	1.22337	0.111121	11.0093	3.44702e-28	4.58677e-26	DMSO vs HU	24h
ENSG00000101986	ABCD1	824.7	1.55134	0.141099	10.9947	4.05105e-28	5.36154e-26	DMSO vs HU	24h
ENSG00000149212	SESN3	342.731	2.07556	0.189007	10.9814	4.69543e-28	6.18114e-26	DMSO vs HU	24h
ENSG00000166033	HTRA1	3550.15	-1.14255	0.104079	-10.9777	4.89469e-28	6.40918e-26	DMSO vs HU	24h
ENSG00000023171	GRAMD1B	2802.32	1.23928	0.112957	10.9713	5.25364e-28	6.8428e-26	DMSO vs HU	24h
ENSG00000272620	AFAP1-AS1	434.799	2.42536	0.221207	10.9642	5.67897e-28	7.35785e-26	DMSO vs HU	24h
ENSG00000164877	MICALL2	4320.98	1.43578	0.130976	10.9622	5.80973e-28	7.48786e-26	DMSO vs HU	24h
ENSG00000173805	HAP1	187.736	3.13194	0.285892	10.955	6.289e-28	8.06335e-26	DMSO vs HU	24h
ENSG00000197019	SERTAD1	1373.11	1.387	0.12672	10.9454	6.99162e-28	8.91775e-26	DMSO vs HU	24h
ENSG00000197084	LCE1C	141.15	4.48533	0.409858	10.9436	7.13077e-28	9.04836e-26	DMSO vs HU	24h
ENSG00000067064	IDI1	12225.8	1.19343	0.109161	10.9327	8.04228e-28	1.01527e-25	DMSO vs HU	24h
ENSG00000136010	ALDH1L2	13711.1	-1.09381	0.100209	-10.9153	9.73695e-28	1.22293e-25	DMSO vs HU	24h
ENSG00000154767	XPC	5073.45	1.11052	0.101878	10.9005	1.14648e-27	1.43263e-25	DMSO vs HU	24h
ENSG00000131711	MAP1B	3268.17	1.67708	0.153992	10.8907	1.27605e-27	1.58649e-25	DMSO vs HU	24h
ENSG00000121350	PYROXD1	2048.83	-1.26243	0.116092	-10.8744	1.52698e-27	1.88893e-25	DMSO vs HU	24h
ENSG00000173258	ZNF483	2063.18	1.56551	0.144599	10.8266	2.57663e-27	3.17145e-25	DMSO vs HU	24h
ENSG00000228526	MIR34AHG	1720.1	1.52306	0.14093	10.8072	3.18262e-27	3.89783e-25	DMSO vs HU	24h
ENSG00000196517	SLC6A9	1852.11	-1.70165	0.157857	-10.7797	4.29501e-27	5.23418e-25	DMSO vs HU	24h
ENSG00000111371	SLC38A1	45350.1	-1.04167	0.0966688	-10.7756	4.48605e-27	5.44006e-25	DMSO vs HU	24h
ENSG00000213390	ARHGAP19	1895.86	-1.16861	0.10859	-10.7617	5.22126e-27	6.30058e-25	DMSO vs HU	24h
ENSG00000185189	NRBP2	2025.56	1.2244	0.113857	10.7539	5.68312e-27	6.82445e-25	DMSO vs HU	24h
ENSG00000144468	RHBDD1	3353.67	-1.38501	0.129424	-10.7013	1.00369e-26	1.19941e-24	DMSO vs HU	24h
ENSG00000196209	SIRPB2	228.519	2.66082	0.249389	10.6694	1.41586e-26	1.68378e-24	DMSO vs HU	24h
ENSG00000117016	RIMS3	377.141	2.02275	0.190762	10.6036	2.86834e-26	3.3947e-24	DMSO vs HU	24h
ENSG00000140022	STON2	2004.07	1.22143	0.115367	10.5874	3.40839e-26	4.01456e-24	DMSO vs HU	24h
ENSG00000090512	FETUB	149.632	3.62029	0.342453	10.5717	4.03328e-26	4.72797e-24	DMSO vs HU	24h
ENSG00000162783	IER5	9654.99	1.06054	0.100329	10.5706	4.07779e-26	4.75748e-24	DMSO vs HU	24h
ENSG00000139514	SLC7A1	20087.7	-1.2723	0.120521	-10.5566	4.73357e-26	5.49652e-24	DMSO vs HU	24h
ENSG00000089486	CDIP1	541.812	1.82897	0.173321	10.5525	4.94592e-26	5.71614e-24	DMSO vs HU	24h
ENSG00000134684	YARS1	14801.7	-1.06269	0.100793	-10.5433	5.4557e-26	6.27584e-24	DMSO vs HU	24h
ENSG00000145781	COMMD10	985.125	-1.59365	0.151542	-10.5163	7.26924e-26	8.29079e-24	DMSO vs HU	24h
ENSG00000108381	ASPA	184.439	3.36934	0.320395	10.5162	7.27469e-26	8.29079e-24	DMSO vs HU	24h
ENSG00000274070	CASTOR2	3257.39	1.09387	0.104452	10.4725	1.15533e-25	1.31063e-23	DMSO vs HU	24h
ENSG00000155252	PI4K2A	3378.58	1.28952	0.123487	10.4426	1.58452e-25	1.78928e-23	DMSO vs HU	24h
ENSG00000055163	CYFIP2	4849.07	1.18425	0.113513	10.4328	1.75696e-25	1.97494e-23	DMSO vs HU	24h
ENSG00000284874	AC000093.1	218.577	2.60682	0.249902	10.4314	1.78316e-25	1.99527e-23	DMSO vs HU	24h
ENSG00000153531	ADPRHL1	277.98	2.24764	0.215716	10.4194	2.02162e-25	2.25186e-23	DMSO vs HU	24h
ENSG00000199377	RNU5F-1	472.969	1.97488	0.189652	10.4132	2.15825e-25	2.39323e-23	DMSO vs HU	24h
ENSG00000101255	TRIB3	13640.8	-1.74501	0.167726	-10.404	2.37806e-25	2.62514e-23	DMSO vs HU	24h
ENSG00000172738	TMEM217	253.627	2.3168	0.22303	10.3878	2.81739e-25	3.09624e-23	DMSO vs HU	24h
ENSG00000138061	CYP1B1	7480.24	-1.66327	0.160131	-10.3869	2.84497e-25	3.11265e-23	DMSO vs HU	24h
ENSG00000003400	CASP10	534.601	1.71878	0.165511	10.3847	2.91223e-25	3.17214e-23	DMSO vs HU	24h
ENSG00000235098	ANKRD65	153.126	3.42822	0.330366	10.377	3.1546e-25	3.421e-23	DMSO vs HU	24h
ENSG00000165799	RNASE7	264.624	2.53327	0.244225	10.3727	3.2999e-25	3.56288e-23	DMSO vs HU	24h
ENSG00000185088	RPS27L	6042.66	1.23218	0.11932	10.3267	5.33697e-25	5.73713e-23	DMSO vs HU	24h
ENSG00000099889	ARVCF	1141.66	1.63638	0.15854	10.3215	5.63185e-25	6.02779e-23	DMSO vs HU	24h
ENSG00000072041	SLC6A15	7242.76	-1.01384	0.0982303	-10.3211	5.65741e-25	6.02893e-23	DMSO vs HU	24h
ENSG00000157343	ARMC12	213.107	2.69378	0.262567	10.2594	1.07365e-24	1.1359e-22	DMSO vs HU	24h
ENSG00000171681	ATF7IP	5743.07	-1.00528	0.097987	-10.2593	1.07513e-24	1.1359e-22	DMSO vs HU	24h
ENSG00000161642	ZNF385A	783.654	1.41621	0.138263	10.2429	1.2737e-24	1.33994e-22	DMSO vs HU	24h
ENSG00000171492	LRRC8D	3439.53	-1.11828	0.109188	-10.2418	1.28775e-24	1.34896e-22	DMSO vs HU	24h
ENSG00000167549	CORO6	290.509	2.20734	0.215813	10.228	1.48589e-24	1.54993e-22	DMSO vs HU	24h
ENSG00000116514	RNF19B	2387.33	1.08247	0.105873	10.2242	1.54503e-24	1.60481e-22	DMSO vs HU	24h
ENSG00000276410	H2BC3	367.539	-2.3035	0.225663	-10.2077	1.8314e-24	1.89427e-22	DMSO vs HU	24h
ENSG00000199568	RNU5A-1	286.059	2.18095	0.214073	10.1879	2.24648e-24	2.31387e-22	DMSO vs HU	24h
ENSG00000135924	DNAJB2	1473.29	1.27842	0.125497	10.1869	2.26893e-24	2.32726e-22	DMSO vs HU	24h
ENSG00000206652	RNU1-1	303.896	2.64494	0.259763	10.1821	2.38362e-24	2.43475e-22	DMSO vs HU	24h
ENSG00000162981	LRATD1	682.622	1.60606	0.157772	10.1797	2.44378e-24	2.48589e-22	DMSO vs HU	24h
ENSG00000138646	HERC5	378.145	1.82693	0.179543	10.1754	2.55232e-24	2.58562e-22	DMSO vs HU	24h
ENSG00000135414	GDF11	752.772	1.71169	0.168323	10.1691	2.72354e-24	2.74776e-22	DMSO vs HU	24h
ENSG00000180573	H2AC6	5612.61	-1.34753	0.132757	-10.1503	3.30344e-24	3.31922e-22	DMSO vs HU	24h
ENSG00000179029	TMEM107	1152.55	1.35431	0.133484	10.1459	3.4559e-24	3.45829e-22	DMSO vs HU	24h
ENSG00000110171	TRIM3	862.277	1.46428	0.144357	10.1435	3.54118e-24	3.52928e-22	DMSO vs HU	24h
ENSG00000138696	BMPR1B	1125.02	-1.46361	0.144525	-10.127	4.19262e-24	4.16169e-22	DMSO vs HU	24h
ENSG00000187608	ISG15	523.524	1.89903	0.187536	10.1262	4.22788e-24	4.17983e-22	DMSO vs HU	24h
ENSG00000136997	MYC	24563.1	-0.943181	0.0931559	-10.1248	4.29065e-24	4.22492e-22	DMSO vs HU	24h
ENSG00000169252	ADRB2	989.526	1.37988	0.1363	10.1239	4.3294e-24	4.24609e-22	DMSO vs HU	24h
ENSG00000084731	KIF3C	1481.01	1.65719	0.164068	10.1006	5.48863e-24	5.36165e-22	DMSO vs HU	24h
ENSG00000183010	PYCR1	1853.8	-1.50909	0.149582	-10.0887	6.19541e-24	6.02816e-22	DMSO vs HU	24h
ENSG00000163071	SPATA18	2192.89	1.18106	0.117076	10.0879	6.24708e-24	6.05451e-22	DMSO vs HU	24h
ENSG00000106105	GARS1	19296.8	-1.15167	0.114202	-10.0845	6.46938e-24	6.24536e-22	DMSO vs HU	24h
ENSG00000263244	AC087190.3	4895.2	-0.962487	0.0955402	-10.0742	7.18725e-24	6.91128e-22	DMSO vs HU	24h
ENSG00000159399	HK2	6465.74	-0.951223	0.0945147	-10.0643	7.94584e-24	7.611e-22	DMSO vs HU	24h
ENSG00000184702	SEPTIN5	209.598	2.52095	0.251221	10.0348	1.07202e-23	1.02211e-21	DMSO vs HU	24h
ENSG00000070601	FRMPD1	117.41	4.13648	0.412227	10.0345	1.07538e-23	1.02211e-21	DMSO vs HU	24h
ENSG00000145569	OTULINL	107.642	3.83122	0.382021	10.0288	1.13869e-23	1.07812e-21	DMSO vs HU	24h
ENSG00000100889	PCK2	2509.8	-1.46896	0.146924	-9.99803	1.55457e-23	1.46624e-21	DMSO vs HU	24h
ENSG00000155313	USP25	5677.87	-1.12914	0.113142	-9.97991	1.86629e-23	1.75352e-21	DMSO vs HU	24h
ENSG00000141582	CBX4	4046.01	-1.01984	0.102247	-9.97428	1.97524e-23	1.84884e-21	DMSO vs HU	24h
ENSG00000165868	HSPA12A	1646.1	1.19481	0.119811	9.97239	2.01317e-23	1.8772e-21	DMSO vs HU	24h
ENSG00000101670	LIPG	3281.72	1.26285	0.126643	9.97177	2.02585e-23	1.8819e-21	DMSO vs HU	24h
ENSG00000158292	GPR153	1802.86	1.20717	0.121114	9.9672	2.12133e-23	1.96319e-21	DMSO vs HU	24h
ENSG00000140044	JDP2	1221.1	-1.25715	0.126212	-9.9606	2.26693e-23	2.09008e-21	DMSO vs HU	24h
ENSG00000165983	PTER	4006.02	-1.05307	0.105787	-9.95468	2.40586e-23	2.20989e-21	DMSO vs HU	24h
ENSG00000128342	LIF	2093.86	1.56676	0.157438	9.95161	2.48146e-23	2.27086e-21	DMSO vs HU	24h
ENSG00000197191	CYSRT1	246.445	3.1287	0.314746	9.9404	2.77715e-23	2.53204e-21	DMSO vs HU	24h
ENSG00000133069	TMCC2	209.101	2.46917	0.248515	9.93569	2.91166e-23	2.64489e-21	DMSO vs HU	24h
ENSG00000204386	NEU1	2133.44	1.07262	0.107968	9.93468	2.9411e-23	2.6618e-21	DMSO vs HU	24h
ENSG00000172183	ISG20	500.716	1.67021	0.168161	9.93217	3.01628e-23	2.71984e-21	DMSO vs HU	24h
ENSG00000183196	CHST6	901.079	1.73328	0.174589	9.92781	3.15087e-23	2.83084e-21	DMSO vs HU	24h
ENSG00000124920	MYRF	274.243	2.26328	0.228051	9.92447	3.25815e-23	2.91658e-21	DMSO vs HU	24h
ENSG00000071242	RPS6KA2	5163.1	-1.15662	0.11662	-9.91786	3.48154e-23	3.10526e-21	DMSO vs HU	24h
ENSG00000120800	UTP20	4934.61	-1.07343	0.108263	-9.91505	3.58063e-23	3.18211e-21	DMSO vs HU	24h
LTR75B:ERVL:LTR	LTR75B	466.04	2.38102	0.240178	9.91355	3.6351e-23	3.21889e-21	DMSO vs HU	24h
ENSG00000147862	NFIB	17596.8	-0.992492	0.10012	-9.913	3.65497e-23	3.22489e-21	DMSO vs HU	24h
ENSG00000144452	ABCA12	8546.41	1.44733	0.146321	9.89152	4.53111e-23	3.97411e-21	DMSO vs HU	24h
ENSG00000161714	PLCD3	4312.63	1.06981	0.108155	9.8914	4.5364e-23	3.97411e-21	DMSO vs HU	24h
ENSG00000079432	CIC	8875.75	0.954145	0.0964672	9.89087	4.56035e-23	3.98092e-21	DMSO vs HU	24h
ENSG00000169184	MN1	257.627	2.3273	0.235322	9.88986	4.60677e-23	3.99958e-21	DMSO vs HU	24h
ENSG00000272325	NUDT3	7546.96	-1.04247	0.10541	-9.8897	4.61421e-23	3.99958e-21	DMSO vs HU	24h
ENSG00000273703	H2BC14	353.698	-2.47567	0.250886	-9.86771	5.74634e-23	4.96343e-21	DMSO vs HU	24h
ENSG00000196734	LCE1B	130.564	3.48397	0.353088	9.86713	5.77956e-23	4.97467e-21	DMSO vs HU	24h
ENSG00000162643	WDR63	245.769	2.22435	0.22552	9.86318	6.01167e-23	5.15642e-21	DMSO vs HU	24h
ENSG00000165272	AQP3	293.498	2.48425	0.252336	9.84502	7.20267e-23	6.15653e-21	DMSO vs HU	24h
ENSG00000251322	SHANK3	1215.51	1.24167	0.126275	9.83302	8.11481e-23	6.91219e-21	DMSO vs HU	24h
ENSG00000166897	ELFN2	556.824	1.67469	0.170514	9.82143	9.10415e-23	7.72817e-21	DMSO vs HU	24h
ENSG00000278828	H3C10	3274.62	-1.65199	0.168222	-9.82029	9.20766e-23	7.78917e-21	DMSO vs HU	24h
ENSG00000196739	COL27A1	739.598	1.63668	0.1668	9.81222	9.9747e-23	8.40915e-21	DMSO vs HU	24h
ENSG00000090238	YPEL3	572.515	1.6769	0.17091	9.81158	1.00387e-22	8.43425e-21	DMSO vs HU	24h
ENSG00000115155	OTOF	102.026	4.67014	0.476044	9.81031	1.01661e-22	8.51217e-21	DMSO vs HU	24h
ENSG00000124067	SLC12A4	7439.66	0.960741	0.0979819	9.80529	1.06843e-22	8.91582e-21	DMSO vs HU	24h
ENSG00000175782	SLC35E3	1438.33	1.18481	0.120971	9.79419	1.19254e-22	9.91778e-21	DMSO vs HU	24h
ENSG00000026751	SLAMF7	158.319	3.04627	0.311319	9.78505	1.30533e-22	1.08193e-20	DMSO vs HU	24h
ENSG00000152137	HSPB8	1116.76	1.90989	0.19533	9.77772	1.40341e-22	1.15932e-20	DMSO vs HU	24h
ENSG00000139668	WDFY2	5979.37	-1.19367	0.122088	-9.77708	1.41221e-22	1.16269e-20	DMSO vs HU	24h
ENSG00000173846	PLK3	3546.05	1.04758	0.107264	9.76642	1.56906e-22	1.28751e-20	DMSO vs HU	24h
ENSG00000095303	PTGS1	619.054	1.54526	0.158291	9.76215	1.63648e-22	1.33838e-20	DMSO vs HU	24h
ENSG00000187908	DMBT1	2252.9	1.68536	0.17312	9.73519	2.13424e-22	1.73969e-20	DMSO vs HU	24h
ENSG00000160469	BRSK1	222.697	2.29718	0.236112	9.72919	2.26385e-22	1.83925e-20	DMSO vs HU	24h
ENSG00000265972	TXNIP	23201.2	-1.56113	0.160547	-9.72382	2.38647e-22	1.93249e-20	DMSO vs HU	24h
ENSG00000169258	GPRIN1	1172.45	1.45201	0.149381	9.72016	2.4739e-22	1.99672e-20	DMSO vs HU	24h
ENSG00000144040	SFXN5	1394.2	1.40858	0.145036	9.7119	2.68297e-22	2.15839e-20	DMSO vs HU	24h
ENSG00000183963	SMTN	7637.76	0.952193	0.0980476	9.71154	2.69232e-22	2.15886e-20	DMSO vs HU	24h
ENSG00000110619	CARS1	7510.12	-1.13709	0.117094	-9.71091	2.70895e-22	2.16514e-20	DMSO vs HU	24h
ENSG00000178184	PARD6G	1033.15	1.45597	0.149957	9.70927	2.753e-22	2.19322e-20	DMSO vs HU	24h
ENSG00000202538	RNU4-2	205.334	2.4903	0.25677	9.69858	3.05716e-22	2.42768e-20	DMSO vs HU	24h
ENSG00000106070	GRB10	5001.4	-1.23008	0.126891	-9.69398	3.1983e-22	2.53159e-20	DMSO vs HU	24h
ENSG00000103089	FA2H	235.156	2.22938	0.230129	9.68753	3.40681e-22	2.688e-20	DMSO vs HU	24h
ENSG00000187837	H1-2	10214.8	-1.2147	0.125415	-9.68544	3.47704e-22	2.73465e-20	DMSO vs HU	24h
ENSG00000268460	AC006262.1	100.648	5.03527	0.519948	9.68418	3.52009e-22	2.75968e-20	DMSO vs HU	24h
ENSG00000144810	COL8A1	6688.13	-1.01456	0.104819	-9.6792	3.69603e-22	2.88842e-20	DMSO vs HU	24h
ENSG00000149548	CCDC15	529.126	1.48374	0.153419	9.67118	3.99761e-22	3.11422e-20	DMSO vs HU	24h
ENSG00000088899	LZTS3	482.755	1.59294	0.164798	9.66601	4.20454e-22	3.26508e-20	DMSO vs HU	24h
ENSG00000206337	HCP5	752.206	1.54046	0.159439	9.66178	4.38171e-22	3.39197e-20	DMSO vs HU	24h
ENSG00000153015	CWC27	1574.38	-1.16304	0.120474	-9.65384	4.7347e-22	3.65373e-20	DMSO vs HU	24h
ENSG00000180801	ARSJ	4181.34	-1.10406	0.114635	-9.63111	5.90856e-22	4.54535e-20	DMSO vs HU	24h
ENSG00000221890	NPTXR	170.185	2.65062	0.275314	9.6276	6.11405e-22	4.68877e-20	DMSO vs HU	24h
ENSG00000215417	MIR17HG	887.49	-1.34258	0.139457	-9.62722	6.13646e-22	4.69134e-20	DMSO vs HU	24h
ENSG00000105246	EBI3	137.605	3.52698	0.366447	9.6248	6.28264e-22	4.78822e-20	DMSO vs HU	24h
ENSG00000187840	EIF4EBP1	4611.61	-1.16199	0.12077	-9.62153	6.48599e-22	4.92795e-20	DMSO vs HU	24h
ENSG00000177614	PGBD5	876.955	2.00016	0.208053	9.61375	6.99561e-22	5.2988e-20	DMSO vs HU	24h
ENSG00000162241	SLC25A45	386.458	2.00618	0.208686	9.61341	7.0183e-22	5.29968e-20	DMSO vs HU	24h
ENSG00000132563	REEP2	255.862	2.94012	0.305968	9.60925	7.30814e-22	5.50167e-20	DMSO vs HU	24h
ENSG00000076555	ACACB	1139.7	1.49585	0.155693	9.60771	7.41779e-22	5.56719e-20	DMSO vs HU	24h
ENSG00000139998	RAB15	118.359	3.41436	0.355936	9.59261	8.58809e-22	6.42593e-20	DMSO vs HU	24h
ENSG00000177106	EPS8L2	13397	1.07751	0.112533	9.57499	1.01866e-21	7.59891e-20	DMSO vs HU	24h
ENSG00000116661	FBXO2	1806.09	1.08667	0.113536	9.57112	1.05751e-21	7.86486e-20	DMSO vs HU	24h
ENSG00000201801	RNU5E-4P	179.527	2.85863	0.298838	9.5658	1.11332e-21	8.25501e-20	DMSO vs HU	24h
ENSG00000078403	MLLT10	2992.06	-1.1169	0.116851	-9.55836	1.19634e-21	8.84391e-20	DMSO vs HU	24h
ENSG00000188015	S100A3	1281.11	1.14524	0.120041	9.54042	1.4225e-21	1.04843e-19	DMSO vs HU	24h
ENSG00000274210	RNVU1-27	1359.85	1.40063	0.146875	9.53621	1.48147e-21	1.08863e-19	DMSO vs HU	24h
ENSG00000213694	S1PR3	2635.03	1.20606	0.126534	9.5315	1.55031e-21	1.13583e-19	DMSO vs HU	24h
ENSG00000166123	GPT2	5713.86	-1.23598	0.129685	-9.53061	1.56355e-21	1.14213e-19	DMSO vs HU	24h
ENSG00000122376	SHLD2	4413.69	-0.969987	0.101879	-9.521	1.71527e-21	1.24925e-19	DMSO vs HU	24h
ENSG00000204301	NOTCH4	117.619	3.21172	0.338767	9.48063	2.52755e-21	1.83542e-19	DMSO vs HU	24h
ENSG00000133740	E2F5	1042.43	-1.21427	0.128321	-9.46278	2.99871e-21	2.17115e-19	DMSO vs HU	24h
ENSG00000101680	LAMA1	619.059	1.62374	0.17193	9.44419	3.58171e-21	2.58566e-19	DMSO vs HU	24h
ENSG00000164104	HMGB2	6926.42	-1.09157	0.115882	-9.4196	4.52789e-21	3.25915e-19	DMSO vs HU	24h
ENSG00000235823	OLMALINC	797.107	1.37985	0.146736	9.40365	5.27024e-21	3.78244e-19	DMSO vs HU	24h
ENSG00000178105	DDX10	3012.35	-1.05998	0.112745	-9.40156	5.37586e-21	3.84702e-19	DMSO vs HU	24h
ENSG00000155158	TTC39B	2396.1	-1.29917	0.138217	-9.39952	5.48136e-21	3.9008e-19	DMSO vs HU	24h
ENSG00000166986	MARS1	14715.5	-1.16571	0.124018	-9.39949	5.4827e-21	3.9008e-19	DMSO vs HU	24h
ENSG00000186226	LCE1E	100.392	4.92028	0.524008	9.3897	6.01731e-21	4.26882e-19	DMSO vs HU	24h
ENSG00000092853	CLSPN	4379.53	1.31044	0.139687	9.38131	6.51554e-21	4.60899e-19	DMSO vs HU	24h
ENSG00000197153	H3C12	2825.6	-1.3694	0.146006	-9.37911	6.65302e-21	4.69276e-19	DMSO vs HU	24h
ENSG00000158555	GDPD5	1330.08	1.50008	0.160106	9.36935	7.2983e-21	5.13321e-19	DMSO vs HU	24h
ENSG00000140455	USP3	4331.25	-0.913288	0.0974809	-9.36889	7.3301e-21	5.14088e-19	DMSO vs HU	24h
ENSG00000166845	C18orf54	1572.94	1.15606	0.123593	9.3537	8.46356e-21	5.91896e-19	DMSO vs HU	24h
ENSG00000048392	RRM2B	19654.6	0.955773	0.10242	9.33188	1.04011e-20	7.25335e-19	DMSO vs HU	24h
ENSG00000287978	AC245407.2	472.563	2.05378	0.220098	9.33119	1.04685e-20	7.27975e-19	DMSO vs HU	24h
ENSG00000104140	RHOV	1757.4	1.82375	0.19561	9.32342	1.1265e-20	7.8116e-19	DMSO vs HU	24h
LTR82A:ERVL:LTR	LTR82A	825.551	1.70479	0.182905	9.32067	1.15607e-20	7.9941e-19	DMSO vs HU	24h
ENSG00000287979	AC253572.2	569.618	1.68977	0.181393	9.31553	1.21348e-20	8.3676e-19	DMSO vs HU	24h
ENSG00000091592	NLRP1	1242.23	1.67897	0.180308	9.31171	1.25793e-20	8.64988e-19	DMSO vs HU	24h
ENSG00000188641	DPYD	6238.07	-1.54049	0.165576	-9.30386	1.35435e-20	9.2869e-19	DMSO vs HU	24h
ENSG00000166801	FAM111A	6046.2	1.03767	0.111633	9.29539	1.46673e-20	1.00296e-18	DMSO vs HU	24h
ENSG00000175352	NRIP3	718.358	1.59569	0.171693	9.29387	1.48784e-20	1.01458e-18	DMSO vs HU	24h
ENSG00000134242	PTPN22	314.283	2.01629	0.217015	9.29104	1.5279e-20	1.03901e-18	DMSO vs HU	24h
ENSG00000119285	HEATR1	22348	-0.833032	0.0897656	-9.28008	1.69347e-20	1.14844e-18	DMSO vs HU	24h
ENSG00000144045	DQX1	180.813	2.5486	0.274888	9.27141	1.83696e-20	1.24232e-18	DMSO vs HU	24h
ENSG00000172831	CES2	3763.65	1.02107	0.110323	9.25529	2.13642e-20	1.44088e-18	DMSO vs HU	24h
ENSG00000224818	AC096677.2	375.101	1.82429	0.19718	9.2519	2.2054e-20	1.48334e-18	DMSO vs HU	24h
ENSG00000002079	MYH16	157.49	3.33304	0.360268	9.25156	2.21232e-20	1.48394e-18	DMSO vs HU	24h
ENSG00000269729	AC006262.2	116.48	3.91449	0.423209	9.24953	2.25492e-20	1.5084e-18	DMSO vs HU	24h
ENSG00000196576	PLXNB2	24670.4	0.827328	0.0894838	9.24556	2.34013e-20	1.56117e-18	DMSO vs HU	24h
ENSG00000172985	SH3RF3	4411.09	-1.16855	0.126466	-9.24001	2.46478e-20	1.63988e-18	DMSO vs HU	24h
ENSG00000145284	SCD5	1346.72	1.29004	0.139619	9.23972	2.47144e-20	1.63988e-18	DMSO vs HU	24h
ENSG00000087088	BAX	5300.55	0.957118	0.10381	9.21991	2.97339e-20	1.96763e-18	DMSO vs HU	24h
ENSG00000108797	CNTNAP1	1005.59	1.4404	0.15671	9.19153	3.87295e-20	2.55604e-18	DMSO vs HU	24h
ENSG00000071967	CYBRD1	1625.19	1.08061	0.11758	9.19039	3.91425e-20	2.57639e-18	DMSO vs HU	24h
ENSG00000163207	IVL	102.166	4.05159	0.441145	9.18425	4.14422e-20	2.72049e-18	DMSO vs HU	24h
ENSG00000201558	RNVU1-6	341.049	2.29245	0.24991	9.17309	4.59631e-20	3.00924e-18	DMSO vs HU	24h
ENSG00000120254	MTHFD1L	4653.19	-1.01887	0.111076	-9.17273	4.61174e-20	3.01133e-18	DMSO vs HU	24h
ENSG00000144642	RBMS3	2448.82	-1.22792	0.133927	-9.16863	4.79061e-20	3.11985e-18	DMSO vs HU	24h
ENSG00000101224	CDC25B	19353.7	-0.878205	0.0958748	-9.15992	5.19356e-20	3.37335e-18	DMSO vs HU	24h
ENSG00000119522	DENND1A	2077.43	-1.16339	0.12722	-9.14477	5.97586e-20	3.87126e-18	DMSO vs HU	24h
ENSG00000131015	ULBP2	379.548	1.75716	0.192303	9.13745	6.39445e-20	4.13155e-18	DMSO vs HU	24h
ENSG00000147027	TMEM47	256.731	1.99203	0.218043	9.13598	6.48169e-20	4.17696e-18	DMSO vs HU	24h
ENSG00000183072	NKX2-5	714.619	1.46905	0.160966	9.12643	7.07974e-20	4.55045e-18	DMSO vs HU	24h
ENSG00000163283	ALPP	528.131	1.65929	0.181848	9.1246	7.19987e-20	4.61561e-18	DMSO vs HU	24h
ENSG00000125319	HROB	1286.86	1.14237	0.125223	9.12268	7.32859e-20	4.68592e-18	DMSO vs HU	24h
ENSG00000137267	TUBB2A	930.907	1.59007	0.174307	9.12222	7.35991e-20	4.69376e-18	DMSO vs HU	24h
ENSG00000067182	TNFRSF1A	9038.23	-0.873311	0.0958086	-9.11516	7.85522e-20	4.99669e-18	DMSO vs HU	24h
ENSG00000112996	MRPS30	5211.45	-0.882483	0.0968666	-9.11029	8.21605e-20	5.21274e-18	DMSO vs HU	24h
ENSG00000113578	FGF1	90.8177	4.61148	0.506907	9.0973	9.2604e-20	5.86024e-18	DMSO vs HU	24h
ENSG00000225138	SLC9A3-AS1	504.842	1.5668	0.172587	9.07832	1.10264e-19	6.9599e-18	DMSO vs HU	24h
ENSG00000213190	MLLT11	3479.18	1.37884	0.151905	9.07696	1.11655e-19	7.02967e-18	DMSO vs HU	24h
ENSG00000144724	PTPRG	12972.9	-1.26493	0.139535	-9.06534	1.24218e-19	7.80068e-18	DMSO vs HU	24h
ENSG00000084710	EFR3B	236.812	2.12751	0.2353	9.04168	1.54282e-19	9.66399e-18	DMSO vs HU	24h
ENSG00000175793	SFN	23979.6	1.05172	0.116497	9.02792	1.74962e-19	1.09315e-17	DMSO vs HU	24h
ENSG00000166147	FBN1	1288.03	1.1589	0.128383	9.02683	1.76713e-19	1.1013e-17	DMSO vs HU	24h
ENSG00000214530	STARD10	987.493	1.22982	0.136302	9.02272	1.83472e-19	1.14053e-17	DMSO vs HU	24h
ENSG00000170854	RIOX2	3209.01	-0.965913	0.107091	-9.01954	1.88887e-19	1.17124e-17	DMSO vs HU	24h
ENSG00000147905	ZCCHC7	2663.66	-1.06847	0.118475	-9.01853	1.90636e-19	1.17912e-17	DMSO vs HU	24h
ENSG00000135253	KCP	352.583	1.6996	0.188536	9.01474	1.97342e-19	1.21754e-17	DMSO vs HU	24h
ENSG00000168685	IL7R	835.018	1.77765	0.197238	9.01273	2.00982e-19	1.23689e-17	DMSO vs HU	24h
ENSG00000100139	MICALL1	13178.9	0.848287	0.094137	9.01119	2.03827e-19	1.25127e-17	DMSO vs HU	24h
ENSG00000163512	AZI2	5235.29	-1.06205	0.117927	-9.00595	2.138e-19	1.30923e-17	DMSO vs HU	24h
ENSG00000277075	H2AC8	4581.35	-1.19319	0.132498	-9.00531	2.15051e-19	1.31363e-17	DMSO vs HU	24h
ENSG00000136295	TTYH3	7102.09	0.979943	0.108837	9.00377	2.18088e-19	1.32888e-17	DMSO vs HU	24h
ENSG00000182179	UBA7	879.75	1.42516	0.158348	9.00015	2.25409e-19	1.37009e-17	DMSO vs HU	24h
ENSG00000107669	ATE1	2978.92	-1.08805	0.120925	-8.9977	2.30492e-19	1.39754e-17	DMSO vs HU	24h
ENSG00000115556	PLCD4	132.998	2.72157	0.302569	8.9949	2.36457e-19	1.43019e-17	DMSO vs HU	24h
ENSG00000094804	CDC6	4197.41	1.18997	0.132324	8.99286	2.40869e-19	1.4533e-17	DMSO vs HU	24h
ENSG00000276966	H4C5	6254.87	-0.904007	0.100547	-8.99091	2.45193e-19	1.47578e-17	DMSO vs HU	24h
ENSG00000154640	BTG3	3513.19	0.890968	0.0991446	8.98655	2.55103e-19	1.53168e-17	DMSO vs HU	24h
ENSG00000155304	HSPA13	5933.42	-1.13943	0.126979	-8.97334	2.87649e-19	1.72289e-17	DMSO vs HU	24h
ENSG00000200795	RNU4-1	144.315	3.16275	0.35257	8.97055	2.95033e-19	1.76283e-17	DMSO vs HU	24h
ENSG00000150527	MIA2	4048.17	-0.942247	0.105115	-8.96399	3.13126e-19	1.8664e-17	DMSO vs HU	24h
ENSG00000125845	BMP2	693.247	1.39905	0.156169	8.95853	3.29039e-19	1.95651e-17	DMSO vs HU	24h
ENSG00000198734	F5	251.633	2.35799	0.26324	8.95757	3.31917e-19	1.96887e-17	DMSO vs HU	24h
ENSG00000133773	CCDC59	2110.07	-1.0215	0.114236	-8.942	3.82189e-19	2.26162e-17	DMSO vs HU	24h
ENSG00000185127	C6orf120	1843.07	-1.13032	0.126505	-8.93497	4.07276e-19	2.40429e-17	DMSO vs HU	24h
ENSG00000157077	ZFYVE9	2938.3	-0.975586	0.109281	-8.92734	4.3636e-19	2.56983e-17	DMSO vs HU	24h
ENSG00000074181	NOTCH3	554.585	2.00909	0.225441	8.91181	5.02068e-19	2.94974e-17	DMSO vs HU	24h
ENSG00000051523	CYBA	149.382	2.65647	0.298156	8.90966	5.11887e-19	3.00027e-17	DMSO vs HU	24h
ENSG00000206585	RNVU1-7	154.108	2.83595	0.318352	8.90822	5.18573e-19	3.03224e-17	DMSO vs HU	24h
ENSG00000164105	SAP30	1498.28	-1.13859	0.127832	-8.90693	5.2463e-19	3.06038e-17	DMSO vs HU	24h
ENSG00000124357	NAGK	1294.39	1.05054	0.117968	8.90526	5.32631e-19	3.09971e-17	DMSO vs HU	24h
HSAT4:centr:Satellite	HSAT4	125.358	3.71242	0.417337	8.89551	5.81528e-19	3.37629e-17	DMSO vs HU	24h
ENSG00000286048	AC008966.3	81.9079	4.3135	0.485496	8.88472	6.40803e-19	3.71168e-17	DMSO vs HU	24h
ENSG00000185238	PRMT3	3415.5	-0.933301	0.105089	-8.88107	6.62219e-19	3.82673e-17	DMSO vs HU	24h
ENSG00000044090	CUL7	2538.97	0.943271	0.106255	8.87746	6.84052e-19	3.94363e-17	DMSO vs HU	24h
ENSG00000136854	STXBP1	2251.53	1.10715	0.124757	8.87447	7.02675e-19	4.04153e-17	DMSO vs HU	24h
ENSG00000226950	DANCR	2882.33	-1.05123	0.118475	-8.87304	7.11731e-19	4.08407e-17	DMSO vs HU	24h
ENSG00000143878	RHOB	2212.49	1.53959	0.173544	8.87148	7.21831e-19	4.1324e-17	DMSO vs HU	24h
ENSG00000145675	PIK3R1	11712.6	-1.3037	0.146963	-8.87091	7.25486e-19	4.14369e-17	DMSO vs HU	24h
ENSG00000104980	TIMM44	3636.95	-0.902775	0.101795	-8.86857	7.40944e-19	4.22218e-17	DMSO vs HU	24h
ENSG00000141753	IGFBP4	378.902	1.64863	0.185925	8.86718	7.50188e-19	4.26498e-17	DMSO vs HU	24h
ENSG00000115839	RAB3GAP1	6452.79	-0.975271	0.110029	-8.86378	7.7347e-19	4.38721e-17	DMSO vs HU	24h
ENSG00000120738	EGR1	9315.01	-1.38371	0.156455	-8.84414	9.2236e-19	5.21971e-17	DMSO vs HU	24h
ENSG00000256664	AC025423.2	2984.75	1.19278	0.134976	8.83693	9.83816e-19	5.55472e-17	DMSO vs HU	24h
ENSG00000149260	CAPN5	258.265	2.47295	0.279869	8.8361	9.9115e-19	5.58333e-17	DMSO vs HU	24h
ENSG00000153982	GDPD1	372.233	-1.94333	0.220314	-8.82072	1.1373e-18	6.39198e-17	DMSO vs HU	24h
ENSG00000101849	TBL1X	1103.88	-1.24506	0.141289	-8.81213	1.22787e-18	6.88529e-17	DMSO vs HU	24h
ENSG00000110031	LPXN	743.275	1.4109	0.160117	8.8117	1.23262e-18	6.89623e-17	DMSO vs HU	24h
ENSG00000239521	CASTOR3	267.276	1.80263	0.204667	8.8076	1.27849e-18	7.13664e-17	DMSO vs HU	24h
ENSG00000148498	PARD3	3186.66	-0.901177	0.102665	-8.77783	1.66663e-18	9.2822e-17	DMSO vs HU	24h
ENSG00000119927	GPAM	3104.85	-0.922138	0.105082	-8.77542	1.70265e-18	9.46143e-17	DMSO vs HU	24h
ENSG00000183161	FANCF	1166.4	-1.24012	0.141323	-8.77508	1.70787e-18	9.46904e-17	DMSO vs HU	24h
ENSG00000205765	C5orf51	3998.45	-0.861664	0.0982704	-8.76829	1.81397e-18	1.00347e-16	DMSO vs HU	24h
ENSG00000181104	F2R	1741.32	1.12776	0.128655	8.76581	1.85434e-18	1.02351e-16	DMSO vs HU	24h
ENSG00000197183	NOL4L	757.203	1.20118	0.137093	8.76176	1.9223e-18	1.05864e-16	DMSO vs HU	24h
ENSG00000183496	MEX3B	175.284	2.2281	0.254456	8.75631	2.0175e-18	1.10859e-16	DMSO vs HU	24h
ENSG00000111199	TRPV4	358.418	1.65849	0.189437	8.75483	2.04416e-18	1.12074e-16	DMSO vs HU	24h
ENSG00000112139	MDGA1	77.2066	4.52033	0.516621	8.74981	2.13708e-18	1.16908e-16	DMSO vs HU	24h
ENSG00000196866	H2AC7	1208.29	-1.34161	0.153394	-8.7462	2.2066e-18	1.20443e-16	DMSO vs HU	24h
ENSG00000265185	SNORD3B-1	1692.56	1.41955	0.162507	8.73528	2.43047e-18	1.32369e-16	DMSO vs HU	24h
ENSG00000136813	ECPAS	17007.3	-0.779235	0.0892175	-8.73411	2.4558e-18	1.33453e-16	DMSO vs HU	24h
ENSG00000266680	AL135905.1	331.905	2.05673	0.235718	8.72539	2.6527e-18	1.43836e-16	DMSO vs HU	24h
MER57-int:ERV1:LTR	MER57-int	829.732	1.9977	0.228994	8.72381	2.68995e-18	1.45535e-16	DMSO vs HU	24h
ENSG00000142279	WTIP	1573.82	1.26655	0.145207	8.7224	2.72366e-18	1.47036e-16	DMSO vs HU	24h
ENSG00000286172	RNVU1-8	203.078	2.62977	0.301946	8.7094	3.05478e-18	1.6455e-16	DMSO vs HU	24h
ENSG00000180638	SLC47A2	223.612	2.02805	0.23304	8.70259	3.24401e-18	1.74362e-16	DMSO vs HU	24h
ENSG00000136938	ANP32B	12695.6	-0.924538	0.106252	-8.70141	3.27796e-18	1.75803e-16	DMSO vs HU	24h
ENSG00000181026	AEN	5974.27	0.982428	0.112912	8.70082	3.29482e-18	1.76323e-16	DMSO vs HU	24h
ENSG00000145996	CDKAL1	1149	-1.07544	0.123783	-8.68815	3.68402e-18	1.96723e-16	DMSO vs HU	24h
ENSG00000231881	AL109615.2	113.571	3.27359	0.377434	8.67328	4.19843e-18	2.23707e-16	DMSO vs HU	24h
ENSG00000197119	SLC25A29	1647.42	1.16688	0.134556	8.67202	4.24503e-18	2.25702e-16	DMSO vs HU	24h
ENSG00000132196	HSD17B7	1977.7	1.07148	0.12383	8.65282	5.02403e-18	2.66544e-16	DMSO vs HU	24h
ENSG00000125968	ID1	10134	-1.05377	0.121831	-8.64943	5.1758e-18	2.74006e-16	DMSO vs HU	24h
ENSG00000225177	AL590617.2	245.132	-2.08759	0.241385	-8.64839	5.22291e-18	2.75906e-16	DMSO vs HU	24h
ENSG00000065911	MTHFD2	20696.7	-0.879749	0.101774	-8.64415	5.42067e-18	2.8574e-16	DMSO vs HU	24h
ENSG00000011028	MRC2	2206.74	1.33752	0.154858	8.63706	5.76761e-18	3.03379e-16	DMSO vs HU	24h
ENSG00000135709	KIAA0513	2393.63	1.25481	0.145308	8.63551	5.84636e-18	3.06866e-16	DMSO vs HU	24h
ENSG00000207501	RNVU1-14	722.186	1.42549	0.165091	8.63458	5.89422e-18	3.08719e-16	DMSO vs HU	24h
ENSG00000174749	FAM241A	2634.44	-0.924573	0.107118	-8.63139	6.06119e-18	3.16791e-16	DMSO vs HU	24h
ENSG00000065809	FAM107B	2487.72	-1.11244	0.128996	-8.62382	6.47552e-18	3.37729e-16	DMSO vs HU	24h
ENSG00000164211	STARD4	6466.74	1.0573	0.122699	8.61698	6.87439e-18	3.57774e-16	DMSO vs HU	24h
ENSG00000075711	DLG1	6335.32	-0.814541	0.0945322	-8.61654	6.90059e-18	3.5838e-16	DMSO vs HU	24h
ENSG00000153879	CEBPG	4618.59	-0.994288	0.115407	-8.6155	6.96362e-18	3.60892e-16	DMSO vs HU	24h
ENSG00000174371	EXO1	4459.52	1.0063	0.117102	8.59335	8.44707e-18	4.36852e-16	DMSO vs HU	24h
ENSG00000102781	KATNAL1	2495.13	1.06213	0.123634	8.59093	8.62697e-18	4.4522e-16	DMSO vs HU	24h
ENSG00000198900	TOP1	16499.6	-0.852176	0.099307	-8.58123	9.3866e-18	4.8341e-16	DMSO vs HU	24h
ENSG00000079156	OSBPL6	2631.02	-1.04015	0.121256	-8.57815	9.64088e-18	4.95469e-16	DMSO vs HU	24h
ENSG00000035681	NSMAF	4523.76	-0.871156	0.10156	-8.57775	9.67478e-18	4.96175e-16	DMSO vs HU	24h
ENSG00000132846	ZBED3	2100.08	-1.217	0.141972	-8.57208	1.0163e-17	5.20132e-16	DMSO vs HU	24h
ENSG00000143321	HDGF	48035.7	-0.773952	0.0903748	-8.56381	1.09198e-17	5.57701e-16	DMSO vs HU	24h
ENSG00000204516	MICB	1614.11	1.33701	0.156193	8.56	1.12869e-17	5.75256e-16	DMSO vs HU	24h
ENSG00000185760	KCNQ5	1112.96	-1.1376	0.133018	-8.55222	1.20745e-17	6.1413e-16	DMSO vs HU	24h
ENSG00000278948	AL031587.5	3332.64	0.960575	0.112356	8.5494	1.23733e-17	6.26757e-16	DMSO vs HU	24h
ENSG00000181722	ZBTB20	1739.13	1.08973	0.127462	8.54939	1.23737e-17	6.26757e-16	DMSO vs HU	24h
ENSG00000170921	TANC2	8803.95	-1.26222	0.147704	-8.54561	1.27856e-17	6.46288e-16	DMSO vs HU	24h
ENSG00000237512	UNC5B-AS1	85.2849	4.61922	0.540605	8.54453	1.29062e-17	6.51048e-16	DMSO vs HU	24h
ENSG00000272512	AL645608.7	250.731	1.96959	0.23085	8.53191	1.43949e-17	7.24661e-16	DMSO vs HU	24h
ENSG00000196743	GM2A	15831.1	1.1686	0.136977	8.53138	1.44607e-17	7.26489e-16	DMSO vs HU	24h
ENSG00000179841	AKAP5	144.929	2.4411	0.286278	8.52703	1.50151e-17	7.52772e-16	DMSO vs HU	24h
ENSG00000102763	VWA8	4194.56	-1.10302	0.129359	-8.5268	1.5045e-17	7.52772e-16	DMSO vs HU	24h
ENSG00000100219	XBP1	8448.14	-1.07348	0.125971	-8.52162	1.57334e-17	7.85615e-16	DMSO vs HU	24h
ENSG00000127947	PTPN12	9232.46	-0.915026	0.107433	-8.51716	1.63512e-17	8.1481e-16	DMSO vs HU	24h
ENSG00000160200	CBS	744.972	-2.00717	0.235696	-8.51592	1.65272e-17	8.20421e-16	DMSO vs HU	24h
ENSG00000179477	ALOX12B	111.528	3.64497	0.428019	8.5159	1.65304e-17	8.20421e-16	DMSO vs HU	24h
ENSG00000169403	PTAFR	3031.86	1.18204	0.138834	8.51411	1.67879e-17	8.31525e-16	DMSO vs HU	24h
ENSG00000100033	PRODH	361.354	2.51864	0.295973	8.5097	1.74381e-17	8.61995e-16	DMSO vs HU	24h
ENSG00000144840	RABL3	1876.98	-1.05175	0.123618	-8.5081	1.76803e-17	8.72216e-16	DMSO vs HU	24h
ENSG00000254166	CASC19	24381.6	-0.773558	0.0909995	-8.50068	1.88477e-17	9.27949e-16	DMSO vs HU	24h
ENSG00000103522	IL21R	420.526	2.41384	0.28403	8.49855	1.91971e-17	9.43265e-16	DMSO vs HU	24h
ENSG00000119138	KLF9	2389.63	-0.965572	0.113624	-8.49799	1.92904e-17	9.45962e-16	DMSO vs HU	24h
ENSG00000109089	CDR2L	1526.3	1.59059	0.187358	8.48958	2.07379e-17	1.01492e-15	DMSO vs HU	24h
ENSG00000154133	ROBO4	822.308	1.42356	0.16792	8.47765	2.29786e-17	1.12235e-15	DMSO vs HU	24h
ENSG00000005156	LIG3	3675.13	-0.91515	0.108054	-8.46941	2.46635e-17	1.20226e-15	DMSO vs HU	24h
ENSG00000178685	PARP10	3623.09	1.01703	0.120091	8.46881	2.47904e-17	1.20606e-15	DMSO vs HU	24h
ENSG00000227671	AL390728.4	2912.38	1.04309	0.123387	8.45385	2.81863e-17	1.36856e-15	DMSO vs HU	24h
ENSG00000151422	FER	5041.49	-0.999549	0.118643	-8.42488	3.61115e-17	1.74991e-15	DMSO vs HU	24h
ENSG00000274978	RNU11	193.024	2.15801	0.256288	8.42025	3.75679e-17	1.81691e-15	DMSO vs HU	24h
ENSG00000185104	FAF1	3187.32	-0.934467	0.11099	-8.4194	3.78405e-17	1.82651e-15	DMSO vs HU	24h
ENSG00000078081	LAMP3	318.569	1.68335	0.199962	8.41834	3.8184e-17	1.83948e-15	DMSO vs HU	24h
ENSG00000113407	TARS1	18985.4	-0.783262	0.0930527	-8.41741	3.84908e-17	1.85064e-15	DMSO vs HU	24h
ENSG00000137868	STRA6	511.187	1.3661	0.162401	8.4119	4.0343e-17	1.93591e-15	DMSO vs HU	24h
ENSG00000137876	RSL24D1	8995.79	-0.873243	0.103815	-8.41154	4.04662e-17	1.93805e-15	DMSO vs HU	24h
ENSG00000135439	AGAP2	192.84	2.24761	0.267288	8.40894	4.13748e-17	1.97771e-15	DMSO vs HU	24h
ENSG00000177943	MAMDC4	1177.81	1.0675	0.127171	8.39421	4.69034e-17	2.23764e-15	DMSO vs HU	24h
ENSG00000182612	TSPAN10	139.215	2.41487	0.287737	8.39261	4.75475e-17	2.26398e-15	DMSO vs HU	24h
ENSG00000198874	TYW1	1537.91	-1.17513	0.140124	-8.38637	5.01363e-17	2.38263e-15	DMSO vs HU	24h
ENSG00000139146	SINHCAF	7326.6	-0.779429	0.0929518	-8.3853	5.05975e-17	2.39992e-15	DMSO vs HU	24h
ENSG00000165434	PGM2L1	485.452	1.36549	0.16299	8.37775	5.39481e-17	2.55393e-15	DMSO vs HU	24h
ENSG00000161960	EIF4A1	21357	-0.769405	0.0919217	-8.37022	5.75088e-17	2.71726e-15	DMSO vs HU	24h
ENSG00000186994	KANK3	100.125	4.11158	0.491399	8.36709	5.90597e-17	2.7852e-15	DMSO vs HU	24h
ENSG00000137801	THBS1	28386.4	-0.892237	0.10667	-8.36443	6.04049e-17	2.84319e-15	DMSO vs HU	24h
ENSG00000176208	ATAD5	2272.61	1.00206	0.119868	8.35976	6.28447e-17	2.95238e-15	DMSO vs HU	24h
ENSG00000116044	NFE2L2	9378.95	-0.7848	0.0941283	-8.33756	7.58416e-17	3.55618e-15	DMSO vs HU	24h
ENSG00000159339	PADI4	84.3065	4.78556	0.574426	8.33104	8.01362e-17	3.75041e-15	DMSO vs HU	24h
ENSG00000182578	CSF1R	429.852	1.93981	0.232894	8.32915	8.14238e-17	3.80344e-15	DMSO vs HU	24h
ENSG00000150967	ABCB9	789.665	1.31744	0.158194	8.32801	8.22125e-17	3.833e-15	DMSO vs HU	24h
ENSG00000239713	APOBEC3G	183.591	2.19499	0.263577	8.3277	8.2425e-17	3.83564e-15	DMSO vs HU	24h
ENSG00000169570	DTWD2	1099.11	-1.02178	0.122702	-8.32734	8.26814e-17	3.84032e-15	DMSO vs HU	24h
ENSG00000119335	SET	33778.2	-0.872888	0.104885	-8.32234	8.62416e-17	3.99813e-15	DMSO vs HU	24h
ENSG00000196365	LONP1	9457.04	-0.897326	0.10784	-8.3209	8.72991e-17	4.03955e-15	DMSO vs HU	24h
ENSG00000109906	ZBTB16	6491.14	-0.872401	0.104904	-8.31619	9.08371e-17	4.19538e-15	DMSO vs HU	24h
ENSG00000163536	SERPINI1	432.748	1.41243	0.169893	8.31362	9.28227e-17	4.27906e-15	DMSO vs HU	24h
ENSG00000110492	MDK	429.721	1.81579	0.218424	8.31314	9.32054e-17	4.28867e-15	DMSO vs HU	24h
ENSG00000136367	ZFHX2	417.348	1.54251	0.185586	8.31154	9.44701e-17	4.33875e-15	DMSO vs HU	24h
ENSG00000185130	H2BC13	2289.5	-1.44453	0.173851	-8.30898	9.65318e-17	4.42518e-15	DMSO vs HU	24h
ENSG00000114686	MRPL3	8914.81	-0.807131	0.0971742	-8.30602	9.89635e-17	4.52823e-15	DMSO vs HU	24h
ENSG00000262903	AC027796.4	191.643	1.95996	0.236008	8.30464	1.00122e-16	4.57274e-15	DMSO vs HU	24h
ENSG00000166130	IKBIP	3122.04	0.888628	0.107194	8.28991	1.13334e-16	5.16655e-15	DMSO vs HU	24h
ENSG00000161791	FMNL3	581.455	1.24276	0.150049	8.28241	1.20705e-16	5.49241e-15	DMSO vs HU	24h
ENSG00000270103	AL360012.1	189.028	2.14685	0.259289	8.27974	1.23448e-16	5.60686e-15	DMSO vs HU	24h
ENSG00000088836	SLC4A11	497.533	1.48737	0.179728	8.27568	1.27722e-16	5.79031e-15	DMSO vs HU	24h
ENSG00000207513	RNU1-3	111.506	3.33943	0.403787	8.27026	1.33667e-16	6.04867e-15	DMSO vs HU	24h
ENSG00000123384	LRP1	11113.5	1.32786	0.160622	8.26697	1.37406e-16	6.20645e-15	DMSO vs HU	24h
ENSG00000105329	TGFB1	6169.55	0.912829	0.11051	8.26013	1.45518e-16	6.56084e-15	DMSO vs HU	24h
ENSG00000138668	HNRNPD	11270.9	-0.902278	0.109317	-8.25377	1.53469e-16	6.90667e-15	DMSO vs HU	24h
ENSG00000171320	ESCO2	2256.59	1.01479	0.123006	8.24997	1.58438e-16	7.11729e-15	DMSO vs HU	24h
ENSG00000189057	FAM111B	2025.52	1.51533	0.183734	8.24742	1.61854e-16	7.2575e-15	DMSO vs HU	24h
ENSG00000137460	FHDC1	812.625	1.48065	0.179578	8.24516	1.64933e-16	7.38211e-15	DMSO vs HU	24h
ENSG00000092929	UNC13D	508.773	1.64127	0.199169	8.2406	1.71346e-16	7.65523e-15	DMSO vs HU	24h
ENSG00000120278	PLEKHG1	350.315	1.67979	0.203904	8.23818	1.74855e-16	7.79783e-15	DMSO vs HU	24h
ENSG00000215114	UBXN2B	5795.05	-0.792201	0.0962719	-8.22879	1.89121e-16	8.41879e-15	DMSO vs HU	24h
ENSG00000111331	OAS3	8349.16	1.04669	0.127312	8.22148	2.01003e-16	8.91673e-15	DMSO vs HU	24h
ENSG00000069869	NEDD4	9554.58	-0.824315	0.100264	-8.22147	2.01031e-16	8.91673e-15	DMSO vs HU	24h
ENSG00000198959	TGM2	2714.16	0.931898	0.113371	8.21988	2.03706e-16	9.01913e-15	DMSO vs HU	24h
ENSG00000212195	AC011195.1	414.069	1.60809	0.195692	8.21747	2.07836e-16	9.18546e-15	DMSO vs HU	24h
ENSG00000013588	GPRC5A	16465.6	0.960039	0.116869	8.21468	2.12729e-16	9.38485e-15	DMSO vs HU	24h
ENSG00000125863	MKKS	2041.68	-1.01996	0.124275	-8.20727	2.26276e-16	9.96465e-15	DMSO vs HU	24h
ENSG00000165490	DDIAS	1723.12	1.01914	0.124334	8.19683	2.46807e-16	1.08494e-14	DMSO vs HU	24h
ENSG00000143630	HCN3	395.179	1.44733	0.176653	8.19304	2.54707e-16	1.11767e-14	DMSO vs HU	24h
ENSG00000085433	WDR47	1811.93	0.899343	0.10986	8.1863	2.69379e-16	1.17995e-14	DMSO vs HU	24h
ENSG00000109501	WFS1	1640.22	1.03344	0.126361	8.17847	2.87473e-16	1.25697e-14	DMSO vs HU	24h
ENSG00000273802	H2BC8	3252.14	-1.14653	0.140214	-8.17695	2.91109e-16	1.27061e-14	DMSO vs HU	24h
ENSG00000090447	TFAP4	1868.56	-0.979203	0.120007	-8.15957	3.36224e-16	1.46493e-14	DMSO vs HU	24h
ENSG00000143256	PFDN2	2826.5	-0.997521	0.122344	-8.15338	3.53883e-16	1.53914e-14	DMSO vs HU	24h
ENSG00000112624	BICRAL	1479.25	-0.996233	0.122198	-8.15264	3.56057e-16	1.54587e-14	DMSO vs HU	24h
ENSG00000188039	NWD1	357.119	1.47859	0.181386	8.15161	3.59118e-16	1.55641e-14	DMSO vs HU	24h
ENSG00000143515	ATP8B2	1412.31	1.09512	0.134376	8.14967	3.64921e-16	1.57878e-14	DMSO vs HU	24h
ENSG00000111880	RNGTT	2539.72	-0.93736	0.115038	-8.14827	3.69165e-16	1.59434e-14	DMSO vs HU	24h
ENSG00000116793	PHTF1	1644.94	1.02022	0.125267	8.14442	3.8111e-16	1.64305e-14	DMSO vs HU	24h
ENSG00000156463	SH3RF2	1937.58	-1.07555	0.132065	-8.14412	3.82054e-16	1.64423e-14	DMSO vs HU	24h
ENSG00000079134	THOC1	1804.54	-0.920318	0.113024	-8.14267	3.86666e-16	1.66118e-14	DMSO vs HU	24h
ENSG00000152601	MBNL1	14547.7	-0.869307	0.106917	-8.13066	4.2696e-16	1.83109e-14	DMSO vs HU	24h
ENSG00000014138	POLA2	1298.02	1.12176	0.138076	8.12422	4.50267e-16	1.92769e-14	DMSO vs HU	24h
ENSG00000145687	SSBP2	1001.15	-1.40064	0.172464	-8.12136	4.61001e-16	1.97022e-14	DMSO vs HU	24h
ENSG00000059145	UNKL	1459.24	0.961108	0.118434	8.11515	4.85173e-16	2.06993e-14	DMSO vs HU	24h
ENSG00000125726	CD70	3106.9	1.12277	0.138462	8.10888	5.10874e-16	2.17581e-14	DMSO vs HU	24h
ENSG00000288542	AL133318.1	1059.29	-1.04128	0.128445	-8.10683	5.19589e-16	2.20911e-14	DMSO vs HU	24h
ENSG00000171992	SYNPO	1410.91	1.53907	0.189855	8.10657	5.20689e-16	2.20997e-14	DMSO vs HU	24h
ENSG00000182307	C8orf33	3567.33	-0.892538	0.110124	-8.10481	5.28277e-16	2.23831e-14	DMSO vs HU	24h
ENSG00000198586	TLK1	5220.41	-0.759145	0.0937466	-8.09784	5.59445e-16	2.3663e-14	DMSO vs HU	24h
ENSG00000006695	COX10	2548.59	-0.895441	0.110648	-8.09272	5.83455e-16	2.46362e-14	DMSO vs HU	24h
ENSG00000105514	RAB3D	10342.8	-0.787904	0.0973756	-8.09139	5.89879e-16	2.48648e-14	DMSO vs HU	24h
ENSG00000166396	SERPINB7	124.508	2.44525	0.302357	8.0873	6.09999e-16	2.5669e-14	DMSO vs HU	24h
ENSG00000032742	IFT88	897.726	-1.1006	0.136223	-8.07944	6.50669e-16	2.73336e-14	DMSO vs HU	24h
ENSG00000104267	CA2	616.034	1.35294	0.167478	8.07829	6.56789e-16	2.75437e-14	DMSO vs HU	24h
ENSG00000273542	H4C12	3711.68	-1.09605	0.135703	-8.07687	6.6451e-16	2.78202e-14	DMSO vs HU	24h
ENSG00000144535	DIS3L2	1739.5	-1.03751	0.1285	-8.07403	6.80172e-16	2.84275e-14	DMSO vs HU	24h
ENSG00000100575	TIMM9	1760.91	-0.917865	0.113712	-8.07183	6.92528e-16	2.88948e-14	DMSO vs HU	24h
ENSG00000120156	TEK	478.392	-1.54334	0.191263	-8.06917	7.07753e-16	2.94801e-14	DMSO vs HU	24h
ENSG00000140368	PSTPIP1	94.968	3.09387	0.383547	8.06648	7.23514e-16	3.00857e-14	DMSO vs HU	24h
ENSG00000137877	SPTBN5	199.874	2.29206	0.284235	8.06397	7.38564e-16	3.06598e-14	DMSO vs HU	24h
ENSG00000163811	WDR43	9386.87	-0.74121	0.0919715	-8.05913	7.68405e-16	3.18448e-14	DMSO vs HU	24h
ENSG00000135069	PSAT1	18005.9	-0.945149	0.117306	-8.0571	7.81232e-16	3.2322e-14	DMSO vs HU	24h
ENSG00000169129	AFAP1L2	167.084	2.27547	0.282574	8.05266	8.1017e-16	3.3463e-14	DMSO vs HU	24h
ENSG00000165209	STRBP	1601.5	-0.964675	0.11995	-8.04232	8.81569e-16	3.63511e-14	DMSO vs HU	24h
ENSG00000065183	WDR3	6579.32	-0.81806	0.101745	-8.04033	8.95953e-16	3.68824e-14	DMSO vs HU	24h
ENSG00000173530	TNFRSF10D	9174.14	0.836132	0.104071	8.03424	9.41592e-16	3.86965e-14	DMSO vs HU	24h
ENSG00000121957	GPSM2	5409.27	-0.815496	0.101548	-8.03067	9.69421e-16	3.97737e-14	DMSO vs HU	24h
ENSG00000179242	CDH4	1967.24	-1.55327	0.1935	-8.02726	9.96711e-16	4.08254e-14	DMSO vs HU	24h
ENSG00000196872	KIAA1211L	658.396	1.31665	0.164385	8.00956	1.15117e-15	4.70737e-14	DMSO vs HU	24h
ENSG00000137709	POU2F3	114.632	3.07752	0.384313	8.00786	1.16721e-15	4.76504e-14	DMSO vs HU	24h
ENSG00000279141	AL590226.2	87.9221	5.83516	0.729521	7.99861	1.25828e-15	5.12834e-14	DMSO vs HU	24h
ENSG00000171004	HS6ST2	4133.66	-0.832079	0.104056	-7.99647	1.28036e-15	5.20968e-14	DMSO vs HU	24h
ENSG00000277957	SENP3-EIF4A1	21162.6	-0.735447	0.0919961	-7.99432	1.30287e-15	5.29254e-14	DMSO vs HU	24h
ENSG00000150907	FOXO1	5874.8	-0.905932	0.113326	-7.99404	1.30592e-15	5.29616e-14	DMSO vs HU	24h
ENSG00000185420	SMYD3	1457.16	-1.14825	0.143726	-7.98912	1.35904e-15	5.50253e-14	DMSO vs HU	24h
ENSG00000156639	ZFAND3	3072.6	-1.02946	0.12896	-7.9828	1.43047e-15	5.78225e-14	DMSO vs HU	24h
ENSG00000099800	TIMM13	3451.35	-0.925595	0.115975	-7.98098	1.4518e-15	5.85883e-14	DMSO vs HU	24h
ENSG00000124151	NCOA3	14562.2	-0.929828	0.116541	-7.97852	1.481e-15	5.9669e-14	DMSO vs HU	24h
ENSG00000168071	CCDC88B	587.22	1.33687	0.167588	7.97711	1.49805e-15	6.02572e-14	DMSO vs HU	24h
ENSG00000134987	WDR36	7172.16	-0.759658	0.0952577	-7.97477	1.52667e-15	6.13082e-14	DMSO vs HU	24h
ENSG00000163584	RPL22L1	5977.95	-0.830457	0.104219	-7.96837	1.60785e-15	6.44634e-14	DMSO vs HU	24h
ENSG00000182871	COL18A1	713.248	1.18999	0.14936	7.96726	1.62235e-15	6.4939e-14	DMSO vs HU	24h
ENSG00000101846	STS	1590.28	1.05701	0.132695	7.9657	1.64289e-15	6.56544e-14	DMSO vs HU	24h
ENSG00000044115	CTNNA1	33873.8	-0.742586	0.0932636	-7.96223	1.68967e-15	6.74142e-14	DMSO vs HU	24h
ENSG00000133687	TMTC1	18183.5	-1.17631	0.147741	-7.96197	1.69326e-15	6.74481e-14	DMSO vs HU	24h
ENSG00000205592	MUC19	248.935	2.48485	0.312229	7.95841	1.7426e-15	6.93013e-14	DMSO vs HU	24h
ENSG00000130477	UNC13A	92.7486	3.5677	0.448595	7.95305	1.81981e-15	7.22553e-14	DMSO vs HU	24h
ENSG00000163697	APBB2	10274.1	-0.984706	0.123852	-7.95066	1.85524e-15	7.35432e-14	DMSO vs HU	24h
ENSG00000174514	MFSD4A	404.794	1.50413	0.189249	7.94789	1.89709e-15	7.50815e-14	DMSO vs HU	24h
ENSG00000088726	TMEM40	638.735	1.82045	0.229137	7.94477	1.94546e-15	7.68723e-14	DMSO vs HU	24h
ENSG00000149636	DSN1	1505.63	1.11549	0.140491	7.93994	2.02275e-15	7.97981e-14	DMSO vs HU	24h
ENSG00000151413	NUBPL	917.26	-1.07061	0.134864	-7.93842	2.04769e-15	8.06528e-14	DMSO vs HU	24h
ENSG00000187800	PEAR1	527.125	1.57452	0.198377	7.93701	2.07115e-15	8.14466e-14	DMSO vs HU	24h
ENSG00000131470	PSMC3IP	498.453	1.41741	0.17863	7.93492	2.10631e-15	8.26972e-14	DMSO vs HU	24h
ENSG00000089356	FXYD3	1104.85	1.3867	0.174828	7.93181	2.15974e-15	8.46599e-14	DMSO vs HU	24h
ENSG00000159433	STARD9	986.955	1.01639	0.128147	7.93141	2.16672e-15	8.47985e-14	DMSO vs HU	24h
ENSG00000184178	SCFD2	1430.04	-0.955155	0.120441	-7.93047	2.18326e-15	8.53101e-14	DMSO vs HU	24h
ENSG00000278626	AC023310.4	77.3769	3.85621	0.486559	7.92547	2.27283e-15	8.86691e-14	DMSO vs HU	24h
ENSG00000143952	VPS54	2520.09	-0.83849	0.105825	-7.92333	2.31236e-15	9.00684e-14	DMSO vs HU	24h
ENSG00000146411	SLC2A12	177.353	2.33529	0.294778	7.92222	2.3331e-15	9.07329e-14	DMSO vs HU	24h
ENSG00000127586	CHTF18	3010.58	0.99244	0.12536	7.91671	2.43873e-15	9.46912e-14	DMSO vs HU	24h
ENSG00000165757	JCAD	254.442	1.68909	0.213491	7.91179	2.53715e-15	9.83576e-14	DMSO vs HU	24h
ENSG00000196730	DAPK1	463.836	1.60872	0.203621	7.90055	2.77672e-15	1.07476e-13	DMSO vs HU	24h
ENSG00000122566	HNRNPA2B1	55362.3	-0.781734	0.0989656	-7.89905	2.81033e-15	1.08606e-13	DMSO vs HU	24h
ENSG00000143013	LMO4	2925.11	-0.942559	0.119349	-7.89753	2.84476e-15	1.09764e-13	DMSO vs HU	24h
MER57A1:ERV1:LTR	MER57A1	822.713	1.58651	0.200913	7.8965	2.86849e-15	1.10506e-13	DMSO vs HU	24h
ENSG00000180354	MTURN	816.102	1.10662	0.140198	7.8933	2.94299e-15	1.13199e-13	DMSO vs HU	24h
ENSG00000003436	TFPI	11109.5	-0.880978	0.11163	-7.89195	2.97489e-15	1.14248e-13	DMSO vs HU	24h
ENSG00000152795	HNRNPDL	11997	-0.760344	0.096379	-7.8891	3.04366e-15	1.16707e-13	DMSO vs HU	24h
ENSG00000164134	NAA15	12095.1	-0.755189	0.0957382	-7.88806	3.06929e-15	1.17506e-13	DMSO vs HU	24h
ENSG00000175322	ZNF519	822.573	1.13281	0.143743	7.88083	3.25209e-15	1.24312e-13	DMSO vs HU	24h
ENSG00000109084	TMEM97	3784.08	0.777502	0.0987322	7.87485	3.41148e-15	1.30029e-13	DMSO vs HU	24h
ENSG00000151338	MIPOL1	1115.27	-1.03043	0.130851	-7.87482	3.41223e-15	1.30029e-13	DMSO vs HU	24h
ENSG00000033170	FUT8	3451.34	-1.11171	0.141245	-7.87083	3.52299e-15	1.34043e-13	DMSO vs HU	24h
ENSG00000187742	SECISBP2	2330.23	-0.899641	0.114315	-7.86987	3.55018e-15	1.34869e-13	DMSO vs HU	24h
ENSG00000131374	TBC1D5	6670.41	-0.875915	0.111317	-7.86868	3.58406e-15	1.35946e-13	DMSO vs HU	24h
ENSG00000140254	DUOXA1	109.332	2.94754	0.374634	7.86779	3.60966e-15	1.36706e-13	DMSO vs HU	24h
ENSG00000283791	MIR612	2596.67	0.921264	0.117122	7.86586	3.66564e-15	1.38613e-13	DMSO vs HU	24h
ENSG00000164494	PDSS2	1320.11	-0.985211	0.125261	-7.86525	3.68348e-15	1.39074e-13	DMSO vs HU	24h
ENSG00000206588	RNU1-28P	316.058	1.86191	0.23679	7.86315	3.74595e-15	1.41006e-13	DMSO vs HU	24h
ENSG00000104231	ZFAND1	3328.55	-0.900649	0.114541	-7.86314	3.7461e-15	1.41006e-13	DMSO vs HU	24h
ENSG00000168824	NSG1	143.573	2.70817	0.344436	7.86261	3.76214e-15	1.41393e-13	DMSO vs HU	24h
ENSG00000264772	AC016876.3	20507.1	-0.716204	0.0910951	-7.86216	3.77573e-15	1.41688e-13	DMSO vs HU	24h
ENSG00000170144	HNRNPA3	22545.2	-0.837149	0.10654	-7.8576	3.9156e-15	1.46713e-13	DMSO vs HU	24h
ENSG00000065989	PDE4A	195.696	1.97131	0.250945	7.85551	3.98135e-15	1.4895e-13	DMSO vs HU	24h
ENSG00000253719	ATXN7L3B	4433.53	-0.852994	0.10859	-7.85515	3.9928e-15	1.49151e-13	DMSO vs HU	24h
ENSG00000036672	USP2	111.618	2.61984	0.333806	7.84838	4.21437e-15	1.57189e-13	DMSO vs HU	24h
ENSG00000140262	TCF12	6044.96	-0.835718	0.106601	-7.83968	4.51711e-15	1.68226e-13	DMSO vs HU	24h
ENSG00000142583	SLC2A5	111.03	2.65063	0.338176	7.83803	4.57669e-15	1.70188e-13	DMSO vs HU	24h
ENSG00000100196	KDELR3	844.72	1.17434	0.149845	7.83702	4.61355e-15	1.713e-13	DMSO vs HU	24h
ENSG00000125871	MGME1	2735.41	0.807254	0.103009	7.83672	4.62479e-15	1.71459e-13	DMSO vs HU	24h
ENSG00000227039	ITGB2-AS1	181.745	2.01378	0.257061	7.83388	4.73045e-15	1.75112e-13	DMSO vs HU	24h
ENSG00000167632	TRAPPC9	3219.16	-1.11417	0.142243	-7.83289	4.76799e-15	1.76237e-13	DMSO vs HU	24h
ENSG00000170340	B3GNT2	1911.98	0.907424	0.115861	7.83198	4.80243e-15	1.77243e-13	DMSO vs HU	24h
HERVK-int:ERVK:LTR	HERVK-int	1846.94	1.35985	0.173722	7.82772	4.9678e-15	1.83072e-13	DMSO vs HU	24h
ENSG00000130522	JUND	4685.74	0.991407	0.126813	7.81785	5.37321e-15	1.97717e-13	DMSO vs HU	24h
ENSG00000077782	FGFR1	619.704	1.19688	0.153104	7.81747	5.38972e-15	1.98028e-13	DMSO vs HU	24h
ENSG00000140350	ANP32A	7251.86	-0.792276	0.101355	-7.81682	5.41738e-15	1.98748e-13	DMSO vs HU	24h
ENSG00000095637	SORBS1	117.501	2.50199	0.320145	7.81519	5.48816e-15	2.01045e-13	DMSO vs HU	24h
ENSG00000134548	SPX	2039	-1.41588	0.181289	-7.81006	5.71606e-15	2.09082e-13	DMSO vs HU	24h
ENSG00000135372	NAT10	7608.02	-0.738523	0.0946208	-7.80508	5.94642e-15	2.17186e-13	DMSO vs HU	24h
ENSG00000069275	NUCKS1	97800.5	-0.787707	0.100942	-7.80354	6.01927e-15	2.19392e-13	DMSO vs HU	24h
ENSG00000137513	NARS2	1577.06	-1.07	0.137119	-7.80343	6.02465e-15	2.19392e-13	DMSO vs HU	24h
ENSG00000061676	NCKAP1	20610	-0.73862	0.0946657	-7.80241	6.07362e-15	2.20848e-13	DMSO vs HU	24h
ENSG00000165732	DDX21	36812.7	-0.708877	0.0908707	-7.80094	6.14487e-15	2.23109e-13	DMSO vs HU	24h
ENSG00000100242	SUN2	6848.17	-0.767524	0.0984987	-7.79223	6.58392e-15	2.38699e-13	DMSO vs HU	24h
ENSG00000116962	NID1	69.2996	5.4509	0.699641	7.79099	6.64849e-15	2.4046e-13	DMSO vs HU	24h
ENSG00000152229	PSTPIP2	2493.47	0.901178	0.11567	7.79092	6.65205e-15	2.4046e-13	DMSO vs HU	24h
ENSG00000178363	CALML3	63.5466	4.47953	0.575421	7.78479	6.98309e-15	2.51873e-13	DMSO vs HU	24h
ENSG00000147536	GINS4	1875.23	1.19616	0.153655	7.78469	6.98823e-15	2.51873e-13	DMSO vs HU	24h
ENSG00000084636	COL16A1	1653.42	1.19554	0.153664	7.7802	7.24124e-15	2.6061e-13	DMSO vs HU	24h
ENSG00000049239	H6PD	8233.31	-0.931044	0.119687	-7.779	7.31006e-15	2.62703e-13	DMSO vs HU	24h
ENSG00000080546	SESN1	3837.15	0.881727	0.113544	7.76552	8.13107e-15	2.91782e-13	DMSO vs HU	24h
ENSG00000157693	TMEM268	1755.84	-1.00639	0.129631	-7.76345	8.26485e-15	2.96151e-13	DMSO vs HU	24h
ENSG00000204396	VWA7	161.8	2.09411	0.269862	7.75991	8.49898e-15	3.04098e-13	DMSO vs HU	24h
ENSG00000198133	TMEM229B	194.296	2.48593	0.320363	7.75972	8.51204e-15	3.04123e-13	DMSO vs HU	24h
ENSG00000149150	SLC43A1	189.121	-2.47643	0.319163	-7.75915	8.55033e-15	3.05048e-13	DMSO vs HU	24h
ENSG00000196950	SLC39A10	9321.57	-0.821276	0.105867	-7.75759	8.65564e-15	3.08359e-13	DMSO vs HU	24h
ENSG00000158716	DUSP23	2723.98	-0.9758	0.125827	-7.75509	8.8284e-15	3.14059e-13	DMSO vs HU	24h
ENSG00000105976	MET	13819	-0.716927	0.0924503	-7.75473	8.8535e-15	3.14497e-13	DMSO vs HU	24h
ENSG00000176148	TCP11L1	1192.82	1.21664	0.156923	7.75311	8.96657e-15	3.18055e-13	DMSO vs HU	24h
ENSG00000276903	H2AC16	1220.06	-1.26791	0.16365	-7.74768	9.3584e-15	3.31476e-13	DMSO vs HU	24h
ENSG00000115129	TP53I3	9962.38	0.964899	0.12455	7.74709	9.4021e-15	3.32545e-13	DMSO vs HU	24h
ENSG00000161896	IP6K3	277.667	1.74366	0.225365	7.73705	1.01749e-14	3.59362e-13	DMSO vs HU	24h
ENSG00000140534	TICRR	3359.86	0.922345	0.11927	7.73322	1.04859e-14	3.69816e-13	DMSO vs HU	24h
ENSG00000092621	PHGDH	7604.9	-1.05186	0.136058	-7.73091	1.06782e-14	3.76059e-13	DMSO vs HU	24h
ENSG00000152527	PLEKHH2	311.043	1.59442	0.206479	7.72192	1.14594e-14	4.02996e-13	DMSO vs HU	24h
ENSG00000181788	SIAH2	2754.33	-0.855183	0.110753	-7.72153	1.1494e-14	4.03634e-13	DMSO vs HU	24h
ENSG00000114268	PFKFB4	826.472	1.06622	0.138133	7.71876	1.17467e-14	4.11922e-13	DMSO vs HU	24h
ENSG00000101166	PRELID3B	10616.1	-0.744575	0.0965354	-7.71298	1.22913e-14	4.30405e-13	DMSO vs HU	24h
ENSG00000135596	MICAL1	2385.7	0.843913	0.109441	7.71116	1.2468e-14	4.35973e-13	DMSO vs HU	24h
ENSG00000095752	IL11	167.451	2.11391	0.274165	7.71037	1.2545e-14	4.38044e-13	DMSO vs HU	24h
ENSG00000070731	ST6GALNAC2	179.75	2.06824	0.268277	7.70934	1.2647e-14	4.40978e-13	DMSO vs HU	24h
ENSG00000117174	ZNHIT6	2447.65	-0.882386	0.114485	-7.70743	1.28377e-14	4.46997e-13	DMSO vs HU	24h
ENSG00000113013	HSPA9	47252.8	-0.679485	0.0881933	-7.7045	1.31354e-14	4.56715e-13	DMSO vs HU	24h
ENSG00000169992	NLGN2	2412.99	1.11841	0.145183	7.70344	1.32454e-14	4.5989e-13	DMSO vs HU	24h
ENSG00000092140	G2E3	3687.43	-0.779129	0.101164	-7.70167	1.34303e-14	4.65653e-13	DMSO vs HU	24h
ENSG00000125977	EIF2S2	14722.3	-0.743148	0.0965228	-7.69919	1.36927e-14	4.74082e-13	DMSO vs HU	24h
ENSG00000214357	NEURL1B	3209.75	0.783384	0.101777	7.69702	1.39271e-14	4.81521e-13	DMSO vs HU	24h
ENSG00000124831	LRRFIP1	13914.5	-0.814119	0.105777	-7.69654	1.39796e-14	4.8266e-13	DMSO vs HU	24h
ENSG00000136999	CCN3	196.866	2.02102	0.262611	7.69589	1.40509e-14	4.84443e-13	DMSO vs HU	24h
ENSG00000119403	PHF19	5309.9	-0.843255	0.109578	-7.69549	1.40955e-14	4.85299e-13	DMSO vs HU	24h
ENSG00000182372	CLN8	2085.97	0.85981	0.111741	7.69467	1.41855e-14	4.87715e-13	DMSO vs HU	24h
ENSG00000169398	PTK2	9458.17	-0.771246	0.100237	-7.6942	1.42379e-14	4.88836e-13	DMSO vs HU	24h
ENSG00000277196	AC007325.2	170.194	2.37211	0.308323	7.69358	1.43078e-14	4.90549e-13	DMSO vs HU	24h
ENSG00000134057	CCNB1	10570	-0.796391	0.103608	-7.68655	1.51157e-14	5.17527e-13	DMSO vs HU	24h
ENSG00000172824	CES4A	515.762	1.20662	0.156984	7.68629	1.51462e-14	5.17854e-13	DMSO vs HU	24h
ENSG00000172890	NADSYN1	3781.62	0.781481	0.101795	7.677	1.62855e-14	5.56034e-13	DMSO vs HU	24h
ENSG00000166963	MAP1A	105.738	2.76691	0.360769	7.66947	1.72708e-14	5.88856e-13	DMSO vs HU	24h
ENSG00000153107	ANAPC1	8330.06	-0.714516	0.0932794	-7.65995	1.86002e-14	6.33309e-13	DMSO vs HU	24h
ENSG00000006652	IFRD1	3597.96	-1.06815	0.139499	-7.65701	1.90307e-14	6.47069e-13	DMSO vs HU	24h
ENSG00000187017	ESPN	235.31	1.84005	0.240572	7.64864	2.0311e-14	6.89649e-13	DMSO vs HU	24h
ENSG00000279965	AL390755.2	61.2559	4.81314	0.629301	7.6484	2.035e-14	6.90023e-13	DMSO vs HU	24h
ENSG00000138442	WDR12	5110.68	-0.771802	0.100922	-7.64748	2.04949e-14	6.93979e-13	DMSO vs HU	24h
ENSG00000198612	COPS8	16207.3	-0.717809	0.0938747	-7.64646	2.06588e-14	6.9857e-13	DMSO vs HU	24h
ENSG00000117399	CDC20	7168.42	-0.994764	0.130151	-7.64315	2.11965e-14	7.15768e-13	DMSO vs HU	24h
ENSG00000085760	MTIF2	4369.25	-0.768425	0.100544	-7.64266	2.12775e-14	7.17518e-13	DMSO vs HU	24h
ENSG00000118007	STAG1	2933.77	-1.07869	0.141216	-7.63863	2.19553e-14	7.39361e-13	DMSO vs HU	24h
ENSG00000197555	SIPA1L1	6340.39	-0.896045	0.117321	-7.63755	2.2139e-14	7.44529e-13	DMSO vs HU	24h
ENSG00000222724	RNU2-63P	455.309	1.69943	0.222547	7.63627	2.23601e-14	7.50938e-13	DMSO vs HU	24h
ENSG00000111859	NEDD9	276.452	1.99136	0.260846	7.63424	2.27152e-14	7.61827e-13	DMSO vs HU	24h
ENSG00000182247	UBE2E2	1496.77	-1.03057	0.135056	-7.6307	2.33487e-14	7.82008e-13	DMSO vs HU	24h
ENSG00000213398	LCAT	590.476	1.20163	0.157483	7.63024	2.34312e-14	7.83703e-13	DMSO vs HU	24h
ENSG00000169504	CLIC4	25016.7	-0.684264	0.0897005	-7.62832	2.3784e-14	7.94423e-13	DMSO vs HU	24h
ENSG00000135423	GLS2	1031.14	1.34951	0.17693	7.62738	2.39576e-14	7.99138e-13	DMSO vs HU	24h
ENSG00000181544	FANCB	694.881	1.17851	0.154604	7.62274	2.48343e-14	8.27262e-13	DMSO vs HU	24h
ENSG00000179912	R3HDM2	3250.04	-0.879165	0.115392	-7.61892	2.55805e-14	8.50967e-13	DMSO vs HU	24h
ENSG00000103888	CEMIP	127.101	2.44284	0.320671	7.61792	2.57806e-14	8.56465e-13	DMSO vs HU	24h
ENSG00000189060	H1-0	1712.4	-0.969647	0.12731	-7.61643	2.6079e-14	8.65212e-13	DMSO vs HU	24h
ENSG00000138336	TET1	292.558	1.53591	0.201668	7.61601	2.61637e-14	8.66853e-13	DMSO vs HU	24h
ENSG00000196502	SULT1A1	905.813	1.06557	0.139941	7.61439	2.64937e-14	8.76606e-13	DMSO vs HU	24h
ENSG00000165359	INTS6L	899.139	1.15912	0.152266	7.61246	2.68918e-14	8.88583e-13	DMSO vs HU	24h
ENSG00000082438	COBLL1	4117.03	-0.783822	0.102981	-7.61133	2.7129e-14	8.9522e-13	DMSO vs HU	24h
ENSG00000205593	DENND6B	364.858	1.47044	0.193224	7.61003	2.74038e-14	9.03077e-13	DMSO vs HU	24h
ENSG00000073150	PANX2	663.367	1.32719	0.174409	7.60968	2.74775e-14	9.04296e-13	DMSO vs HU	24h
ENSG00000168394	TAP1	5093.81	0.793222	0.104278	7.60679	2.80979e-14	9.23478e-13	DMSO vs HU	24h
ENSG00000182541	LIMK2	6397.79	0.818049	0.107584	7.60385	2.8744e-14	9.43456e-13	DMSO vs HU	24h
ENSG00000273706	LHX1	170.086	1.99148	0.261996	7.60119	2.93416e-14	9.61787e-13	DMSO vs HU	24h
ENSG00000162490	DRAXIN	80.955	5.01501	0.659933	7.59928	2.97794e-14	9.74838e-13	DMSO vs HU	24h
ENSG00000122378	PRXL2A	975.074	1.24279	0.163703	7.59178	3.15534e-14	1.03154e-12	DMSO vs HU	24h
ENSG00000285526	AC020907.6	996.358	1.32587	0.174708	7.58906	3.22244e-14	1.05208e-12	DMSO vs HU	24h
ENSG00000085185	BCORL1	1537.26	0.912663	0.12027	7.58846	3.23734e-14	1.05554e-12	DMSO vs HU	24h
ENSG00000179630	LACC1	1650.17	0.97169	0.128055	7.58806	3.24732e-14	1.0574e-12	DMSO vs HU	24h
ENSG00000168490	PHYHIP	205.379	1.79861	0.237086	7.58634	3.29074e-14	1.07012e-12	DMSO vs HU	24h
ENSG00000105011	ASF1B	1848.65	1.10043	0.145125	7.58265	3.38561e-14	1.09952e-12	DMSO vs HU	24h
ENSG00000125148	MT2A	201779	-0.762003	0.100506	-7.5817	3.41051e-14	1.10615e-12	DMSO vs HU	24h
ENSG00000171848	RRM2	15978.6	1.04337	0.137625	7.58125	3.42236e-14	1.10828e-12	DMSO vs HU	24h
ENSG00000136689	IL1RN	146.501	2.12486	0.280284	7.58111	3.42609e-14	1.10828e-12	DMSO vs HU	24h
ENSG00000170832	USP32	5106.08	-0.746083	0.0984196	-7.58064	3.43851e-14	1.11084e-12	DMSO vs HU	24h
ENSG00000137216	TMEM63B	4135.69	0.78578	0.103687	7.57836	3.49957e-14	1.12908e-12	DMSO vs HU	24h
ENSG00000176531	PHLDB3	656.8	1.17621	0.155245	7.57653	3.5493e-14	1.14363e-12	DMSO vs HU	24h
ENSG00000119699	TGFB3	293.247	1.6566	0.218728	7.5738	3.62471e-14	1.1664e-12	DMSO vs HU	24h
ENSG00000277639	AC007906.2	115.034	2.39887	0.316767	7.57299	3.6474e-14	1.17217e-12	DMSO vs HU	24h
ENSG00000125821	DTD1	1579.2	-0.937801	0.123839	-7.57275	3.65417e-14	1.17281e-12	DMSO vs HU	24h
ENSG00000261786	AC006058.1	284.604	1.60304	0.2119	7.5651	3.87578e-14	1.24232e-12	DMSO vs HU	24h
ENSG00000187079	TEAD1	11012.1	-0.707191	0.0934841	-7.56483	3.88371e-14	1.24324e-12	DMSO vs HU	24h
ENSG00000065618	COL17A1	23396.8	0.810692	0.107169	7.56462	3.88991e-14	1.24361e-12	DMSO vs HU	24h
ENSG00000159167	STC1	4041.5	1.34526	0.17784	7.56443	3.8957e-14	1.24385e-12	DMSO vs HU	24h
ENSG00000242147	LINC02657	129.381	2.19673	0.290675	7.55736	4.11329e-14	1.31106e-12	DMSO vs HU	24h
ENSG00000120159	CAAP1	2998.27	-0.772044	0.102161	-7.55715	4.11992e-14	1.31106e-12	DMSO vs HU	24h
ENSG00000149809	TM7SF2	757.901	1.36677	0.18086	7.55708	4.12218e-14	1.31106e-12	DMSO vs HU	24h
ENSG00000116120	FARSB	5382.46	-0.827014	0.109496	-7.55293	4.25575e-14	1.35179e-12	DMSO vs HU	24h
ENSG00000120539	MASTL	1927.32	0.883622	0.117065	7.54813	4.41554e-14	1.40074e-12	DMSO vs HU	24h
ENSG00000174951	FUT1	796.037	-1.50401	0.199325	-7.54552	4.50478e-14	1.42721e-12	DMSO vs HU	24h
ENSG00000139219	COL2A1	61.744	4.14173	0.549026	7.54377	4.56571e-14	1.44465e-12	DMSO vs HU	24h
ENSG00000167900	TK1	3316.05	1.01188	0.134314	7.53372	4.93144e-14	1.55837e-12	DMSO vs HU	24h
ENSG00000166016	ABTB2	489.217	1.56294	0.207466	7.53349	4.94018e-14	1.55913e-12	DMSO vs HU	24h
ENSG00000107833	NPM3	1990.78	-0.934553	0.124269	-7.52043	5.45971e-14	1.72089e-12	DMSO vs HU	24h
ENSG00000188610	FAM72B	835.417	-1.04318	0.138735	-7.51925	5.50932e-14	1.73424e-12	DMSO vs HU	24h
ENSG00000215784	FAM72D	955.762	-1.09568	0.145721	-7.51908	5.51615e-14	1.73424e-12	DMSO vs HU	24h
ENSG00000138035	PNPT1	5410.9	-0.737433	0.0981071	-7.51661	5.62132e-14	1.76505e-12	DMSO vs HU	24h
ENSG00000275291	RNVU1-26	123.793	2.47182	0.329001	7.51311	5.77385e-14	1.81064e-12	DMSO vs HU	24h
ENSG00000111885	MAN1A1	502.309	1.29766	0.172798	7.50967	5.92749e-14	1.85645e-12	DMSO vs HU	24h
ENSG00000115970	THADA	3990.06	-0.829272	0.110484	-7.50583	6.10383e-14	1.90925e-12	DMSO vs HU	24h
ENSG00000124181	PLCG1	6017.54	0.806663	0.107482	7.50509	6.1385e-14	1.91766e-12	DMSO vs HU	24h
ENSG00000277224	H2BC7	2607.09	-1.26711	0.168875	-7.50323	6.22623e-14	1.9426e-12	DMSO vs HU	24h
ENSG00000148219	ASTN2	251.128	1.64559	0.219513	7.49657	6.55102e-14	2.04135e-12	DMSO vs HU	24h
ENSG00000080608	PUM3	4331.94	-0.793741	0.105893	-7.49571	6.59423e-14	2.05221e-12	DMSO vs HU	24h
ENSG00000167508	MVD	7239.28	0.960858	0.128304	7.48889	6.94597e-14	2.15895e-12	DMSO vs HU	24h
ENSG00000166881	NEMP1	3883.41	0.881037	0.117656	7.48827	6.97874e-14	2.1664e-12	DMSO vs HU	24h
ENSG00000175183	CSRP2	638.983	1.24243	0.16614	7.47822	7.53333e-14	2.33562e-12	DMSO vs HU	24h
ENSG00000160360	GPSM1	1158.27	1.05289	0.14083	7.47634	7.6422e-14	2.36639e-12	DMSO vs HU	24h
ENSG00000128510	CPA4	77.3913	3.83009	0.51254	7.47277	7.85226e-14	2.42838e-12	DMSO vs HU	24h
ENSG00000167034	NKX3-1	576.849	1.19186	0.159528	7.47117	7.94837e-14	2.45502e-12	DMSO vs HU	24h
ENSG00000130826	DKC1	6909.09	-0.754294	0.100984	-7.46944	8.05381e-14	2.48447e-12	DMSO vs HU	24h
ENSG00000115738	ID2	131.363	2.50504	0.335574	7.46494	8.33376e-14	2.56761e-12	DMSO vs HU	24h
ENSG00000198892	SHISA4	343.033	1.54694	0.20725	7.46409	8.38791e-14	2.58107e-12	DMSO vs HU	24h
ENSG00000166866	MYO1A	67.2818	4.0335	0.540451	7.46321	8.44386e-14	2.59414e-12	DMSO vs HU	24h
ENSG00000184897	H1-10	3734.1	-1.02425	0.137244	-7.46301	8.4567e-14	2.59414e-12	DMSO vs HU	24h
ENSG00000181222	POLR2A	20445.7	0.819212	0.109771	7.46293	8.46201e-14	2.59414e-12	DMSO vs HU	24h
ENSG00000197165	SULT1A2	212.167	2.0757	0.278294	7.45867	8.73994e-14	2.67601e-12	DMSO vs HU	24h
ENSG00000272335	AC093297.2	604.351	-1.18705	0.159239	-7.45453	9.01869e-14	2.75793e-12	DMSO vs HU	24h
ENSG00000173281	PPP1R3B	3121.11	0.887473	0.119105	7.45116	9.25236e-14	2.82587e-12	DMSO vs HU	24h
ENSG00000054967	RELT	1063.1	1.11548	0.149764	7.44823	9.46012e-14	2.88575e-12	DMSO vs HU	24h
ENSG00000126814	TRMT5	2072.21	-0.828163	0.111235	-7.44514	9.6842e-14	2.95045e-12	DMSO vs HU	24h
ENSG00000127419	TMEM175	1196.34	0.937898	0.126078	7.43902	1.01436e-13	3.08367e-12	DMSO vs HU	24h
ENSG00000136158	SPRY2	1339.69	-0.92859	0.124828	-7.43898	1.01465e-13	3.08367e-12	DMSO vs HU	24h
ENSG00000159128	IFNGR2	7218.11	-0.77917	0.104768	-7.43707	1.02945e-13	3.12477e-12	DMSO vs HU	24h
ENSG00000078237	TIGAR	3932.31	0.883309	0.118849	7.43218	1.06825e-13	3.23855e-12	DMSO vs HU	24h
ENSG00000102384	CENPI	1401.25	0.92504	0.124478	7.43138	1.07472e-13	3.25417e-12	DMSO vs HU	24h
ENSG00000121892	PDS5A	17983.8	-0.680816	0.0916292	-7.43012	1.08501e-13	3.2813e-12	DMSO vs HU	24h
ENSG00000153029	MR1	5225.84	0.78766	0.106026	7.42892	1.09492e-13	3.3072e-12	DMSO vs HU	24h
ENSG00000130827	PLXNA3	4429	0.763747	0.102827	7.42751	1.10664e-13	3.3385e-12	DMSO vs HU	24h
ENSG00000282988	AL031777.2	2930.65	-0.994275	0.133894	-7.42585	1.12057e-13	3.3764e-12	DMSO vs HU	24h
ENSG00000128872	TMOD2	700.23	1.14709	0.154566	7.42135	1.15935e-13	3.48897e-12	DMSO vs HU	24h
ENSG00000185507	IRF7	492.287	1.30873	0.176431	7.41781	1.19075e-13	3.57909e-12	DMSO vs HU	24h
ENSG00000154917	RAB6B	514.537	1.16774	0.157507	7.41389	1.22648e-13	3.68199e-12	DMSO vs HU	24h
ENSG00000024526	DEPDC1	4931.48	-0.759595	0.102465	-7.41323	1.23263e-13	3.69594e-12	DMSO vs HU	24h
ENSG00000154127	UBASH3B	1184.3	1.25652	0.169568	7.41012	1.26183e-13	3.77888e-12	DMSO vs HU	24h
ENSG00000182199	SHMT2	14196.9	-0.798891	0.107813	-7.40994	1.26354e-13	3.77941e-12	DMSO vs HU	24h
ENSG00000086062	B4GALT1	45214.7	-0.73581	0.0993713	-7.40466	1.31488e-13	3.92821e-12	DMSO vs HU	24h
ENSG00000151491	EPS8	5951.11	-0.712606	0.0962471	-7.40392	1.32224e-13	3.94539e-12	DMSO vs HU	24h
ENSG00000179588	ZFPM1	635.289	1.10499	0.149254	7.40344	1.32706e-13	3.95498e-12	DMSO vs HU	24h
ENSG00000249673	NOP14-AS1	1043.56	1.08488	0.14657	7.40177	1.34379e-13	4.00001e-12	DMSO vs HU	24h
ENSG00000106003	LFNG	140.78	2.18786	0.295599	7.40146	1.34698e-13	4.00466e-12	DMSO vs HU	24h
ENSG00000135074	ADAM19	994.167	1.27964	0.172913	7.40049	1.35679e-13	4.02897e-12	DMSO vs HU	24h
ENSG00000065060	UHRF1BP1	5357.49	-0.958788	0.129638	-7.39587	1.40487e-13	4.16672e-12	DMSO vs HU	24h
ENSG00000119397	CNTRL	1956.57	-0.949122	0.128339	-7.39542	1.40958e-13	4.17565e-12	DMSO vs HU	24h
ENSG00000143390	RFX5	5570.38	0.693481	0.093851	7.38917	1.47748e-13	4.37153e-12	DMSO vs HU	24h
ENSG00000143476	DTL	6549.46	0.918416	0.124312	7.38799	1.49065e-13	4.40521e-12	DMSO vs HU	24h
ENSG00000141682	PMAIP1	2316.82	0.92759	0.125658	7.38186	1.5609e-13	4.60726e-12	DMSO vs HU	24h
ENSG00000065328	MCM10	2230.5	0.996386	0.135084	7.37603	1.63084e-13	4.80795e-12	DMSO vs HU	24h
ENSG00000197442	MAP3K5	2307.44	-1.11377	0.151023	-7.37484	1.64548e-13	4.8453e-12	DMSO vs HU	24h
ENSG00000196305	IARS1	34849.3	-0.770499	0.104539	-7.37041	1.70107e-13	5.00302e-12	DMSO vs HU	24h
ENSG00000135916	ITM2C	2926.99	0.842828	0.114357	7.37014	1.7045e-13	5.00713e-12	DMSO vs HU	24h
ENSG00000169429	CXCL8	4841.26	1.15094	0.156226	7.36717	1.74286e-13	5.11369e-12	DMSO vs HU	24h
ENSG00000186529	CYP4F3	286.776	1.57515	0.213814	7.36692	1.74619e-13	5.11739e-12	DMSO vs HU	24h
ENSG00000175471	MCTP1	3858.8	-1.10566	0.150165	-7.36297	1.7986e-13	5.2647e-12	DMSO vs HU	24h
ENSG00000168917	SLC35G2	1156.64	1.00423	0.136492	7.35747	1.87422e-13	5.47955e-12	DMSO vs HU	24h
ENSG00000036549	AC118549.1	4959.12	-0.729355	0.0991715	-7.35448	1.91672e-13	5.59715e-12	DMSO vs HU	24h
ENSG00000128596	CCDC136	148.078	2.01808	0.274689	7.34679	2.03022e-13	5.92155e-12	DMSO vs HU	24h
ENSG00000225511	LINC00475	80.7642	2.97473	0.40493	7.34628	2.03802e-13	5.93727e-12	DMSO vs HU	24h
ENSG00000168813	ZNF507	2912.68	-0.759992	0.103527	-7.34099	2.12024e-13	6.16949e-12	DMSO vs HU	24h
ENSG00000181143	MUC16	233.181	2.29339	0.312589	7.33676	2.18833e-13	6.36011e-12	DMSO vs HU	24h
ENSG00000146670	CDCA5	3121.59	0.934571	0.127401	7.3357	2.20573e-13	6.40312e-12	DMSO vs HU	24h
ENSG00000039123	MTREX	8578.8	-0.674906	0.0920269	-7.33379	2.23739e-13	6.48737e-12	DMSO vs HU	24h
ENSG00000101972	STAG2	9062.26	-0.713602	0.0973559	-7.32983	2.30445e-13	6.67397e-12	DMSO vs HU	24h
ENSG00000119917	IFIT3	936.657	1.24008	0.169269	7.32605	2.37033e-13	6.85668e-12	DMSO vs HU	24h
ENSG00000188312	CENPP	601.208	1.08588	0.148359	7.31928	2.49309e-13	7.20334e-12	DMSO vs HU	24h
ENSG00000132561	MATN2	122.582	2.19595	0.300479	7.30817	2.70807e-13	7.81532e-12	DMSO vs HU	24h
ENSG00000141027	NCOR1	12877.9	-0.763925	0.104564	-7.30582	2.75586e-13	7.9439e-12	DMSO vs HU	24h
ENSG00000197757	HOXC6	436.783	1.24133	0.169934	7.30474	2.77809e-13	7.99864e-12	DMSO vs HU	24h
ENSG00000278705	H4C2	3809.94	-1.02149	0.139881	-7.30253	2.82397e-13	8.12122e-12	DMSO vs HU	24h
ENSG00000165895	ARHGAP42	828.288	1.11038	0.152149	7.29798	2.92125e-13	8.39118e-12	DMSO vs HU	24h
ENSG00000175792	RUVBL1	5984.56	-0.788516	0.10807	-7.29637	2.95643e-13	8.48234e-12	DMSO vs HU	24h
ENSG00000187741	FANCA	3643.01	0.889514	0.121974	7.29263	3.03972e-13	8.71116e-12	DMSO vs HU	24h
ENSG00000153574	RPIA	1129.03	-0.958431	0.131441	-7.29171	3.0605e-13	8.76051e-12	DMSO vs HU	24h
ENSG00000091651	ORC6	1910.92	0.990476	0.135843	7.29132	3.06928e-13	8.77542e-12	DMSO vs HU	24h
ENSG00000100055	CYTH4	57.3195	5.18429	0.71123	7.28919	3.11826e-13	8.90512e-12	DMSO vs HU	24h
ENSG00000284154	MIR3605	486.382	-1.27897	0.17547	-7.28885	3.12602e-13	8.91694e-12	DMSO vs HU	24h
ENSG00000167470	MIDN	8094.11	-0.69623	0.0955754	-7.28462	3.22586e-13	9.19109e-12	DMSO vs HU	24h
ENSG00000133131	MORC4	2084.34	0.87655	0.120367	7.2823	3.28184e-13	9.33978e-12	DMSO vs HU	24h
ENSG00000095787	WAC	11129.9	-0.70576	0.0969169	-7.28212	3.28617e-13	9.34129e-12	DMSO vs HU	24h
ENSG00000103196	CRISPLD2	66.1094	3.31728	0.455889	7.2765	3.42581e-13	9.727e-12	DMSO vs HU	24h
ENSG00000206828	RNVU1-30	300.737	1.97535	0.271529	7.2749	3.46674e-13	9.83188e-12	DMSO vs HU	24h
ENSG00000197872	FAM49A	188.999	2.40956	0.331307	7.27287	3.51935e-13	9.96959e-12	DMSO vs HU	24h
ENSG00000133812	SBF2	3947.55	-1.24124	0.170741	-7.26974	3.60189e-13	1.01917e-11	DMSO vs HU	24h
ENSG00000184227	ACOT1	324.805	1.39854	0.192495	7.26535	3.72087e-13	1.05163e-11	DMSO vs HU	24h
ENSG00000163110	PDLIM5	9894.8	-0.685128	0.0943119	-7.26449	3.74444e-13	1.05707e-11	DMSO vs HU	24h
ENSG00000248429	FAM198B-AS1	428.94	1.32216	0.182055	7.26244	3.80177e-13	1.07203e-11	DMSO vs HU	24h
ENSG00000164323	CFAP97	8150.73	-0.690618	0.0951048	-7.26165	3.82388e-13	1.07703e-11	DMSO vs HU	24h
ENSG00000133083	DCLK1	121.128	2.40687	0.331573	7.25894	3.90121e-13	1.09756e-11	DMSO vs HU	24h
ENSG00000106692	FKTN	3724.42	-0.710728	0.0979615	-7.25517	4.01146e-13	1.12728e-11	DMSO vs HU	24h
ENSG00000256325	AC025423.1	221.105	1.77537	0.244758	7.2536	4.05852e-13	1.13921e-11	DMSO vs HU	24h
ENSG00000164754	RAD21	27809.3	-0.672497	0.0927267	-7.25246	4.09272e-13	1.1475e-11	DMSO vs HU	24h
ENSG00000101098	RIMS4	60.6519	5.39853	0.744681	7.24946	4.18449e-13	1.1719e-11	DMSO vs HU	24h
ENSG00000010803	SCMH1	2464.42	-0.756361	0.104376	-7.2465	4.27694e-13	1.19642e-11	DMSO vs HU	24h
ENSG00000075643	MOCOS	12083.6	-0.680469	0.093911	-7.24589	4.29614e-13	1.20043e-11	DMSO vs HU	24h
ENSG00000189180	ZNF33A	2467.3	-0.817323	0.112833	-7.24367	4.36709e-13	1.21887e-11	DMSO vs HU	24h
ENSG00000183876	ARSI	89.8278	2.97471	0.411359	7.23141	4.77992e-13	1.33167e-11	DMSO vs HU	24h
ENSG00000185215	TNFAIP2	11963.8	-0.758119	0.104838	-7.23135	4.78206e-13	1.33167e-11	DMSO vs HU	24h
ENSG00000182010	RTKN2	688.047	1.23503	0.170833	7.2295	4.84793e-13	1.34849e-11	DMSO vs HU	24h
ENSG00000274641	H2BC17	2794.09	-1.23982	0.171532	-7.22791	4.90474e-13	1.36275e-11	DMSO vs HU	24h
ENSG00000285820	AL157829.1	401.216	1.90231	0.263312	7.22453	5.02852e-13	1.39557e-11	DMSO vs HU	24h
ENSG00000061794	MRPS35	3805.82	-0.759869	0.105186	-7.22406	5.04575e-13	1.39878e-11	DMSO vs HU	24h
ENSG00000134440	NARS1	14951.6	-0.653733	0.0905748	-7.2176	5.29143e-13	1.46523e-11	DMSO vs HU	24h
ENSG00000073331	ALPK1	1334.25	-0.910282	0.126145	-7.21619	5.34657e-13	1.47884e-11	DMSO vs HU	24h
ENSG00000285244	DINOL	61.0506	5.87455	0.814421	7.21316	5.46664e-13	1.51035e-11	DMSO vs HU	24h
ENSG00000115504	EHBP1	4515.4	-0.81539	0.113106	-7.20909	5.63287e-13	1.55453e-11	DMSO vs HU	24h
ENSG00000111875	ASF1A	1285.3	-0.884922	0.122775	-7.20765	5.69246e-13	1.56922e-11	DMSO vs HU	24h
ENSG00000103723	AP3B2	223.384	1.59513	0.22132	7.20734	5.70552e-13	1.57106e-11	DMSO vs HU	24h
ENSG00000132341	RAN	28811.9	-0.688478	0.095609	-7.20097	5.97845e-13	1.64438e-11	DMSO vs HU	24h
ENSG00000071246	VASH1	702.594	1.29276	0.179614	7.19741	6.13677e-13	1.68604e-11	DMSO vs HU	24h
ENSG00000176170	SPHK1	1417.76	0.939317	0.130562	7.19442	6.27264e-13	1.72144e-11	DMSO vs HU	24h
ENSG00000170577	SIX2	158.221	2.04303	0.284296	7.18628	6.65788e-13	1.82513e-11	DMSO vs HU	24h
ENSG00000113448	PDE4D	10464	-0.667521	0.0928999	-7.18538	6.70208e-13	1.83521e-11	DMSO vs HU	24h
ENSG00000100342	APOL1	328.329	1.73025	0.240941	7.18121	6.90974e-13	1.88997e-11	DMSO vs HU	24h
ENSG00000222328	RNU2-2P	364.09	1.4891	0.207381	7.18054	6.94387e-13	1.8972e-11	DMSO vs HU	24h
ENSG00000121964	GTDC1	681.873	-1.07927	0.15036	-7.17788	7.08031e-13	1.93233e-11	DMSO vs HU	24h
ENSG00000135269	TES	6269.07	-0.688185	0.0959069	-7.17555	7.20147e-13	1.96322e-11	DMSO vs HU	24h
ENSG00000160961	ZNF333	467.008	-1.19865	0.167109	-7.1729	7.34267e-13	1.9995e-11	DMSO vs HU	24h
ENSG00000113739	STC2	16287.8	-2.07055	0.289032	-7.16375	7.85001e-13	2.13529e-11	DMSO vs HU	24h
ENSG00000154059	IMPACT	3069.22	-0.748088	0.104437	-7.16303	7.89131e-13	2.14416e-11	DMSO vs HU	24h
ENSG00000100304	TTLL12	9908.44	-0.709768	0.0991902	-7.15563	8.32907e-13	2.2606e-11	DMSO vs HU	24h
ENSG00000185338	SOCS1	94.2409	2.5667	0.358815	7.15328	8.47297e-13	2.29713e-11	DMSO vs HU	24h
ENSG00000199347	RNU5E-1	229.952	1.78897	0.250146	7.15172	8.56982e-13	2.32083e-11	DMSO vs HU	24h
ENSG00000102572	STK24	10171.6	-0.676372	0.0946087	-7.14916	8.73133e-13	2.36197e-11	DMSO vs HU	24h
ENSG00000137941	TTLL7	557.202	1.13137	0.158274	7.14816	8.7948e-13	2.37653e-11	DMSO vs HU	24h
ENSG00000223496	EXOSC6	4537.58	-0.739124	0.103439	-7.14553	8.96499e-13	2.41986e-11	DMSO vs HU	24h
ENSG00000111731	C2CD5	2087.18	-0.787579	0.110273	-7.14208	9.19274e-13	2.47862e-11	DMSO vs HU	24h
ENSG00000086712	TXLNG	6756.09	-0.670554	0.0939071	-7.14061	9.29184e-13	2.50259e-11	DMSO vs HU	24h
ENSG00000159082	SYNJ1	1946.52	0.849875	0.119038	7.13954	9.36428e-13	2.51935e-11	DMSO vs HU	24h
ENSG00000139318	DUSP6	10166.6	-0.985005	0.138038	-7.13575	9.62634e-13	2.58703e-11	DMSO vs HU	24h
ENSG00000169926	KLF13	14348.3	-0.640823	0.0898448	-7.13255	9.85235e-13	2.64488e-11	DMSO vs HU	24h
ENSG00000126216	TUBGCP3	3822.6	-0.743745	0.1043	-7.13085	9.97535e-13	2.67498e-11	DMSO vs HU	24h
ENSG00000134222	PSRC1	1244.67	-1.0447	0.146604	-7.12603	1.03302e-12	2.76712e-11	DMSO vs HU	24h
ENSG00000164818	DNAAF5	4212.2	-0.750045	0.105276	-7.12456	1.04417e-12	2.79394e-11	DMSO vs HU	24h
ENSG00000145041	DCAF1	3828.25	-0.738384	0.103646	-7.12408	1.04779e-12	2.799e-11	DMSO vs HU	24h
ENSG00000152104	PTPN14	22441.8	-0.678591	0.0952541	-7.12401	1.04833e-12	2.799e-11	DMSO vs HU	24h
ENSG00000141101	NOB1	5540.09	-0.704654	0.0989534	-7.12106	1.07096e-12	2.85633e-11	DMSO vs HU	24h
ENSG00000091073	DTX2	1977.22	0.809448	0.113736	7.11692	1.10369e-12	2.94043e-11	DMSO vs HU	24h
ENSG00000132842	AP3B1	5324.63	-0.719456	0.101233	-7.10693	1.18649e-12	3.15761e-11	DMSO vs HU	24h
ENSG00000182378	PLCXD1	1283.01	0.84945	0.119544	7.10573	1.19686e-12	3.18176e-11	DMSO vs HU	24h
ENSG00000154764	WNT7A	212.518	1.9087	0.268632	7.10526	1.20099e-12	3.18931e-11	DMSO vs HU	24h
ENSG00000269891	ARHGAP19-SLIT1	393.579	-1.28552	0.181017	-7.10165	1.23276e-12	3.27014e-11	DMSO vs HU	24h
ENSG00000013503	POLR3B	2191.47	-0.755697	0.106511	-7.09498	1.29367e-12	3.42802e-11	DMSO vs HU	24h
ENSG00000151693	ASAP2	10320.6	-0.700763	0.0987906	-7.09342	1.30842e-12	3.46338e-11	DMSO vs HU	24h
ENSG00000116106	EPHA4	97.5899	2.39962	0.338415	7.09077	1.33371e-12	3.52654e-11	DMSO vs HU	24h
ENSG00000186318	BACE1	2329.23	0.809355	0.114239	7.08474	1.3931e-12	3.67961e-11	DMSO vs HU	24h
ENSG00000108852	MPP2	137.188	2.31397	0.326856	7.07949	1.44687e-12	3.81753e-11	DMSO vs HU	24h
ENSG00000229544	NKX1-2	210.939	1.79463	0.253677	7.07446	1.5003e-12	3.95426e-11	DMSO vs HU	24h
ENSG00000274238	AC097478.1	135.691	2.6313	0.372	7.07338	1.51202e-12	3.9809e-11	DMSO vs HU	24h
ENSG00000135316	SYNCRIP	17484	-0.681426	0.0963601	-7.07166	1.53096e-12	4.02645e-11	DMSO vs HU	24h
ENSG00000185386	MAPK11	611.919	1.09577	0.154973	7.07073	1.54117e-12	4.04898e-11	DMSO vs HU	24h
ENSG00000286811	AL353138.1	329.909	1.47589	0.20879	7.06877	1.56308e-12	4.10218e-11	DMSO vs HU	24h
ENSG00000126858	RHOT1	2977.65	-0.759176	0.107453	-7.06517	1.60419e-12	4.20558e-11	DMSO vs HU	24h
ENSG00000152558	TMEM123	14097.8	-0.642265	0.0909222	-7.0639	1.61894e-12	4.23972e-11	DMSO vs HU	24h
ENSG00000214826	DDX12P	1764.84	0.851765	0.120627	7.06116	1.6512e-12	4.31961e-11	DMSO vs HU	24h
ENSG00000108604	SMARCD2	7302.69	-0.679076	0.0962055	-7.05861	1.6818e-12	4.395e-11	DMSO vs HU	24h
ENSG00000134014	ELP3	2576.91	-0.740127	0.104873	-7.05738	1.6967e-12	4.42924e-11	DMSO vs HU	24h
ENSG00000166289	PLEKHF1	375.869	1.41842	0.201045	7.0552	1.72356e-12	4.49457e-11	DMSO vs HU	24h
ENSG00000166833	NAV2	20443.6	-0.743742	0.105422	-7.05491	1.72708e-12	4.499e-11	DMSO vs HU	24h
ENSG00000058091	CDK14	2117.71	-0.833631	0.118394	-7.04118	1.90625e-12	4.96047e-11	DMSO vs HU	24h
ENSG00000118217	ATF6	7684.53	-0.694275	0.0986409	-7.03841	1.94445e-12	5.05456e-11	DMSO vs HU	24h
ENSG00000188660	LINC00319	74.8247	2.81982	0.400671	7.03775	1.95366e-12	5.07313e-11	DMSO vs HU	24h
ENSG00000125618	PAX8	164.574	1.82465	0.259282	7.0373	1.96002e-12	5.08428e-11	DMSO vs HU	24h
ENSG00000168137	SETD5	10600.7	-0.67669	0.0961952	-7.03456	1.99896e-12	5.17983e-11	DMSO vs HU	24h
ENSG00000164294	GPX8	3160.06	-0.719203	0.10229	-7.03102	2.05027e-12	5.30719e-11	DMSO vs HU	24h
ENSG00000200169	RNU5D-1	300.7	1.82639	0.259869	7.02811	2.09343e-12	5.41323e-11	DMSO vs HU	24h
ENSG00000167914	GSDMA	88.5682	2.59823	0.369724	7.02747	2.10311e-12	5.43254e-11	DMSO vs HU	24h
ENSG00000153404	PLEKHG4B	44.6965	4.82963	0.687383	7.02611	2.12377e-12	5.48016e-11	DMSO vs HU	24h
ENSG00000258830	AC137834.1	1100.23	-1.00685	0.143481	-7.01728	2.26221e-12	5.8313e-11	DMSO vs HU	24h
ENSG00000162599	NFIA	8144.62	-0.865856	0.123432	-7.01485	2.30192e-12	5.92746e-11	DMSO vs HU	24h
ENSG00000091136	LAMB1	35918.7	-0.966775	0.137914	-7.00998	2.38353e-12	6.13118e-11	DMSO vs HU	24h
ENSG00000173320	STOX2	282.074	1.41086	0.201524	7.00096	2.54222e-12	6.53254e-11	DMSO vs HU	24h
ENSG00000151474	FRMD4A	116.527	2.66117	0.380175	6.99987	2.56203e-12	6.5766e-11	DMSO vs HU	24h
ENSG00000090097	PCBP4	1542.76	0.897418	0.12828	6.99577	2.638e-12	6.76441e-11	DMSO vs HU	24h
ENSG00000120885	CLU	1126.47	0.994027	0.142092	6.99563	2.64069e-12	6.76441e-11	DMSO vs HU	24h
ENSG00000242265	PEG10	14339.8	1.01685	0.14546	6.99056	2.73785e-12	7.00599e-11	DMSO vs HU	24h
ENSG00000055732	MCOLN3	185.398	1.72734	0.247117	6.98996	2.74957e-12	7.02398e-11	DMSO vs HU	24h
ENSG00000149948	HMGA2	8669.19	-0.812983	0.116308	-6.98991	2.75059e-12	7.02398e-11	DMSO vs HU	24h
ENSG00000198513	ATL1	286.053	1.61431	0.231005	6.98823	2.78379e-12	7.09534e-11	DMSO vs HU	24h
ENSG00000116191	RALGPS2	3806.06	-0.762765	0.10915	-6.9882	2.78429e-12	7.09534e-11	DMSO vs HU	24h
ENSG00000143815	LBR	13828.5	-0.628336	0.0900542	-6.97731	3.0088e-12	7.65953e-11	DMSO vs HU	24h
ENSG00000248905	FMN1	292.846	1.37735	0.197436	6.97615	3.03372e-12	7.71499e-11	DMSO vs HU	24h
ENSG00000123374	CDK2	3703.5	0.748858	0.107354	6.97562	3.04525e-12	7.7284e-11	DMSO vs HU	24h
ENSG00000162520	SYNC	334.343	1.46164	0.209536	6.97562	3.04527e-12	7.7284e-11	DMSO vs HU	24h
ENSG00000053524	MCF2L2	907.752	1.25056	0.179309	6.97432	3.07348e-12	7.79194e-11	DMSO vs HU	24h
ENSG00000155363	MOV10	7909	0.701851	0.100682	6.97099	3.14729e-12	7.97086e-11	DMSO vs HU	24h
ENSG00000181163	NPM1	109576	-0.698929	0.10027	-6.97045	3.15929e-12	7.99302e-11	DMSO vs HU	24h
ENSG00000179222	MAGED1	6789.12	0.800102	0.114812	6.96877	3.19717e-12	8.08057e-11	DMSO vs HU	24h
ENSG00000115053	NCL	52607.1	-0.733857	0.10531	-6.96855	3.20231e-12	8.08526e-11	DMSO vs HU	24h
ENSG00000103047	TANGO6	2488.66	-0.738096	0.105952	-6.96632	3.25329e-12	8.20555e-11	DMSO vs HU	24h
ENSG00000245025	AC107959.1	248.102	1.56639	0.224913	6.96443	3.29736e-12	8.30821e-11	DMSO vs HU	24h
ENSG00000173926	MARCHF3	503.991	1.15193	0.165442	6.96275	3.33697e-12	8.3994e-11	DMSO vs HU	24h
ENSG00000065357	DGKA	8751.87	0.667801	0.0959252	6.96168	3.36235e-12	8.45464e-11	DMSO vs HU	24h
ENSG00000109534	GAR1	1594.94	-0.912267	0.131121	-6.95744	3.4652e-12	8.70436e-11	DMSO vs HU	24h
ENSG00000178401	DNAJC22	434.492	1.19928	0.172461	6.95387	3.55388e-12	8.91803e-11	DMSO vs HU	24h
ENSG00000159147	DONSON	1567.95	0.869049	0.125052	6.94949	3.66611e-12	9.19029e-11	DMSO vs HU	24h
ENSG00000121858	TNFSF10	157.828	1.98849	0.286346	6.94437	3.80164e-12	9.52035e-11	DMSO vs HU	24h
ENSG00000135972	MRPS9	2394.18	-0.82488	0.1189	-6.93758	3.98868e-12	9.9786e-11	DMSO vs HU	24h
ENSG00000234678	ELF3-AS1	99.7256	2.96669	0.427716	6.93614	4.02968e-12	1.00709e-10	DMSO vs HU	24h
ENSG00000134490	TMEM241	898.405	-0.993901	0.1433	-6.93579	4.03948e-12	1.00852e-10	DMSO vs HU	24h
ENSG00000082068	WDR70	1146.74	-0.881476	0.127096	-6.93552	4.04742e-12	1.00948e-10	DMSO vs HU	24h
ENSG00000116017	ARID3A	750.992	1.06989	0.154324	6.93274	4.12761e-12	1.02843e-10	DMSO vs HU	24h
ENSG00000109452	INPP4B	2395.56	-0.850887	0.122766	-6.93099	4.17909e-12	1.03938e-10	DMSO vs HU	24h
ENSG00000196247	ZNF107	712.851	1.01569	0.146544	6.93096	4.18e-12	1.03938e-10	DMSO vs HU	24h
ENSG00000165861	ZFYVE1	1511.47	0.826323	0.119251	6.92929	4.2295e-12	1.05063e-10	DMSO vs HU	24h
ENSG00000106554	CHCHD3	3805.13	-0.767194	0.110736	-6.92814	4.2642e-12	1.05818e-10	DMSO vs HU	24h
ENSG00000162734	PEA15	7088.71	0.961851	0.138931	6.92322	4.41495e-12	1.09449e-10	DMSO vs HU	24h
ENSG00000124784	RIOK1	2643.9	-0.819937	0.118462	-6.92151	4.46848e-12	1.10665e-10	DMSO vs HU	24h
ENSG00000128641	MYO1B	34213.9	-1.06217	0.153464	-6.92125	4.47685e-12	1.1076e-10	DMSO vs HU	24h
ENSG00000132256	TRIM5	1827.62	0.789265	0.114071	6.91904	4.54722e-12	1.12388e-10	DMSO vs HU	24h
ENSG00000196747	H2AC13	4475.36	-1.19476	0.172694	-6.91834	4.56959e-12	1.12677e-10	DMSO vs HU	24h
ENSG00000185753	CXorf38	2972.66	-0.924063	0.133569	-6.91826	4.5724e-12	1.12677e-10	DMSO vs HU	24h
ENSG00000078114	NEBL	1937.02	-1.15315	0.166683	-6.91825	4.57263e-12	1.12677e-10	DMSO vs HU	24h
ENSG00000175395	ZNF25	535.222	-1.19523	0.172786	-6.91738	4.60071e-12	1.13256e-10	DMSO vs HU	24h
ENSG00000198728	LDB1	3881.91	0.727551	0.105206	6.91552	4.66141e-12	1.14635e-10	DMSO vs HU	24h
ENSG00000167656	LY6D	518.838	4.29977	0.621843	6.91456	4.69315e-12	1.15275e-10	DMSO vs HU	24h
ENSG00000136492	BRIP1	2261.72	0.982439	0.142085	6.91445	4.69679e-12	1.15275e-10	DMSO vs HU	24h
ENSG00000142871	CCN1	2598.68	1.05265	0.152282	6.91249	4.76225e-12	1.16765e-10	DMSO vs HU	24h
ENSG00000132405	TBC1D14	9390.56	-0.629583	0.0911093	-6.9102	4.83977e-12	1.18548e-10	DMSO vs HU	24h
ENSG00000113649	TCERG1	12754.7	-0.641813	0.092924	-6.90686	4.95501e-12	1.2125e-10	DMSO vs HU	24h
ENSG00000140279	DUOX2	72.7711	2.97929	0.431473	6.90493	5.02296e-12	1.22791e-10	DMSO vs HU	24h
ENSG00000113805	CNTN3	1229.51	-1.09712	0.158896	-6.90465	5.03277e-12	1.22908e-10	DMSO vs HU	24h
ENSG00000184640	SEPTIN9	23649.1	-0.631313	0.0914858	-6.90067	5.17578e-12	1.26276e-10	DMSO vs HU	24h
ENSG00000198498	TMA16	2039.33	-0.784677	0.113729	-6.89953	5.21765e-12	1.27171e-10	DMSO vs HU	24h
ENSG00000082701	GSK3B	11209.6	-0.764066	0.110878	-6.89105	5.53802e-12	1.34846e-10	DMSO vs HU	24h
ENSG00000147274	RBMX	15114.6	-0.653848	0.0949194	-6.88846	5.64003e-12	1.37194e-10	DMSO vs HU	24h
ENSG00000101935	AMMECR1	2773.63	-0.735326	0.106819	-6.88387	5.82493e-12	1.41552e-10	DMSO vs HU	24h
ENSG00000171453	POLR1C	1799.93	-0.753867	0.10954	-6.8821	5.89778e-12	1.43181e-10	DMSO vs HU	24h
ENSG00000173918	C1QTNF1	529.639	1.6408	0.238512	6.87933	6.01344e-12	1.45845e-10	DMSO vs HU	24h
ENSG00000154920	EME1	999.568	0.892852	0.1298	6.8787	6.04024e-12	1.46351e-10	DMSO vs HU	24h
ENSG00000179674	ARL14	161.3	1.74573	0.253812	6.87803	6.06876e-12	1.46898e-10	DMSO vs HU	24h
ENSG00000171161	ZNF672	5060.71	0.866728	0.126065	6.87524	6.18875e-12	1.49545e-10	DMSO vs HU	24h
ENSG00000143155	TIPRL	6521.91	-0.677481	0.0985398	-6.8752	6.19031e-12	1.49545e-10	DMSO vs HU	24h
ENSG00000135486	HNRNPA1	77210.8	-0.649917	0.0945653	-6.87267	6.30096e-12	1.52069e-10	DMSO vs HU	24h
ENSG00000212978	AC016747.1	391.999	-1.22505	0.178288	-6.87119	6.36672e-12	1.53506e-10	DMSO vs HU	24h
ENSG00000188878	FBF1	684.62	0.996644	0.145075	6.86988	6.42569e-12	1.54776e-10	DMSO vs HU	24h
ENSG00000245532	NEAT1	348608	1.11041	0.161643	6.86953	6.44151e-12	1.55005e-10	DMSO vs HU	24h
ENSG00000115761	NOL10	3252.14	-0.728243	0.106017	-6.86911	6.46021e-12	1.55304e-10	DMSO vs HU	24h
ENSG00000073792	IGF2BP2	7536.5	-0.690115	0.100493	-6.86728	6.54381e-12	1.5716e-10	DMSO vs HU	24h
ENSG00000183605	SFXN4	2070.02	-0.748493	0.109008	-6.86641	6.58392e-12	1.57969e-10	DMSO vs HU	24h
ENSG00000113504	SLC12A7	2222.18	1.14465	0.166758	6.86412	6.69018e-12	1.60362e-10	DMSO vs HU	24h
ENSG00000066379	ZNRD1	890.329	-0.921523	0.134335	-6.8599	6.89076e-12	1.65009e-10	DMSO vs HU	24h
ENSG00000138031	ADCY3	7979.16	-0.646661	0.0943163	-6.8563	7.06675e-12	1.6906e-10	DMSO vs HU	24h
ENSG00000182749	PAQR7	1336.31	1.15297	0.168251	6.85268	7.2481e-12	1.7323e-10	DMSO vs HU	24h
ENSG00000087586	AURKA	5539.48	-0.689841	0.100671	-6.85242	7.26097e-12	1.73369e-10	DMSO vs HU	24h
ENSG00000168961	LGALS9	132.251	2.00849	0.293126	6.85197	7.28422e-12	1.73755e-10	DMSO vs HU	24h
ENSG00000249967	AL355315.1	919.507	1.12192	0.163748	6.85149	7.30823e-12	1.7416e-10	DMSO vs HU	24h
ENSG00000066651	TRMT11	3035.5	-0.743023	0.108457	-6.85084	7.34161e-12	1.74618e-10	DMSO vs HU	24h
ENSG00000167535	CACNB3	807.501	1.10674	0.161549	6.85084	7.34167e-12	1.74618e-10	DMSO vs HU	24h
ENSG00000136868	SLC31A1	6820.54	-0.702186	0.102559	-6.84664	7.56021e-12	1.79643e-10	DMSO vs HU	24h
ENSG00000167702	KIFC2	1802.85	0.967912	0.141376	6.84638	7.574e-12	1.79797e-10	DMSO vs HU	24h
ENSG00000188064	WNT7B	213.658	1.6881	0.246638	6.84444	7.67731e-12	1.82073e-10	DMSO vs HU	24h
ENSG00000158985	CDC42SE2	6023.87	-0.700398	0.102388	-6.84063	7.88469e-12	1.86812e-10	DMSO vs HU	24h
ENSG00000166326	TRIM44	9986.82	-0.630656	0.0922119	-6.8392	7.9635e-12	1.88498e-10	DMSO vs HU	24h
ENSG00000104450	SPAG1	2347.65	0.794887	0.116276	6.83623	8.13032e-12	1.92261e-10	DMSO vs HU	24h
ENSG00000114767	RRP9	1891.45	-0.82835	0.121221	-6.8334	8.29245e-12	1.95907e-10	DMSO vs HU	24h
ENSG00000171219	CDC42BPG	3427.39	0.811286	0.118736	6.8327	8.33312e-12	1.96679e-10	DMSO vs HU	24h
ENSG00000177733	HNRNPA0	9907.68	-0.636657	0.093182	-6.8324	8.35043e-12	1.96899e-10	DMSO vs HU	24h
ENSG00000253669	GASAL1	125.722	2.30778	0.337915	6.82945	8.5239e-12	2.00797e-10	DMSO vs HU	24h
ENSG00000264229	RNU4ATAC	122.327	2.12812	0.311723	6.82697	8.67242e-12	2.041e-10	DMSO vs HU	24h
ENSG00000196152	ZNF79	473.821	1.15826	0.169789	6.82178	8.99162e-12	2.11411e-10	DMSO vs HU	24h
ENSG00000204977	TRIM13	1907.91	-0.841752	0.123434	-6.81947	9.13748e-12	2.14503e-10	DMSO vs HU	24h
ENSG00000135503	ACVR1B	2081.86	-0.747354	0.109592	-6.81942	9.14058e-12	2.14503e-10	DMSO vs HU	24h
ENSG00000100399	CHADL	96.5839	2.32274	0.340804	6.81546	9.39612e-12	2.20167e-10	DMSO vs HU	24h
ENSG00000142864	SERBP1	35880.7	-0.652124	0.0956839	-6.81541	9.39982e-12	2.20167e-10	DMSO vs HU	24h
ENSG00000181852	RNF41	4587.41	-0.704035	0.103351	-6.81208	9.61979e-12	2.25105e-10	DMSO vs HU	24h
ENSG00000108106	UBE2S	8873.15	-0.741806	0.108957	-6.80825	9.87909e-12	2.30953e-10	DMSO vs HU	24h
ENSG00000010292	NCAPD2	16372.1	-0.694677	0.102047	-6.80741	9.93721e-12	2.32091e-10	DMSO vs HU	24h
ENSG00000138346	DNA2	2038.99	0.770177	0.113247	6.80088	1.03983e-11	2.42629e-10	DMSO vs HU	24h
ENSG00000111907	TPD52L1	2729.49	-0.797563	0.117347	-6.79659	1.07122e-11	2.49718e-10	DMSO vs HU	24h
ENSG00000115875	SRSF7	7236.75	-0.681052	0.10022	-6.79556	1.07892e-11	2.51276e-10	DMSO vs HU	24h
ENSG00000165124	SVEP1	7058.47	-0.827151	0.12173	-6.79497	1.08331e-11	2.5206e-10	DMSO vs HU	24h
ENSG00000184357	H1-5	8929.83	-1.00462	0.147909	-6.79219	1.10445e-11	2.56735e-10	DMSO vs HU	24h
ENSG00000165244	ZNF367	1078.91	1.0529	0.155046	6.7909	1.11435e-11	2.58793e-10	DMSO vs HU	24h
ENSG00000184349	EFNA5	6528.74	-0.963933	0.141957	-6.7903	1.119e-11	2.59628e-10	DMSO vs HU	24h
ENSG00000174206	C12orf66	1197.39	-0.820409	0.120845	-6.78893	1.12971e-11	2.61819e-10	DMSO vs HU	24h
ENSG00000101266	CSNK2A1	13921	-0.610149	0.0898756	-6.78882	1.13057e-11	2.61819e-10	DMSO vs HU	24h
ENSG00000139865	TTC6	125.9	1.9237	0.283448	6.7868	1.14651e-11	2.65261e-10	DMSO vs HU	24h
ENSG00000182022	CHST15	4617.54	-0.997312	0.146982	-6.78527	1.15871e-11	2.6783e-10	DMSO vs HU	24h
ENSG00000151746	BICD1	1750.63	-0.827854	0.122016	-6.78482	1.16232e-11	2.68413e-10	DMSO vs HU	24h
ENSG00000236144	TMEM147-AS1	764.81	-1.01163	0.149115	-6.78424	1.16698e-11	2.6905e-10	DMSO vs HU	24h
ENSG00000116874	WARS2	1322.98	-0.798072	0.117637	-6.78421	1.16726e-11	2.6905e-10	DMSO vs HU	24h
ENSG00000111247	RAD51AP1	1284.73	0.852983	0.125788	6.78113	1.19239e-11	2.74585e-10	DMSO vs HU	24h
ENSG00000267080	ASB16-AS1	653.079	1.05748	0.155979	6.7796	1.20507e-11	2.77244e-10	DMSO vs HU	24h
ENSG00000170175	CHRNB1	258.928	1.52031	0.224265	6.77908	1.20941e-11	2.77984e-10	DMSO vs HU	24h
ENSG00000168918	INPP5D	5624.57	0.700305	0.103321	6.77792	1.21916e-11	2.79963e-10	DMSO vs HU	24h
ENSG00000168502	MTCL1	1367.06	0.957653	0.14134	6.77552	1.23961e-11	2.84394e-10	DMSO vs HU	24h
ENSG00000101558	VAPA	12015.8	-0.649438	0.0958557	-6.77516	1.24267e-11	2.8483e-10	DMSO vs HU	24h
ENSG00000166257	SCN3B	57.4178	3.19933	0.472546	6.7704	1.28427e-11	2.94092e-10	DMSO vs HU	24h
ENSG00000145685	LHFPL2	3444.25	-0.752305	0.11117	-6.76715	1.31347e-11	3.00498e-10	DMSO vs HU	24h
ENSG00000158528	PPP1R9A	822.35	-0.975252	0.144239	-6.76138	1.36685e-11	3.12422e-10	DMSO vs HU	24h
ENSG00000041880	PARP3	852.92	0.939078	0.138912	6.76022	1.37783e-11	3.14638e-10	DMSO vs HU	24h
ENSG00000170584	NUDCD2	2700.28	-0.731601	0.108232	-6.75956	1.38415e-11	3.1579e-10	DMSO vs HU	24h
ENSG00000175029	CTBP2	8327.86	-0.628866	0.0930377	-6.75926	1.38696e-11	3.16137e-10	DMSO vs HU	24h
ENSG00000116678	LEPR	2600.13	-0.931182	0.13777	-6.75899	1.3896e-11	3.16447e-10	DMSO vs HU	24h
PRIMA41-int:ERV1:LTR	PRIMA41-int	280.022	1.72381	0.255047	6.75881	1.39134e-11	3.1655e-10	DMSO vs HU	24h
ENSG00000279602	AC109326.1	865.688	1.44849	0.214321	6.75851	1.39417e-11	3.169e-10	DMSO vs HU	24h
ENSG00000198857	HSD3BP5	57.9217	6.18355	0.914986	6.75808	1.39831e-11	3.17548e-10	DMSO vs HU	24h
ENSG00000128908	INO80	4294.26	-0.810502	0.120006	-6.75384	1.43987e-11	3.26685e-10	DMSO vs HU	24h
ENSG00000085840	ORC1	1890.48	0.901156	0.133455	6.75253	1.45286e-11	3.29328e-10	DMSO vs HU	24h
ENSG00000287672	AC003086.1	120.05	-2.12604	0.314925	-6.75095	1.46879e-11	3.32632e-10	DMSO vs HU	24h
ENSG00000205808	PLPP6	724.142	-1.00559	0.148984	-6.74965	1.48197e-11	3.3531e-10	DMSO vs HU	24h
ENSG00000215386	MIR99AHG	248.762	-1.5206	0.225305	-6.74909	1.48777e-11	3.36313e-10	DMSO vs HU	24h
ENSG00000138623	SEMA7A	274.494	1.60722	0.238248	6.746	1.51974e-11	3.43225e-10	DMSO vs HU	24h
ENSG00000151725	CENPU	1545.32	0.860645	0.127612	6.74425	1.53822e-11	3.47079e-10	DMSO vs HU	24h
ENSG00000177565	TBL1XR1	15557.2	-0.837643	0.124221	-6.74318	1.54955e-11	3.49316e-10	DMSO vs HU	24h
ENSG00000112276	BVES	501.874	1.05632	0.156715	6.74041	1.57946e-11	3.55732e-10	DMSO vs HU	24h
ENSG00000102786	INTS6	9461.75	-0.738272	0.109535	-6.74006	1.58317e-11	3.56241e-10	DMSO vs HU	24h
ENSG00000107551	RASSF4	132.982	1.88745	0.280047	6.73979	1.58616e-11	3.56589e-10	DMSO vs HU	24h
ENSG00000168016	TRANK1	1138.81	1.06769	0.158457	6.73804	1.60542e-11	3.60589e-10	DMSO vs HU	24h
ENSG00000163947	ARHGEF3	2238.23	0.72653	0.107839	6.73717	1.61497e-11	3.62403e-10	DMSO vs HU	24h
ENSG00000188916	INSYN2A	57.7111	3.1801	0.472282	6.73348	1.65648e-11	3.71381e-10	DMSO vs HU	24h
ENSG00000127124	HIVEP3	189.845	1.75233	0.260279	6.73253	1.66733e-11	3.73473e-10	DMSO vs HU	24h
ENSG00000236714	LINC01844	207.5	-2.05652	0.30548	-6.73209	1.67243e-11	3.74274e-10	DMSO vs HU	24h
ENSG00000230124	ACBD6	4543.74	-0.668101	0.0992613	-6.73073	1.68812e-11	3.77442e-10	DMSO vs HU	24h
ENSG00000176912	TYMSOS	195.19	1.75949	0.261592	6.72609	1.74284e-11	3.89324e-10	DMSO vs HU	24h
ENSG00000169435	RASSF6	575.95	1.29541	0.192752	6.72061	1.80962e-11	4.03875e-10	DMSO vs HU	24h
ENSG00000156802	ATAD2	12181.4	0.726736	0.108146	6.71994	1.81804e-11	4.05386e-10	DMSO vs HU	24h
ENSG00000125944	HNRNPR	12730	-0.717175	0.106727	-6.71973	1.82059e-11	4.05588e-10	DMSO vs HU	24h
ENSG00000101464	PIGU	1126.6	-0.824585	0.12274	-6.71813	1.84068e-11	4.09692e-10	DMSO vs HU	24h
ENSG00000186301	MST1P2	481.861	1.19453	0.177874	6.71558	1.87318e-11	4.1655e-10	DMSO vs HU	24h
ENSG00000148737	TCF7L2	2253.62	-0.843164	0.125565	-6.71494	1.88147e-11	4.18015e-10	DMSO vs HU	24h
ENSG00000058600	POLR3E	4169.48	-0.714409	0.106517	-6.70701	1.98657e-11	4.40969e-10	DMSO vs HU	24h
ENSG00000145919	BOD1	2770.61	-0.714536	0.106552	-6.70597	2.00079e-11	4.43724e-10	DMSO vs HU	24h
ENSG00000012048	BRCA1	3959.37	0.774429	0.115488	6.70571	2.0043e-11	4.44104e-10	DMSO vs HU	24h
ENSG00000163938	GNL3	10177.4	-0.626497	0.0935337	-6.69809	2.11161e-11	4.67459e-10	DMSO vs HU	24h
ENSG00000103423	DNAJA3	6241.89	-0.681792	0.101814	-6.69645	2.13543e-11	4.72308e-10	DMSO vs HU	24h
ENSG00000109320	NFKB1	7320.16	-0.691618	0.103302	-6.69508	2.15554e-11	4.76327e-10	DMSO vs HU	24h
ENSG00000166741	NNMT	17905.8	-0.938505	0.140238	-6.69225	2.1976e-11	4.85187e-10	DMSO vs HU	24h
ENSG00000133433	GSTT2B	774.302	0.923546	0.138047	6.69008	2.23051e-11	4.9201e-10	DMSO vs HU	24h
ENSG00000134146	DPH6	483.173	-1.17599	0.175872	-6.68661	2.28397e-11	5.03352e-10	DMSO vs HU	24h
ENSG00000126709	IFI6	389.722	1.48325	0.22185	6.68581	2.29653e-11	5.05667e-10	DMSO vs HU	24h
ENSG00000204520	MICA	2453.29	0.757459	0.113316	6.6845	2.31719e-11	5.09761e-10	DMSO vs HU	24h
ENSG00000102967	DHODH	839.699	-1.00767	0.150752	-6.68427	2.32077e-11	5.10093e-10	DMSO vs HU	24h
ENSG00000241839	PLEKHO2	454.355	1.16107	0.173768	6.68175	2.361e-11	5.18472e-10	DMSO vs HU	24h
ENSG00000125257	ABCC4	1938.04	-0.817443	0.122573	-6.66905	2.57462e-11	5.64878e-10	DMSO vs HU	24h
ENSG00000168077	SCARA3	928.494	1.34947	0.202397	6.66744	2.60303e-11	5.70604e-10	DMSO vs HU	24h
ENSG00000169714	CNBP	16619.9	-0.634354	0.0951569	-6.66641	2.62143e-11	5.74125e-10	DMSO vs HU	24h
ENSG00000101230	ISM1	171.757	1.73285	0.260053	6.66344	2.67498e-11	5.85334e-10	DMSO vs HU	24h
ENSG00000109133	TMEM33	17457.6	-0.609665	0.0915153	-6.66189	2.70323e-11	5.90989e-10	DMSO vs HU	24h
ENSG00000123240	OPTN	3806.11	0.700934	0.105277	6.65799	2.77607e-11	6.06375e-10	DMSO vs HU	24h
ENSG00000164331	ANKRA2	1422.02	0.891771	0.134022	6.65392	2.8538e-11	6.22802e-10	DMSO vs HU	24h
ENSG00000280798	LINC00294	782.769	1.02496	0.154058	6.65307	2.87046e-11	6.25882e-10	DMSO vs HU	24h
ENSG00000134824	FADS2	22029.5	0.877055	0.131931	6.64781	2.97478e-11	6.48054e-10	DMSO vs HU	24h
ENSG00000284956	AC107959.5	96.7081	2.3345	0.351192	6.64737	2.98366e-11	6.49089e-10	DMSO vs HU	24h
ENSG00000147649	MTDH	19716.5	-0.707037	0.106364	-6.64732	2.9848e-11	6.49089e-10	DMSO vs HU	24h
ENSG00000151233	GXYLT1	3195.64	0.666635	0.10033	6.64445	3.04343e-11	6.61255e-10	DMSO vs HU	24h
ENSG00000006282	SPATA20	2122.4	0.848508	0.127736	6.64269	3.08019e-11	6.68651e-10	DMSO vs HU	24h
ENSG00000154001	PPP2R5E	5907.25	-0.713146	0.107363	-6.64241	3.08603e-11	6.69329e-10	DMSO vs HU	24h
ENSG00000133704	IPO8	5606.27	-0.623644	0.0938955	-6.64189	3.09691e-11	6.71096e-10	DMSO vs HU	24h
ENSG00000113318	MSH3	2519.75	-0.698915	0.105231	-6.6417	3.10095e-11	6.71383e-10	DMSO vs HU	24h
ENSG00000165655	ZNF503	1254.28	0.812805	0.122401	6.64052	3.12589e-11	6.76186e-10	DMSO vs HU	24h
ENSG00000066027	PPP2R5A	5424.01	-0.635771	0.0957811	-6.63775	3.18509e-11	6.88388e-10	DMSO vs HU	24h
ENSG00000187735	TCEA1	7878.67	-0.665904	0.100435	-6.6302	3.35232e-11	7.23894e-10	DMSO vs HU	24h
ENSG00000090013	BLVRB	1721.54	0.785449	0.118474	6.62973	3.36297e-11	7.25559e-10	DMSO vs HU	24h
ENSG00000169047	IRS1	1209.1	0.96515	0.145695	6.62444	3.48556e-11	7.5075e-10	DMSO vs HU	24h
ENSG00000111358	GTF2H3	4488.46	-0.850167	0.128338	-6.62443	3.48583e-11	7.5075e-10	DMSO vs HU	24h
ENSG00000158201	ABHD3	784.808	0.992956	0.149927	6.62292	3.5218e-11	7.57833e-10	DMSO vs HU	24h
ENSG00000068120	COASY	7037.76	-0.689915	0.104229	-6.61923	3.61077e-11	7.76301e-10	DMSO vs HU	24h
ENSG00000269609	RPARP-AS1	720.526	-0.966184	0.145974	-6.61887	3.61958e-11	7.77514e-10	DMSO vs HU	24h
ENSG00000171346	KRT15	2826.33	1.1779	0.178054	6.61541	3.70513e-11	7.95198e-10	DMSO vs HU	24h
ENSG00000011260	UTP18	3015.08	-0.692125	0.104629	-6.61502	3.71507e-11	7.96636e-10	DMSO vs HU	24h
ENSG00000160298	C21orf58	1169.13	0.886849	0.134073	6.61469	3.7233e-11	7.97707e-10	DMSO vs HU	24h
ENSG00000132300	PTCD3	6533.34	-0.629751	0.0952718	-6.61004	3.84209e-11	8.22006e-10	DMSO vs HU	24h
ENSG00000198589	LRBA	14211.8	-0.776016	0.1174	-6.60999	3.8434e-11	8.22006e-10	DMSO vs HU	24h
ENSG00000072571	HMMR	4562.09	-0.851788	0.128945	-6.60584	3.95278e-11	8.44666e-10	DMSO vs HU	24h
ENSG00000132031	MATN3	234.864	1.66953	0.252751	6.60542	3.96397e-11	8.46323e-10	DMSO vs HU	24h
ENSG00000167513	CDT1	3746.17	0.852066	0.129088	6.60064	4.0939e-11	8.73307e-10	DMSO vs HU	24h
ENSG00000146376	ARHGAP18	3045.53	-0.691628	0.104856	-6.59595	4.22533e-11	9.00561e-10	DMSO vs HU	24h
ENSG00000197498	RPF2	2431.25	-0.708159	0.107385	-6.59457	4.26496e-11	9.08223e-10	DMSO vs HU	24h
ENSG00000283563	AC098650.1	292.583	-1.34075	0.203317	-6.59441	4.26964e-11	9.08434e-10	DMSO vs HU	24h
ENSG00000120685	PROSER1	5346.24	-0.630353	0.0956111	-6.59289	4.31357e-11	9.16988e-10	DMSO vs HU	24h
ENSG00000183647	ZNF530	239.43	1.46526	0.222322	6.59069	4.37783e-11	9.29845e-10	DMSO vs HU	24h
ENSG00000090861	AARS1	17673	-0.703941	0.106828	-6.5895	4.41322e-11	9.36555e-10	DMSO vs HU	24h
ENSG00000267128	RNF157-AS1	64.3869	3.0317	0.460362	6.58547	4.53458e-11	9.61479e-10	DMSO vs HU	24h
ENSG00000007866	TEAD3	1128.03	0.814313	0.123695	6.58325	4.60267e-11	9.75077e-10	DMSO vs HU	24h
ENSG00000163898	LIPH	433.061	1.07815	0.163803	6.582	4.64152e-11	9.82462e-10	DMSO vs HU	24h
ENSG00000104142	VPS18	3118.68	0.773573	0.117531	6.58185	4.64644e-11	9.82658e-10	DMSO vs HU	24h
ENSG00000136628	EPRS1	54096.5	-0.621931	0.0944985	-6.58138	4.66091e-11	9.84873e-10	DMSO vs HU	24h
ENSG00000148357	HMCN2	56.8046	3.39694	0.516425	6.57781	4.77433e-11	1.00797e-09	DMSO vs HU	24h
ENSG00000180385	EMC3-AS1	614.832	1.01265	0.153974	6.57678	4.80753e-11	1.01411e-09	DMSO vs HU	24h
ENSG00000237886	NALT1	133.382	2.0611	0.313423	6.57608	4.83026e-11	1.01804e-09	DMSO vs HU	24h
ENSG00000021762	OSBPL5	10610.7	-0.655201	0.0996844	-6.57276	4.93919e-11	1.0401e-09	DMSO vs HU	24h
ENSG00000198682	PAPSS2	331.258	1.28312	0.195246	6.57183	4.97017e-11	1.04561e-09	DMSO vs HU	24h
ENSG00000126391	FRMD8	2737.69	0.71957	0.109495	6.57172	4.97385e-11	1.04561e-09	DMSO vs HU	24h
ENSG00000186918	ZNF395	4348.66	-0.710634	0.108154	-6.57058	5.0119e-11	1.05271e-09	DMSO vs HU	24h
ENSG00000198598	MMP17	429.912	1.27137	0.193647	6.56541	5.18912e-11	1.08877e-09	DMSO vs HU	24h
ENSG00000069667	RORA	473.065	1.23079	0.187468	6.56531	5.19242e-11	1.08877e-09	DMSO vs HU	24h
ENSG00000215559	ANKRD20A11P	327.646	1.24341	0.189531	6.56045	5.36451e-11	1.1239e-09	DMSO vs HU	24h
ENSG00000160285	LSS	13628.4	0.693931	0.105802	6.55876	5.42572e-11	1.13576e-09	DMSO vs HU	24h
ENSG00000206538	VGLL3	2761.11	0.873443	0.133181	6.55833	5.44127e-11	1.13804e-09	DMSO vs HU	24h
ENSG00000106603	COA1	2191.28	-0.750816	0.114531	-6.55557	5.54289e-11	1.15831e-09	DMSO vs HU	24h
ENSG00000107537	PHYH	966.527	0.934602	0.142586	6.55463	5.57784e-11	1.16463e-09	DMSO vs HU	24h
ENSG00000141564	RPTOR	4851.64	-0.754149	0.115124	-6.55078	5.72363e-11	1.19405e-09	DMSO vs HU	24h
ENSG00000173726	TOMM20	35792.5	-0.617394	0.0942626	-6.54972	5.76434e-11	1.20153e-09	DMSO vs HU	24h
ENSG00000134851	TMEM165	6440.09	-0.760705	0.116154	-6.54912	5.78781e-11	1.2054e-09	DMSO vs HU	24h
ENSG00000123066	MED13L	8095.35	-0.878206	0.134123	-6.54774	5.84148e-11	1.21555e-09	DMSO vs HU	24h
ENSG00000165675	ENOX2	1284.03	-0.817235	0.124865	-6.54495	5.95158e-11	1.23742e-09	DMSO vs HU	24h
ENSG00000048828	FAM120A	24027	-0.605858	0.0927121	-6.53483	6.36799e-11	1.32288e-09	DMSO vs HU	24h
ENSG00000168672	LRATD2	7131.4	-0.71727	0.109795	-6.53281	6.45472e-11	1.33976e-09	DMSO vs HU	24h
ENSG00000154760	SLFN13	2562.52	0.783037	0.119896	6.53094	6.53577e-11	1.35544e-09	DMSO vs HU	24h
ENSG00000164741	DLC1	1884.03	-0.786321	0.120459	-6.52773	6.67755e-11	1.38368e-09	DMSO vs HU	24h
ENSG00000128335	APOL2	1603.38	0.954316	0.146231	6.52607	6.7517e-11	1.39787e-09	DMSO vs HU	24h
ENSG00000198909	MAP3K3	1962.03	0.832302	0.127608	6.52234	6.92207e-11	1.43194e-09	DMSO vs HU	24h
ENSG00000251191	LINC00589	92.8512	2.63767	0.40468	6.51792	7.12881e-11	1.47347e-09	DMSO vs HU	24h
ENSG00000145860	RNF145	9645.34	-0.974711	0.149583	-6.51619	7.21142e-11	1.48929e-09	DMSO vs HU	24h
ENSG00000025796	SEC63	8574.81	-0.686004	0.105337	-6.51246	7.39295e-11	1.5255e-09	DMSO vs HU	24h
ENSG00000183655	KLHL25	439.311	1.19316	0.183291	6.50965	7.53238e-11	1.55297e-09	DMSO vs HU	24h
ENSG00000131558	EXOC4	6747.38	-0.710829	0.10921	-6.50884	7.57333e-11	1.55996e-09	DMSO vs HU	24h
ENSG00000152413	HOMER1	2608.34	-0.72414	0.111257	-6.50873	7.57897e-11	1.55996e-09	DMSO vs HU	24h
ENSG00000176597	B3GNT5	8574.38	-0.633616	0.0973954	-6.5056	7.73825e-11	1.59142e-09	DMSO vs HU	24h
ENSG00000158406	H4C8	5239.6	-1.14286	0.175852	-6.49901	8.085e-11	1.66134e-09	DMSO vs HU	24h
ENSG00000110719	TCIRG1	2548.9	0.671635	0.103356	6.49823	8.12688e-11	1.66855e-09	DMSO vs HU	24h
ENSG00000136213	CHST12	1363.42	0.770944	0.118647	6.49777	8.15175e-11	1.67226e-09	DMSO vs HU	24h
ENSG00000130005	GAMT	107.962	2.29397	0.353083	6.49697	8.19536e-11	1.67981e-09	DMSO vs HU	24h
ENSG00000119986	AVPI1	10852.6	-0.620663	0.095541	-6.4963	8.23198e-11	1.68591e-09	DMSO vs HU	24h
ENSG00000188342	GTF2F2	2114.19	-0.762907	0.11747	-6.49446	8.33334e-11	1.70525e-09	DMSO vs HU	24h
ENSG00000189079	ARID2	4823.29	-0.674456	0.103881	-6.49258	8.43761e-11	1.72515e-09	DMSO vs HU	24h
ENSG00000058063	ATP11B	7806.02	-0.613046	0.0945727	-6.48227	9.03527e-11	1.84582e-09	DMSO vs HU	24h
ENSG00000214553	LRRC37A11P	45.3398	3.84091	0.592543	6.48208	9.04679e-11	1.84664e-09	DMSO vs HU	24h
ENSG00000198301	SDAD1	3722.79	-0.664648	0.10255	-6.48124	9.09702e-11	1.85536e-09	DMSO vs HU	24h
ENSG00000111344	RASAL1	360.733	1.21903	0.188178	6.47808	9.29e-11	1.89314e-09	DMSO vs HU	24h
ENSG00000207389	RNU1-4	110.12	2.63081	0.406165	6.4772	9.34381e-11	1.90254e-09	DMSO vs HU	24h
ENSG00000148672	GLUD1	19309.1	-0.623146	0.0962105	-6.4769	9.36235e-11	1.90474e-09	DMSO vs HU	24h
ENSG00000274428	RNVU1-25	166.442	1.85117	0.285903	6.47482	9.49233e-11	1.92959e-09	DMSO vs HU	24h
ENSG00000144136	SLC20A1	56157.5	-0.581997	0.0899134	-6.47286	9.6165e-11	1.95321e-09	DMSO vs HU	24h
ENSG00000197324	LRP10	17243.2	0.60039	0.0927581	6.47264	9.63023e-11	1.95322e-09	DMSO vs HU	24h
ENSG00000137760	ALKBH8	677.974	-0.953775	0.147355	-6.47261	9.63241e-11	1.95322e-09	DMSO vs HU	24h
ENSG00000071575	TRIB2	1401.89	-1.01423	0.15673	-6.47117	9.72493e-11	1.97036e-09	DMSO vs HU	24h
ENSG00000110063	DCPS	1875.72	-0.91071	0.140756	-6.47013	9.79178e-11	1.98227e-09	DMSO vs HU	24h
ENSG00000010030	ETV7	130.03	1.9087	0.295127	6.46739	9.97093e-11	2.01688e-09	DMSO vs HU	24h
ENSG00000164045	CDC25A	2658.59	0.967834	0.149658	6.46695	9.99985e-11	2.02101e-09	DMSO vs HU	24h
ENSG00000154822	PLCL2	449.534	1.04751	0.161982	6.46683	1.00078e-10	2.02101e-09	DMSO vs HU	24h
ENSG00000197461	PDGFA	1355.03	0.952042	0.147459	6.45632	1.0728e-10	2.16468e-09	DMSO vs HU	24h
ENSG00000269825	AC022150.4	1232.81	0.839099	0.130046	6.45234	1.10139e-10	2.22056e-09	DMSO vs HU	24h
ENSG00000229656	ITGB1-DT	170.692	1.69312	0.262525	6.44938	1.12308e-10	2.26242e-09	DMSO vs HU	24h
ENSG00000136111	TBC1D4	3698.75	-0.653924	0.101397	-6.44916	1.12472e-10	2.26389e-09	DMSO vs HU	24h
ENSG00000092148	HECTD1	18246.3	-0.588875	0.0913243	-6.44818	1.13205e-10	2.27677e-09	DMSO vs HU	24h
ENSG00000085415	SEH1L	7149.66	-0.641557	0.0995435	-6.44499	1.15606e-10	2.32316e-09	DMSO vs HU	24h
ENSG00000124508	BTN2A2	898.858	1.00118	0.155425	6.44153	1.18273e-10	2.37305e-09	DMSO vs HU	24h
ENSG00000114166	KAT2B	1132.26	0.820666	0.127403	6.44152	1.18282e-10	2.37305e-09	DMSO vs HU	24h
ENSG00000177192	PUS1	2573.59	-0.758441	0.11778	-6.43949	1.19873e-10	2.40218e-09	DMSO vs HU	24h
ENSG00000151611	MMAA	541.745	-1.09395	0.169883	-6.43942	1.19928e-10	2.40218e-09	DMSO vs HU	24h
ENSG00000164181	ELOVL7	1215.71	0.877538	0.136297	6.43843	1.20713e-10	2.41593e-09	DMSO vs HU	24h
ENSG00000170312	CDK1	8461.45	0.629488	0.0977885	6.43724	1.21668e-10	2.43306e-09	DMSO vs HU	24h
ENSG00000213585	VDAC1	36089.4	-0.590579	0.0917461	-6.43711	1.21771e-10	2.43315e-09	DMSO vs HU	24h
ENSG00000145362	ANK2	2220.56	-1.0986	0.170677	-6.43675	1.2206e-10	2.43695e-09	DMSO vs HU	24h
ENSG00000171202	TMEM126A	706.125	-0.935709	0.145375	-6.43653	1.22232e-10	2.4384e-09	DMSO vs HU	24h
ENSG00000091986	CCDC80	1965.33	1.25737	0.195386	6.43529	1.23235e-10	2.45642e-09	DMSO vs HU	24h
ENSG00000106772	PRUNE2	245.962	1.75194	0.272245	6.43514	1.23356e-10	2.45685e-09	DMSO vs HU	24h
ENSG00000197530	MIB2	2442.74	0.7748	0.12044	6.43307	1.25052e-10	2.4886e-09	DMSO vs HU	24h
ENSG00000102316	MAGED2	3162.32	0.847036	0.131728	6.43017	1.27459e-10	2.53447e-09	DMSO vs HU	24h
ENSG00000051382	PIK3CB	3860.64	-0.711944	0.110734	-6.42934	1.28157e-10	2.54627e-09	DMSO vs HU	24h
ENSG00000103356	EARS2	3223.83	-0.682564	0.106215	-6.42622	1.30817e-10	2.59704e-09	DMSO vs HU	24h
ENSG00000105426	PTPRS	4270.32	0.720229	0.112111	6.42426	1.3251e-10	2.62853e-09	DMSO vs HU	24h
ENSG00000253686	LINC01484	80.774	2.62033	0.407923	6.4236	1.33091e-10	2.63793e-09	DMSO vs HU	24h
ENSG00000258429	PDF	938.731	-0.861729	0.134176	-6.42236	1.34174e-10	2.65725e-09	DMSO vs HU	24h
ENSG00000141627	DYM	3356.6	-0.733928	0.114279	-6.42223	1.34291e-10	2.65744e-09	DMSO vs HU	24h
ENSG00000187720	THSD4	7657.99	-1.00277	0.156177	-6.4207	1.35649e-10	2.68215e-09	DMSO vs HU	24h
ENSG00000180596	H2BC4	6489.6	-0.909434	0.141653	-6.42014	1.36149e-10	2.68987e-09	DMSO vs HU	24h
ENSG00000160991	ORAI2	617.185	1.28361	0.200051	6.41641	1.39524e-10	2.75433e-09	DMSO vs HU	24h
ENSG00000270580	AC139256.3	1322.29	-0.823695	0.128383	-6.41594	1.39955e-10	2.76064e-09	DMSO vs HU	24h
ENSG00000165417	GTF2A1	5025.63	-0.64945	0.101272	-6.41294	1.42739e-10	2.81329e-09	DMSO vs HU	24h
ENSG00000224294	PINCR	52.615	3.79026	0.591274	6.41033	1.45207e-10	2.85965e-09	DMSO vs HU	24h
ENSG00000168496	FEN1	3297.46	0.910771	0.14212	6.40846	1.46993e-10	2.89252e-09	DMSO vs HU	24h
ENSG00000075420	FNDC3B	13769.2	-0.844987	0.131859	-6.40824	1.47207e-10	2.89441e-09	DMSO vs HU	24h
ENSG00000200997	RNU1-85P	552.769	1.51256	0.236145	6.4052	1.5017e-10	2.95031e-09	DMSO vs HU	24h
ENSG00000112297	CRYBG1	18979.5	-0.602326	0.094075	-6.40262	1.52734e-10	2.99829e-09	DMSO vs HU	24h
ENSG00000099337	KCNK6	646.52	1.01041	0.157834	6.40172	1.53639e-10	3.01365e-09	DMSO vs HU	24h
ENSG00000199879	RNVU1-22	490.198	1.5077	0.235658	6.39781	1.57619e-10	3.08927e-09	DMSO vs HU	24h
ENSG00000168386	FILIP1L	67.4485	2.75193	0.430211	6.39669	1.58782e-10	3.10957e-09	DMSO vs HU	24h
ENSG00000128383	APOBEC3A	49.9752	3.30011	0.515927	6.39647	1.59014e-10	3.11164e-09	DMSO vs HU	24h
ENSG00000163510	CWC22	2547.59	-0.696347	0.108945	-6.39176	1.63988e-10	3.20643e-09	DMSO vs HU	24h
ENSG00000204634	TBC1D8	5125.66	-0.716814	0.112181	-6.38978	1.66123e-10	3.2456e-09	DMSO vs HU	24h
ENSG00000166831	RBPMS2	221.458	1.48148	0.231862	6.3895	1.66429e-10	3.249e-09	DMSO vs HU	24h
ENSG00000140105	WARS1	9497.44	-0.79737	0.124814	-6.38848	1.67546e-10	3.26821e-09	DMSO vs HU	24h
ENSG00000145220	LYAR	3705.62	-0.74376	0.116435	-6.38778	1.68308e-10	3.28048e-09	DMSO vs HU	24h
ENSG00000206596	RNU1-27P	78.5893	9.59692	1.50245	6.38751	1.68604e-10	3.28364e-09	DMSO vs HU	24h
ENSG00000214193	SH3D21	2121.23	1.06496	0.166819	6.3839	1.72633e-10	3.35945e-09	DMSO vs HU	24h
ENSG00000146674	IGFBP3	107.619	2.02749	0.317615	6.38349	1.73099e-10	3.36585e-09	DMSO vs HU	24h
ENSG00000139083	ETV6	2546.51	-0.756827	0.118609	-6.38085	1.76113e-10	3.42176e-09	DMSO vs HU	24h
ENSG00000234476	LINC02765	57.8102	2.84208	0.445441	6.38038	1.76647e-10	3.42943e-09	DMSO vs HU	24h
ENSG00000164976	MYORG	2481.58	0.954137	0.149553	6.37991	1.7719e-10	3.43726e-09	DMSO vs HU	24h
ENSG00000179218	CALR	36722.1	0.663033	0.103932	6.37947	1.77705e-10	3.4421e-09	DMSO vs HU	24h
ENSG00000137310	TCF19	1781.64	1.01763	0.159516	6.37946	1.77719e-10	3.4421e-09	DMSO vs HU	24h
ENSG00000164543	STK17A	6119.09	0.665214	0.104281	6.37908	1.78153e-10	3.4478e-09	DMSO vs HU	24h
ENSG00000198873	GRK5	285.697	1.37676	0.215855	6.37817	1.79211e-10	3.46554e-09	DMSO vs HU	24h
ENSG00000158859	ADAMTS4	79.34	2.44393	0.383208	6.37757	1.79924e-10	3.47659e-09	DMSO vs HU	24h
ENSG00000126803	HSPA2	162.041	1.80878	0.283667	6.37644	1.81258e-10	3.49962e-09	DMSO vs HU	24h
ENSG00000188177	ZC3H6	1329.2	-1.00144	0.15709	-6.37497	1.82996e-10	3.53041e-09	DMSO vs HU	24h
ENSG00000135540	NHSL1	3556.25	-0.718601	0.112747	-6.37355	1.84701e-10	3.56051e-09	DMSO vs HU	24h
ENSG00000138767	CNOT6L	5150.91	-0.612639	0.096143	-6.37216	1.86379e-10	3.59006e-09	DMSO vs HU	24h
ENSG00000072682	P4HA2	5419.94	0.652551	0.102438	6.37018	1.88804e-10	3.63392e-09	DMSO vs HU	24h
ENSG00000068745	IP6K2	4001.39	0.713702	0.112045	6.36978	1.893e-10	3.64063e-09	DMSO vs HU	24h
ENSG00000197903	H2BC12	6605.95	-0.873463	0.137163	-6.36807	1.91418e-10	3.67848e-09	DMSO vs HU	24h
ENSG00000149679	CABLES2	562.505	0.978358	0.153693	6.36566	1.9445e-10	3.7322e-09	DMSO vs HU	24h
ENSG00000167962	ZNF598	9029.72	-0.638	0.100226	-6.36561	1.94516e-10	3.7322e-09	DMSO vs HU	24h
ENSG00000118507	AKAP7	533.384	-1.02874	0.161646	-6.36413	1.96395e-10	3.76531e-09	DMSO vs HU	24h
ENSG00000158125	XDH	3040.7	0.829845	0.130403	6.36368	1.96974e-10	3.77347e-09	DMSO vs HU	24h
ENSG00000011376	LARS2	3492.71	-0.653688	0.102754	-6.36166	1.99588e-10	3.82058e-09	DMSO vs HU	24h
ENSG00000067208	EVI5	2589.64	-0.790272	0.124243	-6.36068	2.0086e-10	3.84194e-09	DMSO vs HU	24h
ENSG00000237686	AL109615.3	155.718	1.73938	0.273507	6.35956	2.02326e-10	3.86697e-09	DMSO vs HU	24h
ENSG00000162929	KIAA1841	1231.13	0.771147	0.121283	6.35826	2.04051e-10	3.89692e-09	DMSO vs HU	24h
ENSG00000166803	PCLAF	3081.66	0.830171	0.130608	6.35623	2.0677e-10	3.94579e-09	DMSO vs HU	24h
ENSG00000138468	SENP7	689.274	-0.957325	0.150747	-6.35055	2.14546e-10	4.09099e-09	DMSO vs HU	24h
ENSG00000114770	ABCC5	2811.92	0.672487	0.105937	6.34798	2.18154e-10	4.15657e-09	DMSO vs HU	24h
ENSG00000073282	TP63	2671.47	-0.716901	0.112971	-6.34591	2.21121e-10	4.20985e-09	DMSO vs HU	24h
ENSG00000268621	IGFL2-AS1	457.058	4.80859	0.758144	6.34258	2.25949e-10	4.29844e-09	DMSO vs HU	24h
ENSG00000122952	ZWINT	3605.13	0.764222	0.120524	6.34084	2.28509e-10	4.34379e-09	DMSO vs HU	24h
ENSG00000166261	ZNF202	1274.03	-0.812113	0.128114	-6.33901	2.3125e-10	4.3925e-09	DMSO vs HU	24h
ENSG00000173210	ABLIM3	18910.6	-0.69917	0.110356	-6.33558	2.36448e-10	4.48778e-09	DMSO vs HU	24h
ENSG00000137474	MYO7A	88.6815	2.30537	0.363895	6.33526	2.36945e-10	4.49375e-09	DMSO vs HU	24h
ENSG00000157827	FMNL2	8614.54	-1.10278	0.174096	-6.33432	2.38383e-10	4.51754e-09	DMSO vs HU	24h
ENSG00000167088	SNRPD1	4370.51	-0.669871	0.105788	-6.33217	2.41734e-10	4.5775e-09	DMSO vs HU	24h
ENSG00000189275	LINC01164	196.014	4.43379	0.700497	6.32949	2.45976e-10	4.65426e-09	DMSO vs HU	24h
ENSG00000163251	FZD5	1730.99	0.734537	0.116066	6.32859	2.47411e-10	4.67781e-09	DMSO vs HU	24h
ENSG00000137871	ZNF280D	1558.41	-0.79956	0.126351	-6.3281	2.48193e-10	4.68901e-09	DMSO vs HU	24h
ENSG00000213079	SCAF8	4326.66	-0.721362	0.114098	-6.32231	2.5768e-10	4.86451e-09	DMSO vs HU	24h
ENSG00000165175	MID1IP1	4580.73	-0.658592	0.104173	-6.32208	2.58073e-10	4.86819e-09	DMSO vs HU	24h
ENSG00000008517	IL32	685.453	1.48102	0.234278	6.32164	2.58795e-10	4.87807e-09	DMSO vs HU	24h
ENSG00000164190	NIPBL	8465.33	-0.771394	0.122067	-6.31941	2.62562e-10	4.94528e-09	DMSO vs HU	24h
ENSG00000263513	FAM72C	676.895	-1.00668	0.159329	-6.31825	2.64547e-10	4.97886e-09	DMSO vs HU	24h
ENSG00000152894	PTPRK	4685.71	-0.68225	0.108016	-6.31617	2.68132e-10	5.04248e-09	DMSO vs HU	24h
ENSG00000137486	ARRB1	1180.17	0.761892	0.120719	6.31127	2.76759e-10	5.20075e-09	DMSO vs HU	24h
ENSG00000068903	SIRT2	1894.72	0.701832	0.111222	6.31021	2.78658e-10	5.23243e-09	DMSO vs HU	24h
ENSG00000159131	GART	15552.3	-0.560794	0.0888746	-6.30995	2.7913e-10	5.23731e-09	DMSO vs HU	24h
ENSG00000170365	SMAD1	1777.68	-0.694747	0.110139	-6.30791	2.82837e-10	5.30282e-09	DMSO vs HU	24h
ENSG00000141639	MAPK4	93.5058	2.46592	0.391136	6.3045	2.89128e-10	5.41664e-09	DMSO vs HU	24h
ENSG00000157869	RAB28	788.527	-0.874499	0.13876	-6.30222	2.93411e-10	5.49271e-09	DMSO vs HU	24h
ENSG00000076641	PAG1	832.511	1.24039	0.196953	6.2979	3.017e-10	5.64358e-09	DMSO vs HU	24h
ENSG00000078304	PPP2R5C	9038.91	-0.599474	0.0951939	-6.2974	3.02686e-10	5.65771e-09	DMSO vs HU	24h
ENSG00000157570	TSPAN18	2332.78	-0.891203	0.141573	-6.29499	3.0741e-10	5.74167e-09	DMSO vs HU	24h
ENSG00000105983	LMBR1	7392.75	-0.764341	0.121441	-6.29393	3.09534e-10	5.77696e-09	DMSO vs HU	24h
ENSG00000165934	CPSF2	11182.7	-0.579831	0.0921316	-6.2935	3.10381e-10	5.78838e-09	DMSO vs HU	24h
ENSG00000196684	HSH2D	386.651	1.13106	0.179727	6.2932	3.10996e-10	5.79545e-09	DMSO vs HU	24h
ENSG00000188483	IER5L	2039.05	-0.798639	0.12702	-6.28751	3.22593e-10	6.00702e-09	DMSO vs HU	24h
ENSG00000266086	AC015813.2	7989.75	-0.601808	0.0957264	-6.28675	3.24182e-10	6.03203e-09	DMSO vs HU	24h
ENSG00000259976	AC093010.3	573.924	0.956093	0.152171	6.28301	3.32087e-10	6.17446e-09	DMSO vs HU	24h
ENSG00000132953	XPO4	6848.32	-0.608882	0.0969434	-6.2808	3.36842e-10	6.25814e-09	DMSO vs HU	24h
ENSG00000198146	ZNF770	8327.87	-0.61486	0.0979109	-6.2798	3.39017e-10	6.29381e-09	DMSO vs HU	24h
ENSG00000221829	FANCG	2291.18	0.783027	0.124744	6.27705	3.45057e-10	6.4011e-09	DMSO vs HU	24h
ENSG00000125735	TNFSF14	879.622	1.36986	0.218253	6.27648	3.46316e-10	6.41962e-09	DMSO vs HU	24h
ENSG00000152520	PAN3	3489.58	-0.727248	0.115879	-6.2759	3.47615e-10	6.43886e-09	DMSO vs HU	24h
ENSG00000067533	RRP15	4593.44	-0.705013	0.11238	-6.27348	3.5306e-10	6.53479e-09	DMSO vs HU	24h
ENSG00000165949	IFI27	178.548	1.92332	0.306618	6.27268	3.54876e-10	6.56348e-09	DMSO vs HU	24h
ENSG00000164758	MED30	647.094	-0.934962	0.149068	-6.27203	3.56366e-10	6.58608e-09	DMSO vs HU	24h
ENSG00000005469	CROT	994.375	0.825308	0.131646	6.26916	3.62993e-10	6.70352e-09	DMSO vs HU	24h
ENSG00000119778	ATAD2B	2662.57	-0.717895	0.114528	-6.2683	3.65023e-10	6.73596e-09	DMSO vs HU	24h
ENSG00000119328	ABITRAM	1163.65	-0.798674	0.127514	-6.26344	3.76586e-10	6.94414e-09	DMSO vs HU	24h
ENSG00000088179	PTPN4	2315.97	-0.732656	0.117015	-6.2612	3.82022e-10	7.0391e-09	DMSO vs HU	24h
ENSG00000101460	MAP1LC3A	218.201	1.38324	0.221052	6.25756	3.91057e-10	7.20018e-09	DMSO vs HU	24h
ENSG00000160271	RALGDS	1068.79	0.887409	0.141853	6.25583	3.95402e-10	7.27474e-09	DMSO vs HU	24h
ENSG00000160172	FAM86C2P	214.353	-1.53096	0.244741	-6.25542	3.96458e-10	7.28873e-09	DMSO vs HU	24h
ENSG00000170385	SLC30A1	16715	0.598325	0.0957087	6.25152	4.06481e-10	7.46743e-09	DMSO vs HU	24h
ENSG00000126001	CEP250	7174.32	0.613287	0.0981644	6.24755	4.16951e-10	7.65405e-09	DMSO vs HU	24h
ENSG00000177409	SAMD9L	335.222	1.31169	0.209997	6.24625	4.20437e-10	7.7123e-09	DMSO vs HU	24h
ENSG00000116711	PLA2G4A	1697.03	-0.746101	0.11946	-6.2456	4.22183e-10	7.73378e-09	DMSO vs HU	24h
ENSG00000139197	PEX5	4396.3	-0.646304	0.103482	-6.24558	4.22237e-10	7.73378e-09	DMSO vs HU	24h
ENSG00000107758	PPP3CB	3385.18	-0.703629	0.112932	-6.23053	4.64867e-10	8.50828e-09	DMSO vs HU	24h
ENSG00000198890	PRMT6	1336.23	-0.873266	0.14021	-6.22827	4.71623e-10	8.62551e-09	DMSO vs HU	24h
ENSG00000160818	GPATCH4	2917.95	-0.716521	0.115132	-6.22348	4.86262e-10	8.88664e-09	DMSO vs HU	24h
ENSG00000148429	USP6NL	2274.86	-0.680445	0.109338	-6.22332	4.86729e-10	8.88859e-09	DMSO vs HU	24h
ENSG00000100029	PES1	7820.79	-0.635128	0.102059	-6.22315	4.87282e-10	8.89208e-09	DMSO vs HU	24h
ENSG00000136449	MYCBPAP	75.3639	2.8599	0.459586	6.22279	4.88397e-10	8.90582e-09	DMSO vs HU	24h
ENSG00000149313	AASDHPPT	5206.08	-0.611017	0.0981983	-6.22228	4.89976e-10	8.92801e-09	DMSO vs HU	24h
ENSG00000176641	RNF152	758.755	0.910693	0.146413	6.22005	4.97007e-10	9.04942e-09	DMSO vs HU	24h
ENSG00000189143	CLDN4	159.75	1.76563	0.284336	6.20967	5.30953e-10	9.66037e-09	DMSO vs HU	24h
ENSG00000132688	NES	58.0657	2.99968	0.483105	6.20916	5.32682e-10	9.68467e-09	DMSO vs HU	24h
ENSG00000138092	CENPO	2548.86	0.79323	0.127776	6.20799	5.36664e-10	9.74986e-09	DMSO vs HU	24h
ENSG00000128585	MKLN1	6436.02	-0.705407	0.113643	-6.20721	5.39349e-10	9.79141e-09	DMSO vs HU	24h
ENSG00000104133	SPG11	5151.79	-0.680097	0.109608	-6.20482	5.47582e-10	9.93356e-09	DMSO vs HU	24h
ENSG00000029725	RABEP1	5799.59	-0.59326	0.095636	-6.20331	5.52874e-10	1.00222e-08	DMSO vs HU	24h
ENSG00000169432	SCN9A	82.7381	2.42265	0.390552	6.20314	5.53468e-10	1.00255e-08	DMSO vs HU	24h
ENSG00000120675	DNAJC15	1264.37	-0.810912	0.130818	-6.19876	5.69101e-10	1.03011e-08	DMSO vs HU	24h
ENSG00000099840	IZUMO4	248.706	1.5677	0.25293	6.19814	5.71354e-10	1.03343e-08	DMSO vs HU	24h
ENSG00000170264	FAM161A	350.243	1.20927	0.195138	6.19703	5.75387e-10	1.03996e-08	DMSO vs HU	24h
ENSG00000113368	LMNB1	7183.2	-0.671195	0.108333	-6.19567	5.80374e-10	1.04821e-08	DMSO vs HU	24h
ENSG00000147044	CASK	3509.39	-0.673855	0.108778	-6.19475	5.83768e-10	1.05356e-08	DMSO vs HU	24h
ENSG00000111845	PAK1IP1	1938.62	-0.809274	0.130665	-6.19353	5.88321e-10	1.061e-08	DMSO vs HU	24h
ENSG00000187688	TRPV2	55.0954	2.96855	0.479375	6.19254	5.92018e-10	1.06689e-08	DMSO vs HU	24h
ENSG00000167325	RRM1	11646.4	0.695238	0.112278	6.19211	5.93656e-10	1.06906e-08	DMSO vs HU	24h
ENSG00000280179	CU639417.5	104.954	1.89766	0.306495	6.19148	5.96009e-10	1.07251e-08	DMSO vs HU	24h
ENSG00000135362	PRR5L	418.485	1.31448	0.212321	6.19104	5.97689e-10	1.07475e-08	DMSO vs HU	24h
ENSG00000145390	USP53	6370.45	-0.724632	0.117062	-6.19013	6.01127e-10	1.08014e-08	DMSO vs HU	24h
ENSG00000051180	RAD51	992.904	0.918738	0.148449	6.18893	6.05733e-10	1.08763e-08	DMSO vs HU	24h
ENSG00000283782	AC116366.3	7340.4	-0.639297	0.103331	-6.18686	6.13751e-10	1.10122e-08	DMSO vs HU	24h
ENSG00000136867	SLC31A2	480.074	1.02024	0.164948	6.18525	6.20035e-10	1.11168e-08	DMSO vs HU	24h
ENSG00000136982	DSCC1	1912.7	0.727937	0.117696	6.18491	6.21375e-10	1.11261e-08	DMSO vs HU	24h
ENSG00000158828	PINK1	5089.74	0.648737	0.104891	6.18489	6.21457e-10	1.11261e-08	DMSO vs HU	24h
ENSG00000279208	CR381653.2	91.3475	2.39254	0.386878	6.18423	6.24068e-10	1.11647e-08	DMSO vs HU	24h
ENSG00000118482	PHF3	7000.64	-0.680902	0.110152	-6.18145	6.35146e-10	1.13547e-08	DMSO vs HU	24h
ENSG00000038382	TRIO	8205.07	-0.83051	0.134386	-6.18006	6.40791e-10	1.14473e-08	DMSO vs HU	24h
ENSG00000148187	MRRF	5240.75	-0.660736	0.106952	-6.17789	6.49649e-10	1.15971e-08	DMSO vs HU	24h
ENSG00000184985	SORCS2	52.6191	5.13549	0.831418	6.17679	6.54193e-10	1.16698e-08	DMSO vs HU	24h
ENSG00000106537	TSPAN13	2897.49	0.639997	0.103643	6.17502	6.61542e-10	1.17915e-08	DMSO vs HU	24h
ENSG00000130147	SH3BP4	5668.03	-0.609671	0.0987334	-6.17492	6.61974e-10	1.17915e-08	DMSO vs HU	24h
ENSG00000142661	MYOM3	115.051	1.86556	0.302141	6.17446	6.63899e-10	1.18164e-08	DMSO vs HU	24h
ENSG00000145287	PLAC8	178.312	1.66558	0.269758	6.17436	6.64333e-10	1.18164e-08	DMSO vs HU	24h
ENSG00000112210	RAB23	1432.1	0.791735	0.128266	6.17259	6.71819e-10	1.19409e-08	DMSO vs HU	24h
ENSG00000153976	HS3ST3A1	1354.18	-0.78409	0.127057	-6.17119	6.77777e-10	1.20381e-08	DMSO vs HU	24h
ENSG00000109654	TRIM2	2132.66	-0.72156	0.116935	-6.1706	6.80308e-10	1.20744e-08	DMSO vs HU	24h
ENSG00000188042	ARL4C	363.739	1.33001	0.215562	6.16998	6.82985e-10	1.21131e-08	DMSO vs HU	24h
ENSG00000100292	HMOX1	235.431	1.58764	0.25735	6.16918	6.86468e-10	1.21661e-08	DMSO vs HU	24h
ENSG00000270276	H4C15	5967.39	-1.00934	0.163761	-6.16348	7.1164e-10	1.26032e-08	DMSO vs HU	24h
ENSG00000128165	ADM2	1709.81	-1.23207	0.199904	-6.16332	7.12369e-10	1.2607e-08	DMSO vs HU	24h
ENSG00000185736	ADARB2	585.906	-1.2479	0.202538	-6.16132	7.21404e-10	1.27578e-08	DMSO vs HU	24h
ENSG00000128284	APOL3	272.169	1.58624	0.257588	6.15804	7.36486e-10	1.30151e-08	DMSO vs HU	24h
ENSG00000164951	PDP1	2404.95	0.710612	0.115416	6.15695	7.41595e-10	1.3096e-08	DMSO vs HU	24h
ENSG00000083544	TDRD3	1380.95	-0.85059	0.138168	-6.15622	7.45019e-10	1.3147e-08	DMSO vs HU	24h
ENSG00000107614	TRDMT1	407.366	-1.16034	0.188503	-6.15557	7.48085e-10	1.31856e-08	DMSO vs HU	24h
ENSG00000244509	APOBEC3C	8960.16	0.854426	0.138806	6.15553	7.48275e-10	1.31856e-08	DMSO vs HU	24h
ENSG00000187244	BCAM	471.443	1.1765	0.19118	6.15391	7.55969e-10	1.33117e-08	DMSO vs HU	24h
ENSG00000170855	TRIAP1	2249.45	0.708554	0.115162	6.15267	7.61911e-10	1.34067e-08	DMSO vs HU	24h
ENSG00000122966	CIT	5973.7	-0.614147	0.0998268	-6.15212	7.6454e-10	1.34433e-08	DMSO vs HU	24h
ENSG00000169679	BUB1	5844.9	-0.638132	0.103767	-6.14965	7.76559e-10	1.36449e-08	DMSO vs HU	24h
ENSG00000172878	METAP1D	419.413	-1.10725	0.180063	-6.14921	7.78683e-10	1.36725e-08	DMSO vs HU	24h
ENSG00000104131	EIF3J	6223.68	-0.605841	0.0985718	-6.14619	7.93674e-10	1.39258e-08	DMSO vs HU	24h
ENSG00000087053	MTMR2	6101.56	-0.714593	0.11627	-6.14599	7.94638e-10	1.39328e-08	DMSO vs HU	24h
ENSG00000086288	NME8	207.057	-1.71538	0.279145	-6.14511	7.99089e-10	1.40008e-08	DMSO vs HU	24h
ENSG00000106852	LHX6	57.7436	2.99232	0.487091	6.14325	8.08502e-10	1.41557e-08	DMSO vs HU	24h
MER52A:ERV1:LTR	MER52A	2607.4	1.07152	0.174622	6.13623	8.45051e-10	1.47851e-08	DMSO vs HU	24h
ENSG00000156650	KAT6B	2662.78	-0.707038	0.115248	-6.13493	8.51944e-10	1.48951e-08	DMSO vs HU	24h
ENSG00000114439	BBX	11274.4	-0.658202	0.107361	-6.13074	8.74718e-10	1.52824e-08	DMSO vs HU	24h
ENSG00000197632	SERPINB2	64.8192	2.71517	0.442996	6.12909	8.8381e-10	1.54303e-08	DMSO vs HU	24h
ENSG00000138640	FAM13A	1653.53	-0.686195	0.111966	-6.12861	8.86506e-10	1.54664e-08	DMSO vs HU	24h
ENSG00000057294	PKP2	8414.24	-0.677063	0.110486	-6.12807	8.89519e-10	1.5508e-08	DMSO vs HU	24h
ENSG00000138002	IFT172	1362.89	-0.740829	0.120899	-6.12769	8.91645e-10	1.55341e-08	DMSO vs HU	24h
ENSG00000143776	CDC42BPA	13444.6	-0.829843	0.135465	-6.1259	9.01711e-10	1.56983e-08	DMSO vs HU	24h
ENSG00000175215	CTDSP2	6570.83	-0.577615	0.0942931	-6.12573	9.0266e-10	1.57037e-08	DMSO vs HU	24h
ENSG00000108100	CCNY	4581.4	-0.700928	0.114438	-6.12496	9.07054e-10	1.5769e-08	DMSO vs HU	24h
ENSG00000177426	TGIF1	3007.34	-0.695445	0.113683	-6.11743	9.50986e-10	1.65211e-08	DMSO vs HU	24h
ENSG00000130159	ECSIT	1836.66	-0.729288	0.119219	-6.1172	9.52328e-10	1.65328e-08	DMSO vs HU	24h
ENSG00000009950	MLXIPL	95.6233	2.1286	0.348009	6.11651	9.56457e-10	1.65901e-08	DMSO vs HU	24h
ENSG00000162572	SCNN1D	213.86	1.73025	0.282887	6.11643	9.56977e-10	1.65901e-08	DMSO vs HU	24h
ENSG00000150753	CCT5	21997.9	-0.614535	0.100482	-6.11589	9.60213e-10	1.66345e-08	DMSO vs HU	24h
ENSG00000152256	PDK1	2872.66	-0.654567	0.107039	-6.11519	9.64407e-10	1.66954e-08	DMSO vs HU	24h
ENSG00000119969	HELLS	7016.59	0.747329	0.122239	6.11366	9.73734e-10	1.6845e-08	DMSO vs HU	24h
ENSG00000166938	DIS3L	3854.56	-0.66357	0.108554	-6.1128	9.7897e-10	1.69237e-08	DMSO vs HU	24h
ENSG00000172340	SUCLG2	7056.81	-0.578053	0.0945676	-6.11259	9.80292e-10	1.69346e-08	DMSO vs HU	24h
ENSG00000185347	TEDC1	1035.42	0.827863	0.13548	6.11061	9.92526e-10	1.7134e-08	DMSO vs HU	24h
ENSG00000259726	CSPG4P11	251.422	1.24816	0.204328	6.10862	1.00499e-09	1.73369e-08	DMSO vs HU	24h
ENSG00000109606	DHX15	16225	-0.582723	0.0953975	-6.10837	1.00652e-09	1.73512e-08	DMSO vs HU	24h
ENSG00000031698	SARS1	11349.4	-0.678566	0.111114	-6.10696	1.01549e-09	1.74936e-08	DMSO vs HU	24h
ENSG00000167525	PROCA1	131.412	1.76189	0.288568	6.10563	1.02395e-09	1.76158e-08	DMSO vs HU	24h
ENSG00000135521	LTV1	2037.42	-0.679439	0.111281	-6.10562	1.02402e-09	1.76158e-08	DMSO vs HU	24h
ENSG00000112651	MRPL2	888.65	-0.882145	0.144501	-6.10475	1.0296e-09	1.76995e-08	DMSO vs HU	24h
ENSG00000139880	CDH24	591.229	1.09281	0.179026	6.10422	1.03306e-09	1.77347e-08	DMSO vs HU	24h
ENSG00000113522	RAD50	8632.48	-0.606233	0.0993138	-6.10421	1.03309e-09	1.77347e-08	DMSO vs HU	24h
ENSG00000205981	DNAJC19	1107.7	-0.790182	0.129525	-6.10062	1.05659e-09	1.81255e-08	DMSO vs HU	24h
ENSG00000128928	IVD	4106.56	-0.657562	0.107791	-6.10035	1.05837e-09	1.81433e-08	DMSO vs HU	24h
ENSG00000267174	AC011472.2	546.164	-1.04033	0.170597	-6.09819	1.07276e-09	1.83772e-08	DMSO vs HU	24h
ENSG00000121060	TRIM25	11672.3	-0.592979	0.0972617	-6.09674	1.08256e-09	1.85323e-08	DMSO vs HU	24h
UCON39:TcMar-Tigger:DNA	UCON39	219.095	-1.44955	0.237841	-6.09464	1.09687e-09	1.87642e-08	DMSO vs HU	24h
ENSG00000250251	PKD1P6	3666.08	-0.726681	0.119238	-6.09438	1.09864e-09	1.87714e-08	DMSO vs HU	24h
ENSG00000165959	CLMN	3078.93	-0.630486	0.103455	-6.09431	1.0991e-09	1.87714e-08	DMSO vs HU	24h
ENSG00000169247	SH3TC2	2982.07	0.729369	0.119682	6.09424	1.09958e-09	1.87714e-08	DMSO vs HU	24h
ENSG00000171119	NRTN	57.4472	-2.86382	0.470039	-6.09273	1.11005e-09	1.89369e-08	DMSO vs HU	24h
ENSG00000076864	RAP1GAP	105.519	1.9396	0.318524	6.08933	1.13384e-09	1.93294e-08	DMSO vs HU	24h
ENSG00000163626	COX18	2108.93	-0.679077	0.111538	-6.08828	1.14128e-09	1.94428e-08	DMSO vs HU	24h
ENSG00000168243	GNG4	913.258	0.92281	0.151617	6.08644	1.1545e-09	1.96545e-08	DMSO vs HU	24h
ENSG00000253276	CCDC71L	1566.1	-0.76101	0.125078	-6.08431	1.16996e-09	1.99038e-08	DMSO vs HU	24h
ENSG00000109046	WSB1	5407.58	0.660733	0.108619	6.08303	1.17934e-09	2.00496e-08	DMSO vs HU	24h
ENSG00000255112	CHMP1B	3198.59	-0.656752	0.107987	-6.08177	1.1886e-09	2.01931e-08	DMSO vs HU	24h
ENSG00000117724	CENPF	27485.3	-0.702658	0.115622	-6.07719	1.22305e-09	2.07641e-08	DMSO vs HU	24h
ENSG00000176092	CRYBG2	411.201	1.09625	0.180403	6.07664	1.22725e-09	2.08209e-08	DMSO vs HU	24h
ENSG00000126016	AMOT	41.8923	3.92326	0.645714	6.07584	1.23342e-09	2.09112e-08	DMSO vs HU	24h
ENSG00000143919	CAMKMT	498.519	-0.96803	0.159344	-6.07511	1.23905e-09	2.09922e-08	DMSO vs HU	24h
ENSG00000124802	EEF1E1	1208.36	-0.777518	0.128011	-6.07385	1.24881e-09	2.11431e-08	DMSO vs HU	24h
ENSG00000164338	UTP15	2788.02	-0.64847	0.106774	-6.07328	1.25324e-09	2.12034e-08	DMSO vs HU	24h
ENSG00000115112	TFCP2L1	21768.8	-0.960522	0.158165	-6.07291	1.2561e-09	2.12372e-08	DMSO vs HU	24h
ENSG00000163810	TGM4	555.981	1.50932	0.248694	6.06896	1.28742e-09	2.17519e-08	DMSO vs HU	24h
ENSG00000180998	GPR137C	105.244	1.95735	0.322712	6.0653	1.31711e-09	2.22381e-08	DMSO vs HU	24h
ENSG00000101412	E2F1	969.667	0.900997	0.148582	6.06399	1.32789e-09	2.24049e-08	DMSO vs HU	24h
ENSG00000244026	FAM86DP	725.128	-0.876933	0.144664	-6.06184	1.34569e-09	2.26897e-08	DMSO vs HU	24h
ENSG00000008710	PKD1	14245.8	-0.675333	0.111428	-6.06072	1.35511e-09	2.28328e-08	DMSO vs HU	24h
ENSG00000154122	ANKH	3845.48	-0.665435	0.109827	-6.05896	1.37001e-09	2.30681e-08	DMSO vs HU	24h
ENSG00000106868	SUSD1	403.854	1.07783	0.177903	6.05855	1.37356e-09	2.3112e-08	DMSO vs HU	24h
ENSG00000007384	RHBDF1	1031.28	0.824625	0.136132	6.05753	1.3823e-09	2.32432e-08	DMSO vs HU	24h
ENSG00000123213	NLN	4763.92	-0.778883	0.128653	-6.05412	1.41189e-09	2.37245e-08	DMSO vs HU	24h
ENSG00000076554	TPD52	3756.75	-0.609187	0.100661	-6.05189	1.43157e-09	2.40389e-08	DMSO vs HU	24h
ENSG00000125676	THOC2	6944.85	-0.758397	0.125339	-6.05077	1.44159e-09	2.41906e-08	DMSO vs HU	24h
MER47C:TcMar-Tigger:DNA	MER47C	1141.75	-0.79417	0.131285	-6.04921	1.45555e-09	2.44082e-08	DMSO vs HU	24h
ENSG00000089048	ESF1	2681.47	-0.74457	0.123188	-6.04418	1.50167e-09	2.51645e-08	DMSO vs HU	24h
ENSG00000255529	POLR2M	3621.17	-0.616833	0.102073	-6.04308	1.51198e-09	2.53199e-08	DMSO vs HU	24h
ENSG00000163848	ZNF148	4982.91	-0.579132	0.0958902	-6.03953	1.54564e-09	2.58661e-08	DMSO vs HU	24h
ENSG00000196689	TRPV1	330.195	1.13008	0.187154	6.0382	1.55846e-09	2.60516e-08	DMSO vs HU	24h
ENSG00000132329	RAMP1	251.272	1.70346	0.282115	6.03816	1.55884e-09	2.60516e-08	DMSO vs HU	24h
ENSG00000128272	ATF4	26490.6	-0.638486	0.105744	-6.03802	1.56012e-09	2.60553e-08	DMSO vs HU	24h
ENSG00000138660	AP1AR	2661.55	-0.6577	0.108966	-6.03582	1.5816e-09	2.63961e-08	DMSO vs HU	24h
ENSG00000093144	ECHDC1	3847.22	-0.620994	0.10291	-6.03436	1.59591e-09	2.66169e-08	DMSO vs HU	24h
ENSG00000107929	LARP4B	10339.5	-0.607803	0.100746	-6.03303	1.60911e-09	2.68188e-08	DMSO vs HU	24h
ENSG00000106460	TMEM106B	4020.84	-0.638505	0.105876	-6.03071	1.6324e-09	2.71887e-08	DMSO vs HU	24h
ENSG00000168792	ABHD15	739.688	0.930023	0.154233	6.03	1.63957e-09	2.72895e-08	DMSO vs HU	24h
ENSG00000168575	SLC20A2	3074.44	-0.717579	0.119007	-6.02973	1.64236e-09	2.73175e-08	DMSO vs HU	24h
ENSG00000160183	TMPRSS3	308.814	1.1765	0.195132	6.02926	1.64713e-09	2.73783e-08	DMSO vs HU	24h
ENSG00000205710	C17orf107	286.83	1.25919	0.20889	6.02802	1.65981e-09	2.75705e-08	DMSO vs HU	24h
ENSG00000088205	DDX18	7986.22	-0.570549	0.0946853	-6.02574	1.68341e-09	2.79436e-08	DMSO vs HU	24h
ENSG00000170689	HOXB9	310.788	-1.67172	0.2775	-6.0242	1.6995e-09	2.81878e-08	DMSO vs HU	24h
ENSG00000076003	MCM6	5256.38	-0.67594	0.112206	-6.02411	1.70041e-09	2.81878e-08	DMSO vs HU	24h
ENSG00000035499	DEPDC1B	1925.34	-0.705354	0.117113	-6.02285	1.71369e-09	2.83889e-08	DMSO vs HU	24h
ENSG00000122550	KLHL7	1849.48	0.660327	0.109641	6.02262	1.71612e-09	2.84101e-08	DMSO vs HU	24h
ENSG00000141384	TAF4B	1569.3	-0.72899	0.121063	-6.02159	1.72711e-09	2.85727e-08	DMSO vs HU	24h
ENSG00000203499	IQANK1	1815.89	0.698872	0.116213	6.01373	1.81308e-09	2.99748e-08	DMSO vs HU	24h
ENSG00000119922	IFIT2	380.697	1.26093	0.209758	6.01135	1.83985e-09	3.0397e-08	DMSO vs HU	24h
ENSG00000128039	SRD5A3	1490.93	-0.71071	0.118284	-6.00849	1.8726e-09	3.09174e-08	DMSO vs HU	24h
ENSG00000072864	NDE1	3870.39	-0.597483	0.0994557	-6.00752	1.88378e-09	3.10811e-08	DMSO vs HU	24h
ENSG00000151229	SLC2A13	1400.74	0.727203	0.121222	5.99894	1.98616e-09	3.27483e-08	DMSO vs HU	24h
ENSG00000106415	GLCCI1	769.335	0.845125	0.140891	5.99842	1.99243e-09	3.28297e-08	DMSO vs HU	24h
ENSG00000180448	AC004151.1	4420.73	-0.679045	0.113245	-5.99626	2.0191e-09	3.32469e-08	DMSO vs HU	24h
ENSG00000142694	EVA1B	338.839	1.20144	0.200407	5.99503	2.03448e-09	3.34778e-08	DMSO vs HU	24h
ENSG00000010404	IDS	2522.3	0.784518	0.130888	5.99383	2.04951e-09	3.37026e-08	DMSO vs HU	24h
ENSG00000117133	RPF1	1908.15	-0.663357	0.110699	-5.99243	2.06726e-09	3.39525e-08	DMSO vs HU	24h
ENSG00000104368	PLAT	3131.06	0.859044	0.143355	5.99242	2.06746e-09	3.39525e-08	DMSO vs HU	24h
ENSG00000203812	H2AC18	7322.36	-0.839598	0.140122	-5.9919	2.07401e-09	3.40372e-08	DMSO vs HU	24h
ENSG00000260966	AP001486.2	260.459	-1.2308	0.205422	-5.99156	2.07833e-09	3.40854e-08	DMSO vs HU	24h
ENSG00000127129	EDN2	80.0585	2.76194	0.461012	5.99103	2.08516e-09	3.41746e-08	DMSO vs HU	24h
ENSG00000182831	C16orf72	12889.6	-0.60253	0.100589	-5.99004	2.09793e-09	3.43611e-08	DMSO vs HU	24h
ENSG00000129480	DTD2	1565.83	-0.868717	0.145042	-5.98943	2.10577e-09	3.44666e-08	DMSO vs HU	24h
ENSG00000164597	COG5	3178.27	-0.688956	0.115046	-5.98854	2.1173e-09	3.46323e-08	DMSO vs HU	24h
ENSG00000173457	PPP1R14B	7625.62	-0.742465	0.124028	-5.98625	2.14731e-09	3.50998e-08	DMSO vs HU	24h
ENSG00000085365	SCAMP1	4815.31	-0.602211	0.100604	-5.98597	2.15104e-09	3.51374e-08	DMSO vs HU	24h
LTR82B:ERVL:LTR	LTR82B	412.539	1.40042	0.233958	5.98577	2.15364e-09	3.51566e-08	DMSO vs HU	24h
ENSG00000182963	GJC1	3265.36	0.73186	0.122296	5.98432	2.17292e-09	3.54287e-08	DMSO vs HU	24h
ENSG00000091622	PITPNM3	3556.72	-0.626586	0.104705	-5.9843	2.17319e-09	3.54287e-08	DMSO vs HU	24h
ENSG00000164220	F2RL2	67.9363	2.45923	0.410988	5.9837	2.18129e-09	3.55372e-08	DMSO vs HU	24h
ENSG00000159479	MED8	1993.62	-0.713552	0.119274	-5.98247	2.19784e-09	3.57832e-08	DMSO vs HU	24h
ENSG00000166266	CUL5	5675.75	-0.623151	0.10417	-5.98204	2.2036e-09	3.58532e-08	DMSO vs HU	24h
ENSG00000004660	CAMKK1	1112.27	-0.866571	0.144897	-5.98061	2.223e-09	3.6145e-08	DMSO vs HU	24h
ENSG00000108370	RGS9	79.8673	2.35805	0.394293	5.98044	2.22539e-09	3.616e-08	DMSO vs HU	24h
ENSG00000226965	AC073114.1	102.494	1.93847	0.32416	5.97997	2.23176e-09	3.62396e-08	DMSO vs HU	24h
ENSG00000130598	TNNI2	5012.87	-0.760448	0.127177	-5.97945	2.23898e-09	3.63329e-08	DMSO vs HU	24h
ENSG00000166311	SMPD1	799.942	0.858838	0.143661	5.97821	2.256e-09	3.65849e-08	DMSO vs HU	24h
ENSG00000103978	TMEM87A	3478.24	-0.610816	0.102183	-5.9777	2.26313e-09	3.66764e-08	DMSO vs HU	24h
ENSG00000261578	AP003119.3	357.29	-1.41246	0.236307	-5.97722	2.26982e-09	3.67606e-08	DMSO vs HU	24h
ENSG00000133243	BTBD2	5303.65	-0.606734	0.101527	-5.97609	2.28559e-09	3.69918e-08	DMSO vs HU	24h
ENSG00000093009	CDC45	2249.49	0.644495	0.10786	5.97531	2.29652e-09	3.71442e-08	DMSO vs HU	24h
ENSG00000157168	NRG1	96.556	2.23739	0.374542	5.97367	2.31971e-09	3.74946e-08	DMSO vs HU	24h
ENSG00000173812	EIF1	30096.1	-0.521565	0.087314	-5.97344	2.32308e-09	3.75245e-08	DMSO vs HU	24h
ENSG00000063660	GPC1	8578.09	0.820238	0.137324	5.97302	2.32907e-09	3.75966e-08	DMSO vs HU	24h
ENSG00000123570	RAB9B	100.775	1.83762	0.307774	5.97067	2.36279e-09	3.81159e-08	DMSO vs HU	24h
ENSG00000162892	IL24	84.6435	3.30848	0.554419	5.96747	2.40962e-09	3.88458e-08	DMSO vs HU	24h
ENSG00000166439	RNF169	4803.61	-0.596087	0.0999289	-5.96511	2.44464e-09	3.93846e-08	DMSO vs HU	24h
ENSG00000118564	FBXL5	6314.32	-0.655601	0.10994	-5.96324	2.47287e-09	3.98134e-08	DMSO vs HU	24h
ENSG00000188613	NANOS1	331.399	1.22315	0.20526	5.95902	2.53749e-09	4.08271e-08	DMSO vs HU	24h
ENSG00000198363	ASPH	35337.6	-0.568317	0.0953823	-5.95831	2.54857e-09	4.09785e-08	DMSO vs HU	24h
ENSG00000168906	MAT2A	29567.2	-0.588273	0.0988317	-5.95228	2.64439e-09	4.24915e-08	DMSO vs HU	24h
ENSG00000115457	IGFBP2	219.459	1.3371	0.224675	5.95126	2.66092e-09	4.27217e-08	DMSO vs HU	24h
ENSG00000083635	NUFIP1	939.269	-0.783004	0.131571	-5.95118	2.66219e-09	4.27217e-08	DMSO vs HU	24h
ENSG00000287550	AL450345.2	113.171	1.86562	0.313496	5.951	2.66508e-09	4.27403e-08	DMSO vs HU	24h
ENSG00000139637	C12orf10	1261.67	-0.766235	0.128775	-5.95017	2.67859e-09	4.2929e-08	DMSO vs HU	24h
ENSG00000238825	RNVU1-2	131.82	1.9742	0.331822	5.94956	2.68864e-09	4.30619e-08	DMSO vs HU	24h
ENSG00000169288	MRPL1	879.203	-0.823358	0.138506	-5.94458	2.7716e-09	4.43618e-08	DMSO vs HU	24h
ENSG00000141503	MINK1	16339.8	0.560578	0.0943078	5.94413	2.77936e-09	4.4457e-08	DMSO vs HU	24h
ENSG00000165392	WRN	2332.49	-0.707187	0.11904	-5.94074	2.83743e-09	4.53566e-08	DMSO vs HU	24h
ENSG00000167107	ACSF2	1755.62	0.759228	0.12788	5.93706	2.90187e-09	4.63565e-08	DMSO vs HU	24h
ENSG00000137764	MAP2K5	1254.91	-0.777448	0.130986	-5.93534	2.93237e-09	4.68134e-08	DMSO vs HU	24h
ENSG00000245937	LINC01184	1998.59	-0.684187	0.115309	-5.93351	2.96519e-09	4.73066e-08	DMSO vs HU	24h
ENSG00000138246	DNAJC13	8370.35	-0.571622	0.096344	-5.93314	2.97197e-09	4.7384e-08	DMSO vs HU	24h
ENSG00000088766	CRLS1	1797.01	-0.655838	0.110542	-5.93292	2.97599e-09	4.74175e-08	DMSO vs HU	24h
ENSG00000122034	GTF3A	5177.05	-0.602423	0.101544	-5.93264	2.98108e-09	4.74677e-08	DMSO vs HU	24h
ENSG00000099338	CATSPERG	120.893	1.77892	0.299926	5.93121	3.00718e-09	4.78524e-08	DMSO vs HU	24h
ENSG00000287080	H3C3	2412.46	-0.896838	0.15123	-5.93028	3.02423e-09	4.80927e-08	DMSO vs HU	24h
ENSG00000283676	MIR5087	181.348	1.72934	0.291639	5.92974	3.03406e-09	4.82179e-08	DMSO vs HU	24h
ENSG00000103313	MEFV	2999.6	-0.943322	0.159092	-5.9294	3.0404e-09	4.82875e-08	DMSO vs HU	24h
ENSG00000164284	GRPEL2	8085.23	-0.70692	0.119247	-5.9282	3.06265e-09	4.86095e-08	DMSO vs HU	24h
ENSG00000150893	FREM2	459.361	1.19674	0.201882	5.92792	3.06791e-09	4.86577e-08	DMSO vs HU	24h
ENSG00000264940	SNORD3C	119.953	1.88298	0.31765	5.92783	3.06964e-09	4.86577e-08	DMSO vs HU	24h
ENSG00000162231	NXF1	3797.78	0.615274	0.103815	5.92664	3.09202e-09	4.89809e-08	DMSO vs HU	24h
ENSG00000143379	SETDB1	4038.95	-0.579467	0.0977875	-5.92577	3.10833e-09	4.92076e-08	DMSO vs HU	24h
ENSG00000126249	PDCD2L	680.178	-0.959398	0.16192	-5.92513	3.12043e-09	4.93674e-08	DMSO vs HU	24h
ENSG00000052126	PLEKHA5	2798.01	-0.685295	0.115681	-5.92402	3.14166e-09	4.96615e-08	DMSO vs HU	24h
ENSG00000133216	EPHB2	1017.67	1.00607	0.169831	5.92395	3.14305e-09	4.96615e-08	DMSO vs HU	24h
ENSG00000196550	FAM72A	1195.57	-0.751182	0.126826	-5.92295	3.16221e-09	4.99321e-08	DMSO vs HU	24h
ENSG00000258602	LINC01629	58.1277	3.06571	0.517628	5.9226	3.16888e-09	5.00054e-08	DMSO vs HU	24h
ENSG00000166068	SPRED1	5539.87	-0.638194	0.107763	-5.92219	3.17677e-09	5.00978e-08	DMSO vs HU	24h
ENSG00000100344	PNPLA3	1887.97	0.644456	0.108884	5.91875	3.24398e-09	5.11249e-08	DMSO vs HU	24h
ENSG00000167676	PLIN4	992.5	0.888058	0.150086	5.91699	3.27894e-09	5.16428e-08	DMSO vs HU	24h
ENSG00000124126	PREX1	82.4847	2.17068	0.366909	5.91613	3.2961e-09	5.18799e-08	DMSO vs HU	24h
MLT2C2:ERVL:LTR	MLT2C2	612.3	1.11539	0.18855	5.91563	3.30601e-09	5.20026e-08	DMSO vs HU	24h
ENSG00000012174	MBTPS2	3583.64	-0.583838	0.0987102	-5.91467	3.32547e-09	5.22753e-08	DMSO vs HU	24h
ENSG00000049883	PTCD2	1720.98	-0.676244	0.114411	-5.91065	3.40757e-09	5.35317e-08	DMSO vs HU	24h
ENSG00000213186	TRIM59	829.438	-0.883939	0.149614	-5.90815	3.45974e-09	5.43167e-08	DMSO vs HU	24h
ENSG00000184602	SNN	642.045	0.936047	0.158484	5.90624	3.49995e-09	5.4909e-08	DMSO vs HU	24h
ENSG00000188599	NPIPP1	587.093	-0.935902	0.158462	-5.90615	3.50194e-09	5.4909e-08	DMSO vs HU	24h
ENSG00000159267	HLCS	2996.16	-0.777819	0.131717	-5.90524	3.52136e-09	5.51785e-08	DMSO vs HU	24h
ENSG00000170458	CD14	898.931	-0.902793	0.152948	-5.90261	3.57792e-09	5.60291e-08	DMSO vs HU	24h
ENSG00000059691	GATB	1039.25	-0.75115	0.127304	-5.90045	3.62514e-09	5.67061e-08	DMSO vs HU	24h
ENSG00000154229	PRKCA	2570.78	-0.791893	0.13421	-5.90042	3.62576e-09	5.67061e-08	DMSO vs HU	24h
ENSG00000079482	OPHN1	455.218	-1.07262	0.181941	-5.89544	3.73685e-09	5.84064e-08	DMSO vs HU	24h
ENSG00000153317	ASAP1	11662.9	-0.588934	0.099912	-5.89453	3.75756e-09	5.86928e-08	DMSO vs HU	24h
ENSG00000275097	AC024940.6	450.967	-1.00695	0.170838	-5.89417	3.76562e-09	5.87813e-08	DMSO vs HU	24h
ENSG00000174136	RGMB	2697.38	-0.622519	0.105648	-5.89239	3.80646e-09	5.93812e-08	DMSO vs HU	24h
ENSG00000006025	OSBPL7	1112.46	0.72424	0.122933	5.89134	3.83082e-09	5.97234e-08	DMSO vs HU	24h
ENSG00000250548	LINC01303	81.3075	2.47259	0.419761	5.89047	3.8511e-09	6.00015e-08	DMSO vs HU	24h
ENSG00000156697	UTP14A	2855.62	-0.609632	0.10351	-5.88961	3.87111e-09	6.02752e-08	DMSO vs HU	24h
ENSG00000115163	CENPA	1822.12	-0.686271	0.116565	-5.88743	3.92242e-09	6.10356e-08	DMSO vs HU	24h
ENSG00000065613	SLK	12934.3	-0.574253	0.0975546	-5.88648	3.94515e-09	6.13505e-08	DMSO vs HU	24h
ENSG00000082497	SERTAD4	98.1336	1.9256	0.327172	5.88559	3.96634e-09	6.16411e-08	DMSO vs HU	24h
ENSG00000160255	ITGB2	1419.31	0.946464	0.16087	5.88342	4.01873e-09	6.24158e-08	DMSO vs HU	24h
ENSG00000250337	PURPL	174.766	4.26032	0.724193	5.88286	4.03244e-09	6.25893e-08	DMSO vs HU	24h
ENSG00000126705	AHDC1	3059.88	0.653559	0.111106	5.88233	4.04532e-09	6.27496e-08	DMSO vs HU	24h
ENSG00000114054	PCCB	3226.18	-0.641985	0.109157	-5.88129	4.07075e-09	6.31043e-08	DMSO vs HU	24h
ENSG00000156970	BUB1B	3934.87	-0.62522	0.106318	-5.88064	4.08689e-09	6.33147e-08	DMSO vs HU	24h
ENSG00000108561	C1QBP	14767.1	-0.601813	0.102344	-5.88028	4.09565e-09	6.34105e-08	DMSO vs HU	24h
ENSG00000119616	FCF1	3198.58	-0.681766	0.115971	-5.87875	4.13384e-09	6.39616e-08	DMSO vs HU	24h
ENSG00000243811	APOBEC3D	53.2499	3.03541	0.516408	5.87793	4.15429e-09	6.42268e-08	DMSO vs HU	24h
ENSG00000052749	RRP12	5064.58	-0.637516	0.108461	-5.87785	4.1562e-09	6.42268e-08	DMSO vs HU	24h
ENSG00000157064	NMNAT2	1000.29	0.753858	0.128294	5.876	4.20305e-09	6.491e-08	DMSO vs HU	24h
ENSG00000260630	SNAI3-AS1	325.488	1.2842	0.218719	5.87146	4.31982e-09	6.66714e-08	DMSO vs HU	24h
ENSG00000249695	AC026369.1	36.9266	5.05253	0.860703	5.87024	4.35168e-09	6.71211e-08	DMSO vs HU	24h
ENSG00000243509	TNFRSF6B	2902.05	-0.622108	0.106017	-5.86801	4.41047e-09	6.79852e-08	DMSO vs HU	24h
ENSG00000105048	TNNT1	791.529	0.832805	0.141963	5.86634	4.4553e-09	6.86334e-08	DMSO vs HU	24h
ENSG00000266094	RASSF5	1390.34	0.85971	0.14659	5.86472	4.49895e-09	6.92624e-08	DMSO vs HU	24h
ENSG00000232956	SNHG15	1308.3	-0.721037	0.122966	-5.86372	4.52602e-09	6.96357e-08	DMSO vs HU	24h
ENSG00000204540	PSORS1C1	246.304	1.22399	0.208822	5.86141	4.58967e-09	7.05708e-08	DMSO vs HU	24h
ENSG00000166224	SGPL1	7003.73	-0.593816	0.101351	-5.85902	4.65608e-09	7.15472e-08	DMSO vs HU	24h
ENSG00000109787	KLF3	5070.69	-0.565169	0.096536	-5.85448	4.78494e-09	7.34816e-08	DMSO vs HU	24h
ENSG00000175984	DENND2C	822.335	0.79209	0.135326	5.8532	4.82213e-09	7.39775e-08	DMSO vs HU	24h
ENSG00000134253	TRIM45	278.725	1.25357	0.21417	5.85316	4.82325e-09	7.39775e-08	DMSO vs HU	24h
ENSG00000165102	HGSNAT	5467.78	0.568208	0.0970902	5.85238	4.84599e-09	7.428e-08	DMSO vs HU	24h
ENSG00000161682	FAM171A2	113.999	1.901	0.324847	5.85198	4.85746e-09	7.44096e-08	DMSO vs HU	24h
ENSG00000147231	RADX	705.802	0.861132	0.147217	5.8494	4.93349e-09	7.55272e-08	DMSO vs HU	24h
ENSG00000130810	PPAN	2203.17	-0.63317	0.108331	-5.84475	5.07328e-09	7.7619e-08	DMSO vs HU	24h
ENSG00000198858	R3HDM4	1929.4	-0.631915	0.108131	-5.84396	5.09744e-09	7.78981e-08	DMSO vs HU	24h
ENSG00000122870	BICC1	1517.3	-1.04865	0.179442	-5.84395	5.09785e-09	7.78981e-08	DMSO vs HU	24h
ENSG00000078140	UBE2K	8997.05	-0.541277	0.0926295	-5.84346	5.1127e-09	7.80765e-08	DMSO vs HU	24h
ENSG00000075914	EXOSC7	1954.7	-0.653429	0.111876	-5.84064	5.20018e-09	7.93632e-08	DMSO vs HU	24h
ENSG00000119487	MAPKAP1	5395.13	-0.59084	0.101174	-5.83984	5.22524e-09	7.96962e-08	DMSO vs HU	24h
ENSG00000117543	DPH5	1395.14	-0.689587	0.118088	-5.83963	5.23182e-09	7.97473e-08	DMSO vs HU	24h
ENSG00000197912	SPG7	8279.42	0.533927	0.0914723	5.83704	5.31379e-09	8.09178e-08	DMSO vs HU	24h
ENSG00000003137	CYP26B1	2428.08	0.614481	0.105274	5.83699	5.31519e-09	8.09178e-08	DMSO vs HU	24h
ENSG00000173349	SFT2D3	468.672	-0.941171	0.16128	-5.83563	5.3588e-09	8.15312e-08	DMSO vs HU	24h
ENSG00000110871	COQ5	1213.17	-0.713702	0.122314	-5.83499	5.37949e-09	8.17954e-08	DMSO vs HU	24h
ENSG00000174989	FBXW8	1174.12	-0.763653	0.130889	-5.83435	5.40021e-09	8.20599e-08	DMSO vs HU	24h
ENSG00000081052	COL4A4	282.747	1.27009	0.217712	5.83379	5.41833e-09	8.22844e-08	DMSO vs HU	24h
ENSG00000174485	DENND4A	3115.17	-0.624949	0.107212	-5.82908	5.57342e-09	8.45637e-08	DMSO vs HU	24h
ENSG00000099785	MARCHF2	643.068	0.947958	0.162628	5.82898	5.5767e-09	8.45637e-08	DMSO vs HU	24h
ENSG00000166405	RIC3	43.3466	3.45486	0.592714	5.82888	5.57998e-09	8.45637e-08	DMSO vs HU	24h
ENSG00000182685	BRICD5	186.979	1.37446	0.235804	5.82882	5.58216e-09	8.45637e-08	DMSO vs HU	24h
ENSG00000131669	NINJ1	3548.65	0.654434	0.112296	5.82774	5.61819e-09	8.50571e-08	DMSO vs HU	24h
ENSG00000096872	IFT74	1212.82	-0.767192	0.131683	-5.82605	5.67553e-09	8.58725e-08	DMSO vs HU	24h
ENSG00000119508	NR4A3	43.3244	3.61914	0.621543	5.82283	5.78607e-09	8.74912e-08	DMSO vs HU	24h
ENSG00000163807	KIAA1143	2767.42	-0.751316	0.129111	-5.81914	5.91495e-09	8.93851e-08	DMSO vs HU	24h
ENSG00000221968	FADS3	2728.66	0.760997	0.130798	5.8181	5.95189e-09	8.98881e-08	DMSO vs HU	24h
ENSG00000127328	RAB3IP	2369.38	-0.651841	0.112047	-5.81759	5.97023e-09	9.01098e-08	DMSO vs HU	24h
ENSG00000164904	ALDH7A1	7037.71	0.541235	0.0930491	5.81666	6.00363e-09	9.05584e-08	DMSO vs HU	24h
ENSG00000105486	LIG1	3219.59	0.674424	0.115957	5.81616	6.02156e-09	9.07316e-08	DMSO vs HU	24h
ENSG00000130638	ATXN10	6682.56	-0.562238	0.0966686	-5.81613	6.02248e-09	9.07316e-08	DMSO vs HU	24h
ENSG00000165650	PDZD8	11498.2	-0.529823	0.0911057	-5.81548	6.04609e-09	9.10316e-08	DMSO vs HU	24h
ENSG00000242622	AC092910.3	197.581	1.55106	0.266721	5.8153	6.05247e-09	9.10719e-08	DMSO vs HU	24h
ENSG00000181126	HLA-V	207.81	1.44518	0.24862	5.8128	6.14374e-09	9.23887e-08	DMSO vs HU	24h
ENSG00000134882	UBAC2	3194.17	-0.605694	0.104249	-5.81009	6.24398e-09	9.38389e-08	DMSO vs HU	24h
ENSG00000060140	STYK1	164.691	1.43671	0.24732	5.8091	6.28083e-09	9.43351e-08	DMSO vs HU	24h
ENSG00000061337	LZTS1	45.7671	3.13796	0.540283	5.80798	6.32302e-09	9.49108e-08	DMSO vs HU	24h
ENSG00000175467	SART1	3408.81	-0.58474	0.10073	-5.80504	6.43516e-09	9.65352e-08	DMSO vs HU	24h
ENSG00000183337	BCOR	1387.49	0.769284	0.13253	5.8046	6.45217e-09	9.67314e-08	DMSO vs HU	24h
ENSG00000169116	PARM1	111.762	2.06378	0.355574	5.80408	6.47215e-09	9.6972e-08	DMSO vs HU	24h
ENSG00000111321	LTBR	11433.5	-0.521427	0.0898891	-5.80078	6.60054e-09	9.87756e-08	DMSO vs HU	24h
ENSG00000197409	H3C4	1658.3	-1.02599	0.176872	-5.80078	6.60055e-09	9.87756e-08	DMSO vs HU	24h
ENSG00000102393	GLA	2230.97	0.644674	0.11116	5.79954	6.64974e-09	9.94512e-08	DMSO vs HU	24h
ENSG00000156011	PSD3	3217.5	-0.810831	0.139823	-5.79898	6.67179e-09	9.96625e-08	DMSO vs HU	24h
ENSG00000158483	FAM86C1	373.435	-1.10687	0.190874	-5.79898	6.67197e-09	9.96625e-08	DMSO vs HU	24h
ENSG00000167779	IGFBP6	4102.4	0.807786	0.139347	5.79695	6.75333e-09	1.00817e-07	DMSO vs HU	24h
ENSG00000187678	SPRY4	6989.93	-0.718365	0.123928	-5.79662	6.76651e-09	1.00952e-07	DMSO vs HU	24h
ENSG00000004897	CDC27	10093.3	-0.592647	0.102269	-5.79499	6.83254e-09	1.01876e-07	DMSO vs HU	24h
ENSG00000165424	ZCCHC24	913.513	0.816516	0.14091	5.79458	6.84929e-09	1.02064e-07	DMSO vs HU	24h
ENSG00000139746	RBM26	7706.18	-0.555657	0.0958961	-5.79437	6.85798e-09	1.02131e-07	DMSO vs HU	24h
ENSG00000119318	RAD23B	20268.9	-0.598681	0.103335	-5.79361	6.88891e-09	1.0253e-07	DMSO vs HU	24h
PABL_B-int:ERV1:LTR	PABL_B-int	330.328	1.25952	0.217498	5.79097	6.99824e-09	1.04094e-07	DMSO vs HU	24h
ENSG00000147676	MAL2	17252.7	-0.63997	0.110568	-5.78801	7.12272e-09	1.05882e-07	DMSO vs HU	24h
ENSG00000231826	LINC01819	41.295	3.5736	0.617653	5.78576	7.21835e-09	1.07238e-07	DMSO vs HU	24h
ENSG00000168411	RFWD3	5193.13	0.606469	0.104831	5.78522	7.24168e-09	1.0752e-07	DMSO vs HU	24h
ENSG00000185339	TCN2	294.88	1.14377	0.197766	5.78347	7.31747e-09	1.0858e-07	DMSO vs HU	24h
ENSG00000147642	SYBU	1021.13	-0.848101	0.146708	-5.7809	7.43027e-09	1.10187e-07	DMSO vs HU	24h
ENSG00000152409	JMY	3401.58	-0.711179	0.12303	-5.78055	7.44562e-09	1.1031e-07	DMSO vs HU	24h
ENSG00000183955	KMT5A	5151.87	-0.563947	0.0975601	-5.78051	7.44749e-09	1.1031e-07	DMSO vs HU	24h
ENSG00000125458	NT5C	990.397	-0.767261	0.132756	-5.77949	7.49284e-09	1.10915e-07	DMSO vs HU	24h
ENSG00000011638	TMEM159	1026.21	0.773662	0.13388	5.77878	7.52449e-09	1.11316e-07	DMSO vs HU	24h
ENSG00000171056	SOX7	2708.81	-0.7126	0.123344	-5.77736	7.58814e-09	1.12191e-07	DMSO vs HU	24h
ENSG00000168883	USP39	3992.28	-0.622674	0.107788	-5.77683	7.61211e-09	1.12477e-07	DMSO vs HU	24h
ENSG00000132819	RBM38	1153.88	0.879178	0.152303	5.77256	7.8077e-09	1.15298e-07	DMSO vs HU	24h
ENSG00000196712	NF1	12093.6	-0.651468	0.112884	-5.77111	7.87527e-09	1.16226e-07	DMSO vs HU	24h
ENSG00000151012	SLC7A11	13194.5	-1.84884	0.320404	-5.77034	7.91117e-09	1.16686e-07	DMSO vs HU	24h
ENSG00000143179	UCK2	12385.3	-0.586274	0.10167	-5.76644	8.09625e-09	1.19345e-07	DMSO vs HU	24h
ENSG00000275713	H2BC9	3489.15	-0.848361	0.147124	-5.76629	8.10375e-09	1.19384e-07	DMSO vs HU	24h
ENSG00000174564	IL20RB	5285.35	-0.548676	0.0951693	-5.76526	8.15301e-09	1.20038e-07	DMSO vs HU	24h
ENSG00000128408	RIBC2	173.589	1.65665	0.287357	5.76515	8.15848e-09	1.20046e-07	DMSO vs HU	24h
ENSG00000144674	GOLGA4	10837.9	-0.62835	0.109045	-5.76232	8.29657e-09	1.22005e-07	DMSO vs HU	24h
ENSG00000047346	FAM214A	1776.67	0.705524	0.122474	5.76059	8.38226e-09	1.23192e-07	DMSO vs HU	24h
ENSG00000163637	PRICKLE2	2194.4	0.638479	0.110851	5.75979	8.4219e-09	1.237e-07	DMSO vs HU	24h
ENSG00000249007	AL691482.4	78.8812	2.73728	0.475318	5.75884	8.46937e-09	1.24323e-07	DMSO vs HU	24h
ENSG00000196935	SRGAP1	5575.74	-0.605324	0.105125	-5.75812	8.50575e-09	1.24783e-07	DMSO vs HU	24h
ENSG00000048052	HDAC9	306.978	1.25067	0.217315	5.75514	8.65722e-09	1.2693e-07	DMSO vs HU	24h
ENSG00000142798	HSPG2	24357.5	0.654192	0.113687	5.75434	8.69793e-09	1.27451e-07	DMSO vs HU	24h
ENSG00000177551	NHLH2	70.9542	2.43814	0.423715	5.7542	8.70518e-09	1.27481e-07	DMSO vs HU	24h
ENSG00000066933	MYO9A	3308.9	-0.7216	0.125493	-5.75012	8.91802e-09	1.3052e-07	DMSO vs HU	24h
ENSG00000046647	GEMIN8	949.967	-0.796161	0.138463	-5.75001	8.92384e-09	1.30528e-07	DMSO vs HU	24h
ENSG00000213977	TAX1BP3	2965.38	0.733956	0.127648	5.74983	8.93353e-09	1.30592e-07	DMSO vs HU	24h
ENSG00000115884	SDC1	20804	0.559246	0.0972704	5.7494	8.95619e-09	1.30845e-07	DMSO vs HU	24h
ENSG00000145743	FBXL17	2787.36	-0.651206	0.113287	-5.7483	9.01426e-09	1.31616e-07	DMSO vs HU	24h
ENSG00000006118	TMEM132A	3654	0.899307	0.156456	5.74798	9.03176e-09	1.31793e-07	DMSO vs HU	24h
ENSG00000064042	LIMCH1	4184.56	-0.714734	0.124372	-5.74674	9.0978e-09	1.32678e-07	DMSO vs HU	24h
ENSG00000105939	ZC3HAV1	7589.31	0.590644	0.102787	5.74629	9.12232e-09	1.32957e-07	DMSO vs HU	24h
ENSG00000104055	TGM5	32.3628	3.97143	0.691225	5.74549	9.16568e-09	1.33502e-07	DMSO vs HU	24h
ENSG00000122644	ARL4A	2090.49	-0.713465	0.12418	-5.7454	9.17055e-09	1.33502e-07	DMSO vs HU	24h
ENSG00000114646	CSPG5	226.046	1.23071	0.214231	5.74476	9.20528e-09	1.33928e-07	DMSO vs HU	24h
ENSG00000124608	AARS2	2806.07	0.587732	0.102344	5.74272	9.31661e-09	1.35468e-07	DMSO vs HU	24h
ENSG00000149136	SSRP1	15379	-0.651699	0.113493	-5.74222	9.3445e-09	1.35793e-07	DMSO vs HU	24h
ENSG00000174501	ANKRD36C	911.955	0.800242	0.139364	5.7421	9.35073e-09	1.35803e-07	DMSO vs HU	24h
ENSG00000167670	CHAF1A	3547.87	0.668729	0.116472	5.74156	9.38079e-09	1.3616e-07	DMSO vs HU	24h
ENSG00000137692	DCUN1D5	5520.23	-0.617185	0.1075	-5.74126	9.39734e-09	1.3632e-07	DMSO vs HU	24h
ENSG00000172366	MCRIP2	2305.08	-0.622258	0.108397	-5.74056	9.4364e-09	1.36806e-07	DMSO vs HU	24h
ENSG00000061656	SPAG4	265.26	1.18393	0.206304	5.73876	9.53712e-09	1.38184e-07	DMSO vs HU	24h
ENSG00000106049	HIBADH	3267.17	-0.677859	0.118123	-5.73861	9.54555e-09	1.38225e-07	DMSO vs HU	24h
ENSG00000276710	CSPG4P10	90.7792	2.07873	0.362282	5.73788	9.58664e-09	1.38739e-07	DMSO vs HU	24h
ENSG00000155100	OTUD6B	1365.76	-0.667385	0.116327	-5.73713	9.62951e-09	1.39277e-07	DMSO vs HU	24h
ENSG00000049759	NEDD4L	9163.33	-0.556355	0.0969888	-5.73628	9.67773e-09	1.39892e-07	DMSO vs HU	24h
ENSG00000135334	AKIRIN2	2767.97	-0.622392	0.108509	-5.73587	9.70121e-09	1.4015e-07	DMSO vs HU	24h
ENSG00000198910	L1CAM	856.716	1.14426	0.199506	5.73545	9.72548e-09	1.40418e-07	DMSO vs HU	24h
ENSG00000143436	MRPL9	2902.54	-0.587364	0.102417	-5.73503	9.74922e-09	1.40678e-07	DMSO vs HU	24h
ENSG00000228486	C2orf92	246.293	1.38714	0.242098	5.72967	1.00628e-08	1.45118e-07	DMSO vs HU	24h
ENSG00000118961	LDAH	1183.67	-0.684865	0.119601	-5.72626	1.0267e-08	1.47976e-07	DMSO vs HU	24h
ENSG00000183779	ZNF703	446.608	1.04869	0.18315	5.72583	1.02927e-08	1.48259e-07	DMSO vs HU	24h
ENSG00000164144	ARFIP1	2521.21	-0.623997	0.108982	-5.72568	1.03022e-08	1.48309e-07	DMSO vs HU	24h
ENSG00000011332	DPF1	108.005	2.07421	0.362374	5.72395	1.04075e-08	1.49737e-07	DMSO vs HU	24h
ENSG00000146426	TIAM2	601.648	-0.843907	0.147476	-5.72234	1.05065e-08	1.51074e-07	DMSO vs HU	24h
ENSG00000170348	TMED10	21749.4	-0.524213	0.091645	-5.72004	1.06499e-08	1.53046e-07	DMSO vs HU	24h
ENSG00000167778	SPRYD3	1983.37	-0.736099	0.128717	-5.71876	1.07306e-08	1.54116e-07	DMSO vs HU	24h
ENSG00000036257	CUL3	6969.3	-0.559475	0.0978637	-5.71688	1.08501e-08	1.55741e-07	DMSO vs HU	24h
ENSG00000104408	EIF3E	33700.8	-0.553021	0.0967393	-5.71661	1.0867e-08	1.55893e-07	DMSO vs HU	24h
ENSG00000173744	AGFG1	10282.3	-0.529386	0.0926148	-5.716	1.09064e-08	1.56367e-07	DMSO vs HU	24h
ENSG00000278463	H2AC4	1691.86	-1.0615	0.185719	-5.71561	1.0931e-08	1.56628e-07	DMSO vs HU	24h
ENSG00000171903	CYP4F11	1171	0.920098	0.161106	5.71115	1.12214e-08	1.6068e-07	DMSO vs HU	24h
ENSG00000136874	STX17	3637.13	-0.574566	0.100606	-5.71107	1.12268e-08	1.6068e-07	DMSO vs HU	24h
ENSG00000186532	SMYD4	1131.23	0.775526	0.135866	5.70801	1.14304e-08	1.63499e-07	DMSO vs HU	24h
ENSG00000200463	SNORD118	257.31	1.27957	0.22429	5.70499	1.16352e-08	1.66332e-07	DMSO vs HU	24h
ENSG00000111596	CNOT2	4882.87	-0.600321	0.105265	-5.70295	1.17752e-08	1.68236e-07	DMSO vs HU	24h
ENSG00000109062	SLC9A3R1	3080.95	0.643341	0.112826	5.70205	1.18372e-08	1.69023e-07	DMSO vs HU	24h
ENSG00000285245	AL162417.1	823.368	0.839478	0.147278	5.69996	1.19835e-08	1.71013e-07	DMSO vs HU	24h
ENSG00000133195	SLC39A11	650.578	-0.899387	0.157812	-5.69911	1.20437e-08	1.71773e-07	DMSO vs HU	24h
ENSG00000173137	ADCK5	642.129	0.928812	0.162988	5.69865	1.2076e-08	1.72134e-07	DMSO vs HU	24h
ENSG00000172046	USP19	4922.55	-0.569027	0.0998809	-5.69706	1.21892e-08	1.73647e-07	DMSO vs HU	24h
ENSG00000047644	WWC3	2784.84	-0.727722	0.127745	-5.6967	1.22151e-08	1.73823e-07	DMSO vs HU	24h
ENSG00000230551	AC021078.1	11654.2	-0.52607	0.0923467	-5.69669	1.22157e-08	1.73823e-07	DMSO vs HU	24h
ENSG00000184384	MAML2	1985.98	-0.690707	0.121324	-5.6931	1.24755e-08	1.77418e-07	DMSO vs HU	24h
ENSG00000266967	AARSD1	616.731	-0.834793	0.146652	-5.69233	1.25314e-08	1.78109e-07	DMSO vs HU	24h
ENSG00000123545	NDUFAF4	951.77	-0.874295	0.153599	-5.69207	1.25512e-08	1.78288e-07	DMSO vs HU	24h
ENSG00000213380	COG8	1976.4	-0.672399	0.11816	-5.69059	1.26603e-08	1.79734e-07	DMSO vs HU	24h
ENSG00000130635	COL5A1	34.5915	4.91865	0.864505	5.68956	1.2737e-08	1.80718e-07	DMSO vs HU	24h
ENSG00000164329	TENT2	4104.65	-0.711757	0.125139	-5.68774	1.28732e-08	1.82545e-07	DMSO vs HU	24h
ENSG00000204394	VARS1	16607.5	-0.586995	0.10332	-5.68131	1.33665e-08	1.89433e-07	DMSO vs HU	24h
ENSG00000255561	FDXACB1	171.595	-1.44663	0.254679	-5.68021	1.34533e-08	1.90553e-07	DMSO vs HU	24h
ENSG00000133466	C1QTNF6	344.448	1.19785	0.210899	5.67974	1.34903e-08	1.90967e-07	DMSO vs HU	24h
ENSG00000133313	CNDP2	5406.47	-0.616606	0.108615	-5.67697	1.37105e-08	1.93972e-07	DMSO vs HU	24h
ENSG00000129521	EGLN3	529.324	0.985285	0.173616	5.67508	1.38624e-08	1.96008e-07	DMSO vs HU	24h
ENSG00000114331	ACAP2	5443.95	-0.651337	0.114789	-5.67422	1.39323e-08	1.96883e-07	DMSO vs HU	24h
ENSG00000101596	SMCHD1	8682.4	-0.55305	0.0974765	-5.67368	1.39764e-08	1.97393e-07	DMSO vs HU	24h
ENSG00000160352	ZNF714	1498.78	0.672999	0.118626	5.6733	1.40074e-08	1.97718e-07	DMSO vs HU	24h
ENSG00000104611	SH2D4A	2562.32	-0.616636	0.108712	-5.6722	1.40972e-08	1.98872e-07	DMSO vs HU	24h
ENSG00000196081	ZNF724	628.883	0.819354	0.144468	5.67153	1.41529e-08	1.99511e-07	DMSO vs HU	24h
ENSG00000162772	ATF3	2374.25	2.18194	0.384723	5.67146	1.41588e-08	1.99511e-07	DMSO vs HU	24h
ENSG00000189144	ZNF573	260.182	-1.14569	0.202099	-5.66894	1.43685e-08	2.0235e-07	DMSO vs HU	24h
ENSG00000111335	OAS2	83.628	1.968	0.347166	5.66876	1.43833e-08	2.02443e-07	DMSO vs HU	24h
ENSG00000149262	INTS4	1554.11	-0.65842	0.116154	-5.6685	1.44054e-08	2.02639e-07	DMSO vs HU	24h
ENSG00000054148	PHPT1	3112.5	0.620126	0.109551	5.66059	1.5085e-08	2.12077e-07	DMSO vs HU	24h
ENSG00000186792	HYAL3	471.24	0.935011	0.16522	5.6592	1.52079e-08	2.13684e-07	DMSO vs HU	24h
ENSG00000248323	LUCAT1	842.48	1.0301	0.182085	5.65728	1.53794e-08	2.15969e-07	DMSO vs HU	24h
ENSG00000073756	PTGS2	497.979	1.02422	0.181057	5.65693	1.54105e-08	2.16283e-07	DMSO vs HU	24h
ENSG00000131080	EDA2R	1447.05	0.699764	0.123716	5.65621	1.54749e-08	2.17063e-07	DMSO vs HU	24h
ENSG00000133424	LARGE1	682.331	0.887179	0.156995	5.651	1.59521e-08	2.23629e-07	DMSO vs HU	24h
ENSG00000030066	NUP160	7128.79	-0.530393	0.0938923	-5.64896	1.61422e-08	2.26166e-07	DMSO vs HU	24h
ENSG00000043143	JADE2	18098.9	-0.730614	0.129343	-5.64864	1.61725e-08	2.26461e-07	DMSO vs HU	24h
ENSG00000154814	OXNAD1	1307.95	-0.771509	0.136597	-5.64805	1.62276e-08	2.27103e-07	DMSO vs HU	24h
ENSG00000144381	HSPD1	60820.3	-0.521992	0.092428	-5.64755	1.62747e-08	2.27634e-07	DMSO vs HU	24h
ENSG00000165030	NFIL3	1482.88	-0.980371	0.173645	-5.64584	1.64374e-08	2.29778e-07	DMSO vs HU	24h
ENSG00000158106	RHPN1	1493.9	0.834984	0.147903	5.64549	1.64711e-08	2.30118e-07	DMSO vs HU	24h
ENSG00000178177	LCORL	1405.54	-0.702413	0.124426	-5.64524	1.64948e-08	2.30319e-07	DMSO vs HU	24h
ENSG00000276027	RNU12	163.488	1.7328	0.306958	5.64507	1.6511e-08	2.30414e-07	DMSO vs HU	24h
ENSG00000130600	H19	859.499	-1.08565	0.19246	-5.64092	1.69146e-08	2.35913e-07	DMSO vs HU	24h
ENSG00000178295	GEN1	3073.03	0.571072	0.101244	5.64058	1.69482e-08	2.36248e-07	DMSO vs HU	24h
ENSG00000085552	IGSF9	204.444	1.34208	0.238019	5.63856	1.71475e-08	2.3889e-07	DMSO vs HU	24h
ENSG00000244649	LINC02086	47.407	6.23709	1.10671	5.63569	1.74355e-08	2.42765e-07	DMSO vs HU	24h
ENSG00000152061	RABGAP1L	2534.58	-0.674292	0.119653	-5.63542	1.74635e-08	2.43019e-07	DMSO vs HU	24h
ENSG00000128283	CDC42EP1	5149.65	-0.794422	0.141004	-5.63406	1.7602e-08	2.44807e-07	DMSO vs HU	24h
ENSG00000182704	TSKU	3050.98	-0.667461	0.118475	-5.63376	1.76323e-08	2.4509e-07	DMSO vs HU	24h
ENSG00000116584	ARHGEF2	14285.8	-0.55212	0.0980073	-5.63346	1.76632e-08	2.45381e-07	DMSO vs HU	24h
ENSG00000113048	MRPS27	8460.55	-0.546943	0.097148	-5.63	1.80211e-08	2.50212e-07	DMSO vs HU	24h
ENSG00000171604	CXXC5	1421.21	0.692801	0.123065	5.62954	1.80691e-08	2.50736e-07	DMSO vs HU	24h
ENSG00000179546	HTR1D	53.1314	2.60946	0.463677	5.62775	1.8257e-08	2.53202e-07	DMSO vs HU	24h
ENSG00000064199	SPA17	634.508	-0.991194	0.176178	-5.62609	1.8434e-08	2.55512e-07	DMSO vs HU	24h
ENSG00000028116	VRK2	2356.94	-0.658074	0.116984	-5.62532	1.85165e-08	2.56512e-07	DMSO vs HU	24h
ENSG00000174010	KLHL15	1450.69	0.635029	0.112965	5.62145	1.89365e-08	2.62182e-07	DMSO vs HU	24h
ENSG00000072062	PRKACA	5093.59	0.611914	0.108871	5.62055	1.90355e-08	2.63405e-07	DMSO vs HU	24h
ENSG00000132793	LPIN3	3717.06	0.560055	0.0996607	5.61961	1.91388e-08	2.64685e-07	DMSO vs HU	24h
MER101:ERV1:LTR	MER101	163.631	1.47743	0.262946	5.61877	1.92326e-08	2.65834e-07	DMSO vs HU	24h
ENSG00000198815	FOXJ3	4431.71	-0.576435	0.102621	-5.61713	1.94157e-08	2.68213e-07	DMSO vs HU	24h
ENSG00000107863	ARHGAP21	7309.87	-0.605905	0.107897	-5.61561	1.95872e-08	2.70431e-07	DMSO vs HU	24h
ENSG00000165832	TRUB1	3027.24	-0.572949	0.10204	-5.61494	1.9663e-08	2.71326e-07	DMSO vs HU	24h
ENSG00000278677	H2AC17	1947.22	-0.908889	0.161892	-5.61417	1.97511e-08	2.72388e-07	DMSO vs HU	24h
ENSG00000018699	TTC27	2107.48	-0.709079	0.126321	-5.61329	1.98514e-08	2.73618e-07	DMSO vs HU	24h
ENSG00000164850	GPER1	304.753	1.29449	0.230731	5.61041	2.01851e-08	2.78062e-07	DMSO vs HU	24h
ENSG00000184967	NOC4L	1594.26	-0.705328	0.125798	-5.60682	2.0608e-08	2.83728e-07	DMSO vs HU	24h
ENSG00000132386	SERPINF1	91.8267	2.07154	0.369523	5.606	2.07059e-08	2.84917e-07	DMSO vs HU	24h
ENSG00000106799	TGFBR1	3361.68	0.591455	0.105511	5.60564	2.07483e-08	2.85341e-07	DMSO vs HU	24h
ENSG00000143845	ETNK2	2716.72	-0.895903	0.159853	-5.60455	2.08796e-08	2.86987e-07	DMSO vs HU	24h
ENSG00000175354	PTPN2	3460.72	-0.667781	0.119165	-5.60385	2.09641e-08	2.87987e-07	DMSO vs HU	24h
ENSG00000197044	ZNF441	233.24	1.27423	0.2274	5.60347	2.10106e-08	2.88465e-07	DMSO vs HU	24h
ENSG00000174177	CTU2	1050.16	-0.71764	0.128095	-5.6024	2.11402e-08	2.90083e-07	DMSO vs HU	24h
ENSG00000142632	ARHGEF19	119.777	1.62151	0.289437	5.60229	2.11542e-08	2.90114e-07	DMSO vs HU	24h
ENSG00000151718	WWC2	4695.77	-0.541576	0.0966995	-5.60061	2.13604e-08	2.92777e-07	DMSO vs HU	24h
ENSG00000162616	DNAJB4	1998.16	0.7005	0.125086	5.60013	2.14192e-08	2.93421e-07	DMSO vs HU	24h
ENSG00000166197	NOLC1	18400.3	-0.568319	0.10149	-5.59974	2.14676e-08	2.9392e-07	DMSO vs HU	24h
ENSG00000171680	PLEKHG5	6136.88	0.575109	0.102732	5.59817	2.16631e-08	2.96432e-07	DMSO vs HU	24h
ENSG00000215252	GOLGA8B	5204.59	0.690435	0.123338	5.59791	2.16946e-08	2.96698e-07	DMSO vs HU	24h
ENSG00000286105	AL353579.1	53.6407	2.57924	0.460759	5.59781	2.17075e-08	2.96709e-07	DMSO vs HU	24h
ENSG00000175130	MARCKSL1	793.444	0.856875	0.153131	5.59571	2.1972e-08	3.00158e-07	DMSO vs HU	24h
ENSG00000188322	SBK1	43.5992	3.13569	0.560445	5.59501	2.20614e-08	3.01212e-07	DMSO vs HU	24h
ENSG00000112877	CEP72	993.021	0.74174	0.132581	5.59463	2.21087e-08	3.01691e-07	DMSO vs HU	24h
ENSG00000134668	SPOCD1	66.6521	2.28384	0.408306	5.59346	2.22591e-08	3.03575e-07	DMSO vs HU	24h
ENSG00000172469	MANEA	1652.88	-0.651018	0.116402	-5.59283	2.23404e-08	3.04514e-07	DMSO vs HU	24h
ENSG00000106477	CEP41	852.566	-0.771805	0.138034	-5.59143	2.25211e-08	3.06763e-07	DMSO vs HU	24h
ENSG00000166750	SLFN5	9206.69	-0.547397	0.0979022	-5.59127	2.2542e-08	3.06763e-07	DMSO vs HU	24h
ENSG00000169604	ANTXR1	4614.14	-0.564531	0.100967	-5.59126	2.25427e-08	3.06763e-07	DMSO vs HU	24h
ENSG00000074054	CLASP1	9398.18	-0.547251	0.0979192	-5.5888	2.28643e-08	3.10967e-07	DMSO vs HU	24h
ENSG00000015171	ZMYND11	4697.02	-0.638491	0.114264	-5.58785	2.29903e-08	3.12508e-07	DMSO vs HU	24h
ENSG00000140451	PIF1	1102.63	-0.845682	0.15137	-5.58686	2.31207e-08	3.14107e-07	DMSO vs HU	24h
ENSG00000153187	HNRNPU	59876.6	-0.575732	0.103053	-5.58673	2.31382e-08	3.14172e-07	DMSO vs HU	24h
ENSG00000138363	ATIC	8573.72	-0.539709	0.0966204	-5.58587	2.32531e-08	3.15557e-07	DMSO vs HU	24h
ENSG00000241316	SUCLG2-AS1	211.49	1.48397	0.265671	5.58576	2.32687e-08	3.15595e-07	DMSO vs HU	24h
ENSG00000225720	AL031846.1	114.674	1.8505	0.331419	5.58357	2.35632e-08	3.19414e-07	DMSO vs HU	24h
ENSG00000166402	TUB	1313.55	0.8002	0.14333	5.58293	2.36496e-08	3.20409e-07	DMSO vs HU	24h
ENSG00000257950	P2RX5-TAX1BP3	3611.42	0.637705	0.114235	5.58241	2.37206e-08	3.21193e-07	DMSO vs HU	24h
ENSG00000273812	BX640514.2	156	-1.64339	0.294453	-5.58116	2.38922e-08	3.23339e-07	DMSO vs HU	24h
ENSG00000173145	NOC3L	3776.99	-0.59614	0.106871	-5.57811	2.43148e-08	3.28878e-07	DMSO vs HU	24h
ENSG00000164163	ABCE1	16284.5	-0.556977	0.0998949	-5.57563	2.46641e-08	3.3342e-07	DMSO vs HU	24h
ENSG00000197451	HNRNPAB	19861.1	-0.59571	0.106845	-5.57545	2.46888e-08	3.3357e-07	DMSO vs HU	24h
ENSG00000251562	MALAT1	734075	0.936314	0.16795	5.57497	2.47571e-08	3.3431e-07	DMSO vs HU	24h
ENSG00000179862	CITED4	1805.54	0.926185	0.16619	5.57304	2.50331e-08	3.3785e-07	DMSO vs HU	24h
ENSG00000160326	SLC2A6	98.4394	1.86937	0.335461	5.57255	2.51043e-08	3.3856e-07	DMSO vs HU	24h
ENSG00000112701	SENP6	6479.61	-0.533053	0.095658	-5.57248	2.51131e-08	3.3856e-07	DMSO vs HU	24h
ENSG00000033800	PIAS1	3836.99	-0.598223	0.107363	-5.57194	2.51919e-08	3.39436e-07	DMSO vs HU	24h
ENSG00000141655	TNFRSF11A	977.413	0.797801	0.14319	5.57163	2.52364e-08	3.39849e-07	DMSO vs HU	24h
ENSG00000123106	CCDC91	1076.19	-0.80416	0.144448	-5.56714	2.58961e-08	3.48543e-07	DMSO vs HU	24h
ENSG00000145331	TRMT10A	826.53	-0.789295	0.141803	-5.56614	2.60445e-08	3.50349e-07	DMSO vs HU	24h
ENSG00000265818	EEF1E1-BLOC1S5	810.873	-0.773759	0.13921	-5.55823	2.72518e-08	3.66388e-07	DMSO vs HU	24h
ENSG00000271781	AC026740.1	59.9977	2.20617	0.397065	5.55619	2.7572e-08	3.70491e-07	DMSO vs HU	24h
ENSG00000162757	C1orf74	1834.61	0.612131	0.110192	5.55514	2.77384e-08	3.72524e-07	DMSO vs HU	24h
ENSG00000198556	ZNF789	562.281	0.906265	0.16321	5.55276	2.81193e-08	3.77434e-07	DMSO vs HU	24h
ENSG00000170088	TMEM192	3325	-0.713108	0.128448	-5.55172	2.82866e-08	3.79472e-07	DMSO vs HU	24h
ENSG00000266306	AC061975.5	33.1416	4.90281	0.883665	5.54826	2.88522e-08	3.86848e-07	DMSO vs HU	24h
ENSG00000131238	PPT1	5017.85	-0.595688	0.107407	-5.54607	2.92166e-08	3.91521e-07	DMSO vs HU	24h
ENSG00000088325	TPX2	13764	-0.53355	0.0962088	-5.54575	2.9269e-08	3.92011e-07	DMSO vs HU	24h
ENSG00000118894	EEF2KMT	763.612	-0.835623	0.150684	-5.54554	2.9305e-08	3.92279e-07	DMSO vs HU	24h
ENSG00000004864	SLC25A13	2927.12	-0.601119	0.108414	-5.54465	2.94539e-08	3.94058e-07	DMSO vs HU	24h
ENSG00000148411	NACC2	4213.07	0.571939	0.103174	5.54344	2.96582e-08	3.96576e-07	DMSO vs HU	24h
ENSG00000158856	DMTN	2199.06	0.757674	0.136707	5.54231	2.98508e-08	3.98935e-07	DMSO vs HU	24h
ENSG00000197933	ZNF823	179.923	1.37432	0.248004	5.54152	2.99849e-08	4.0051e-07	DMSO vs HU	24h
ENSG00000280148	AL049844.3	689.088	-0.871363	0.157274	-5.54041	3.01763e-08	4.02848e-07	DMSO vs HU	24h
ENSG00000112851	ERBIN	10052	-0.506435	0.0914201	-5.53965	3.03073e-08	4.04377e-07	DMSO vs HU	24h
ENSG00000105287	PRKD2	3651.57	0.595052	0.107464	5.53723	3.07299e-08	4.09793e-07	DMSO vs HU	24h
ENSG00000132603	NIP7	2994.93	-0.649773	0.117397	-5.53483	3.11534e-08	4.15216e-07	DMSO vs HU	24h
ENSG00000259316	AC087632.2	2250.21	0.68896	0.124563	5.53101	3.18385e-08	4.24117e-07	DMSO vs HU	24h
ENSG00000104413	ESRP1	5391.05	-0.569966	0.103055	-5.53072	3.18917e-08	4.24396e-07	DMSO vs HU	24h
ENSG00000113328	CCNG1	21425.6	0.505262	0.0913557	5.53071	3.18939e-08	4.24396e-07	DMSO vs HU	24h
ENSG00000214900	LINC01588	259.811	1.13098	0.204596	5.52785	3.24179e-08	4.31135e-07	DMSO vs HU	24h
ENSG00000127415	IDUA	936.722	0.785035	0.142115	5.52394	3.31477e-08	4.40603e-07	DMSO vs HU	24h
ENSG00000139112	GABARAPL1	1403.1	0.680682	0.12324	5.52324	3.32811e-08	4.42137e-07	DMSO vs HU	24h
ENSG00000136960	ENPP2	49.0232	2.72194	0.492876	5.52256	3.34089e-08	4.43596e-07	DMSO vs HU	24h
ENSG00000114270	COL7A1	3803.17	2.16459	0.391977	5.52224	3.34696e-08	4.44162e-07	DMSO vs HU	24h
ENSG00000267575	AC006504.5	926.6	-0.8067	0.146087	-5.52206	3.35055e-08	4.44369e-07	DMSO vs HU	24h
ENSG00000235609	AF127577.4	550.333	-1.05157	0.190434	-5.52197	3.35213e-08	4.44369e-07	DMSO vs HU	24h
ENSG00000284059	MIR5572	42.3688	3.28122	0.594225	5.52185	3.35444e-08	4.44436e-07	DMSO vs HU	24h
ENSG00000121900	TMEM54	275.041	1.25515	0.227333	5.5212	3.36693e-08	4.45851e-07	DMSO vs HU	24h
ENSG00000126457	PRMT1	8390.16	-0.65426	0.118577	-5.51759	3.43689e-08	4.5487e-07	DMSO vs HU	24h
ENSG00000085224	ATRX	7344.83	-0.810364	0.146898	-5.5165	3.45824e-08	4.5745e-07	DMSO vs HU	24h
ENSG00000134294	SLC38A2	58440	-0.608115	0.110253	-5.51564	3.47514e-08	4.59438e-07	DMSO vs HU	24h
ENSG00000156239	N6AMT1	813.932	-0.787072	0.14271	-5.5152	3.48383e-08	4.60341e-07	DMSO vs HU	24h
ENSG00000163946	TASOR	14387.6	-0.510448	0.0926286	-5.51069	3.57431e-08	4.72043e-07	DMSO vs HU	24h
ENSG00000239900	ADSL	2964.78	-0.620346	0.112587	-5.50994	3.58948e-08	4.73792e-07	DMSO vs HU	24h
ENSG00000127804	METTL16	3653.98	-0.568106	0.103122	-5.50908	3.60704e-08	4.75855e-07	DMSO vs HU	24h
ENSG00000106546	AHR	4006.99	-0.566438	0.102826	-5.5087	3.61503e-08	4.76653e-07	DMSO vs HU	24h
ENSG00000110628	SLC22A18	1315.04	0.746199	0.13548	5.50781	3.63323e-08	4.78796e-07	DMSO vs HU	24h
ENSG00000175938	ORAI3	750.456	0.790179	0.143474	5.50749	3.63989e-08	4.79418e-07	DMSO vs HU	24h
ENSG00000141198	TOM1L1	4708.96	-0.572854	0.104021	-5.50709	3.64804e-08	4.80234e-07	DMSO vs HU	24h
ENSG00000081059	TCF7	115.581	1.72341	0.313068	5.50489	3.69407e-08	4.86019e-07	DMSO vs HU	24h
ENSG00000183207	RUVBL2	7637.8	-0.659899	0.119877	-5.5048	3.69593e-08	4.86019e-07	DMSO vs HU	24h
ENSG00000091409	ITGA6	34449.1	-0.531282	0.0965213	-5.5043	3.70648e-08	4.87146e-07	DMSO vs HU	24h
ENSG00000171067	C11orf24	2422.55	0.604411	0.109839	5.5027	3.74025e-08	4.91323e-07	DMSO vs HU	24h
ENSG00000132792	CTNNBL1	1541.48	-0.677154	0.123128	-5.4996	3.80645e-08	4.99752e-07	DMSO vs HU	24h
HERV35I-int:ERV1:LTR	HERV35I-int	361.394	1.24998	0.227392	5.49701	3.86277e-08	5.06875e-07	DMSO vs HU	24h
ENSG00000006576	PHTF2	3831.86	0.590691	0.107467	5.49649	3.8742e-08	5.08104e-07	DMSO vs HU	24h
ENSG00000174780	SRP72	16263.2	-0.49999	0.0909905	-5.49497	3.90786e-08	5.12122e-07	DMSO vs HU	24h
ENSG00000112531	QKI	12007	-0.536235	0.0975875	-5.49491	3.909e-08	5.12122e-07	DMSO vs HU	24h
ENSG00000143344	RGL1	607.146	0.806197	0.146736	5.49421	3.92465e-08	5.139e-07	DMSO vs HU	24h
ENSG00000204220	PFDN6	1146.33	-0.747766	0.136281	-5.48696	4.08919e-08	5.3516e-07	DMSO vs HU	24h
ENSG00000198087	CD2AP	7009.03	-0.550042	0.100259	-5.48623	4.10602e-08	5.37078e-07	DMSO vs HU	24h
ENSG00000058335	RASGRF1	61.438	2.39291	0.436244	5.48526	4.12868e-08	5.39754e-07	DMSO vs HU	24h
ENSG00000183914	DNAH2	357.082	0.9928	0.181003	5.48498	4.13522e-08	5.40323e-07	DMSO vs HU	24h
ENSG00000132170	PPARG	1244.33	-0.744788	0.135802	-5.48437	4.14944e-08	5.41708e-07	DMSO vs HU	24h
ENSG00000106785	TRIM14	3858.39	-0.715042	0.130379	-5.48434	4.15023e-08	5.41708e-07	DMSO vs HU	24h
ENSG00000047849	MAP4	21480.2	-0.494977	0.0902708	-5.48324	4.17602e-08	5.44786e-07	DMSO vs HU	24h
ENSG00000033327	GAB2	264.455	1.11405	0.203313	5.47947	4.26596e-08	5.56224e-07	DMSO vs HU	24h
ENSG00000147654	EBAG9	1372.33	-0.653437	0.119272	-5.47853	4.28872e-08	5.58896e-07	DMSO vs HU	24h
ENSG00000170632	ARMC10	3361.82	-0.564363	0.103023	-5.47801	4.30136e-08	5.60246e-07	DMSO vs HU	24h
ENSG00000065427	KARS1	12672.7	-0.536504	0.097975	-5.47593	4.35222e-08	5.66572e-07	DMSO vs HU	24h
ENSG00000116560	SFPQ	35136.3	-0.49523	0.0904528	-5.47501	4.37478e-08	5.69207e-07	DMSO vs HU	24h
ENSG00000144895	EIF2A	8413.23	-0.556343	0.101629	-5.47425	4.3938e-08	5.7138e-07	DMSO vs HU	24h
ENSG00000101400	SNTA1	405.521	1.02035	0.186395	5.4741	4.3973e-08	5.71533e-07	DMSO vs HU	24h
ENSG00000138764	CCNG2	4432.84	0.722383	0.132018	5.47184	4.4539e-08	5.78584e-07	DMSO vs HU	24h
ENSG00000275342	PRAG1	1889.13	0.802265	0.146643	5.47087	4.4783e-08	5.81446e-07	DMSO vs HU	24h
ENSG00000123342	MMP19	452.383	0.980963	0.179327	5.47023	4.49451e-08	5.83244e-07	DMSO vs HU	24h
ENSG00000136141	LRCH1	2520.83	-0.599038	0.109545	-5.46844	4.5402e-08	5.88862e-07	DMSO vs HU	24h
ENSG00000167992	VWCE	88.2696	1.89215	0.346059	5.46772	4.55855e-08	5.90931e-07	DMSO vs HU	24h
ENSG00000118777	ABCG2	115.244	1.77775	0.325174	5.46708	4.57499e-08	5.9275e-07	DMSO vs HU	24h
ENSG00000259295	CSPG4P12	133.942	1.5003	0.274664	5.46232	4.69942e-08	6.08552e-07	DMSO vs HU	24h
ENSG00000148926	ADM	425.532	1.27386	0.233291	5.4604	4.75063e-08	6.14859e-07	DMSO vs HU	24h
ENSG00000130119	GNL3L	7285.23	-0.526704	0.0964707	-5.45973	4.76861e-08	6.16862e-07	DMSO vs HU	24h
ENSG00000160796	NBEAL2	12279.6	0.632668	0.115897	5.45886	4.79193e-08	6.19431e-07	DMSO vs HU	24h
ENSG00000147394	ZNF185	1525.39	1.1261	0.206291	5.4588	4.7935e-08	6.19431e-07	DMSO vs HU	24h
ENSG00000123975	CKS2	3067.51	-0.625704	0.114639	-5.45802	4.81465e-08	6.21837e-07	DMSO vs HU	24h
ENSG00000156502	SUPV3L1	3312.76	-0.547584	0.100346	-5.45694	4.84421e-08	6.25327e-07	DMSO vs HU	24h
ENSG00000167165	UGT1A6	39.2112	3.001	0.550462	5.45178	4.98673e-08	6.43387e-07	DMSO vs HU	24h
ENSG00000184208	C22orf46	1039.5	0.755103	0.138526	5.45097	5.00953e-08	6.4599e-07	DMSO vs HU	24h
ENSG00000179262	RAD23A	9633.67	-0.554519	0.101733	-5.4507	5.01714e-08	6.46633e-07	DMSO vs HU	24h
ENSG00000105849	TWISTNB	3174.03	-0.576213	0.105719	-5.4504	5.02573e-08	6.47402e-07	DMSO vs HU	24h
ENSG00000057663	ATG5	2411.17	-0.583234	0.107013	-5.45012	5.03349e-08	6.48061e-07	DMSO vs HU	24h
ENSG00000092199	HNRNPC	41077.6	-0.499949	0.0917382	-5.44973	5.04457e-08	6.49149e-07	DMSO vs HU	24h
ENSG00000164402	SEPTIN8	7521.74	0.566898	0.104053	5.44819	5.08848e-08	6.54457e-07	DMSO vs HU	24h
ENSG00000138606	SHF	71.6949	2.19099	0.40221	5.44737	5.11213e-08	6.57155e-07	DMSO vs HU	24h
ENSG00000172602	RND1	80.2557	2.00863	0.36888	5.44522	5.17419e-08	6.64786e-07	DMSO vs HU	24h
ENSG00000153113	CAST	23943.6	-0.557968	0.102513	-5.44289	5.24245e-08	6.73205e-07	DMSO vs HU	24h
ENSG00000214655	ZSWIM8	4285.74	0.58117	0.106779	5.44272	5.24719e-08	6.73462e-07	DMSO vs HU	24h
ENSG00000114861	FOXP1	3535.65	-0.571295	0.104973	-5.44232	5.25917e-08	6.74648e-07	DMSO vs HU	24h
ENSG00000135926	TMBIM1	9028.57	0.512206	0.0941383	5.441	5.29829e-08	6.79313e-07	DMSO vs HU	24h
ENSG00000285508	AL034430.1	499.393	-0.849925	0.156254	-5.4394	5.34611e-08	6.85087e-07	DMSO vs HU	24h
ENSG00000103148	NPRL3	2996.62	-0.589207	0.108339	-5.43855	5.37152e-08	6.87984e-07	DMSO vs HU	24h
ENSG00000119906	SLF2	4478.53	0.542632	0.099797	5.43736	5.40765e-08	6.92209e-07	DMSO vs HU	24h
ENSG00000159685	CHCHD6	782.033	-0.867061	0.159466	-5.43728	5.41012e-08	6.92209e-07	DMSO vs HU	24h
ENSG00000198373	WWP2	2379.31	-0.638533	0.117509	-5.43393	5.51271e-08	7.04809e-07	DMSO vs HU	24h
ENSG00000269893	SNHG8	4781.75	-0.579496	0.106646	-5.43382	5.51601e-08	7.04809e-07	DMSO vs HU	24h
ENSG00000023191	RNH1	8047.08	-0.577697	0.106316	-5.43378	5.51719e-08	7.04809e-07	DMSO vs HU	24h
ENSG00000139793	MBNL2	6981.59	-0.751637	0.138333	-5.43354	5.52483e-08	7.05418e-07	DMSO vs HU	24h
ENSG00000122862	SRGN	1514.56	0.647474	0.119166	5.43339	5.5293e-08	7.05624e-07	DMSO vs HU	24h
ENSG00000253741	LNCOC1	121.669	1.61015	0.296372	5.43285	5.54599e-08	7.07387e-07	DMSO vs HU	24h
ENSG00000137825	ITPKA	1862.66	-0.926387	0.170543	-5.43198	5.57321e-08	7.10491e-07	DMSO vs HU	24h
ENSG00000057704	TMCC3	539.321	0.898013	0.165338	5.43137	5.59215e-08	7.12536e-07	DMSO vs HU	24h
ENSG00000027869	SH2D2A	3670.3	0.621899	0.114517	5.43062	5.61578e-08	7.15177e-07	DMSO vs HU	24h
ENSG00000284695	AC108941.2	231.211	-1.58363	0.291628	-5.43032	5.62535e-08	7.16025e-07	DMSO vs HU	24h
ENSG00000112144	ICK	1464.23	-0.620273	0.114246	-5.4293	5.65771e-08	7.19772e-07	DMSO vs HU	24h
ENSG00000118965	WDR35	2047.92	-0.721195	0.132837	-5.42916	5.66187e-08	7.19929e-07	DMSO vs HU	24h
ENSG00000227764	LINC01693	83.3341	1.88631	0.347454	5.42895	5.66852e-08	7.20402e-07	DMSO vs HU	24h
ENSG00000214113	LYRM4	1357.29	-0.640568	0.118138	-5.4222	5.88697e-08	7.47779e-07	DMSO vs HU	24h
ENSG00000110723	EXPH5	2304.89	-0.683149	0.126014	-5.42122	5.91952e-08	7.51526e-07	DMSO vs HU	24h
ENSG00000186480	INSIG1	9647.4	0.629853	0.116214	5.41979	5.96703e-08	7.57104e-07	DMSO vs HU	24h
ENSG00000269352	PTOV1-AS2	600.667	0.847108	0.156301	5.41971	5.96961e-08	7.57104e-07	DMSO vs HU	24h
ENSG00000243207	PPAN-P2RY11	1983.51	-0.597247	0.110203	-5.41954	5.97525e-08	7.5743e-07	DMSO vs HU	24h
ENSG00000187123	LYPD6	85.8941	2.00379	0.369799	5.41858	6.00727e-08	7.61095e-07	DMSO vs HU	24h
ENSG00000112984	KIF20A	7622.66	-0.722068	0.133269	-5.41812	6.02281e-08	7.62673e-07	DMSO vs HU	24h
ENSG00000151292	CSNK1G3	8121.78	-0.591377	0.109153	-5.41788	6.03111e-08	7.63331e-07	DMSO vs HU	24h
ENSG00000188158	NHS	356.853	1.07603	0.198623	5.41746	6.04502e-08	7.64698e-07	DMSO vs HU	24h
ENSG00000156313	RPGR	1748.87	-0.952001	0.175742	-5.41705	6.05903e-08	7.66077e-07	DMSO vs HU	24h
ENSG00000197548	ATG7	2263.39	-0.640062	0.118183	-5.41586	6.0996e-08	7.7081e-07	DMSO vs HU	24h
ENSG00000133265	HSPBP1	2139.64	-0.761868	0.140711	-5.41442	6.14877e-08	7.76625e-07	DMSO vs HU	24h
ENSG00000165689	ENTR1	4160.35	-0.530899	0.0981269	-5.41033	6.29092e-08	7.94157e-07	DMSO vs HU	24h
ENSG00000168827	GFM1	5869.73	-0.540952	0.0999867	-5.41024	6.29403e-08	7.94157e-07	DMSO vs HU	24h
ENSG00000154174	TOMM70	8927.81	-0.508917	0.0940845	-5.40914	6.3327e-08	7.98627e-07	DMSO vs HU	24h
ENSG00000197372	ZNF675	883.815	0.721993	0.133502	5.40811	6.36921e-08	8.02821e-07	DMSO vs HU	24h
ENSG00000143353	LYPLAL1	1818.23	-0.668306	0.123676	-5.4037	6.52795e-08	8.22408e-07	DMSO vs HU	24h
ENSG00000185745	IFIT1	216.86	1.71336	0.317323	5.39942	6.68557e-08	8.41835e-07	DMSO vs HU	24h
ENSG00000033100	CHPF2	4772	0.59642	0.110469	5.39899	6.70159e-08	8.43421e-07	DMSO vs HU	24h
ENSG00000004455	AK2	10658.8	-0.665557	0.123308	-5.39753	6.75652e-08	8.499e-07	DMSO vs HU	24h
ENSG00000064886	CHI3L2	296.627	1.73398	0.321384	5.39535	6.83902e-08	8.59837e-07	DMSO vs HU	24h
ENSG00000070010	UFD1	4034.45	0.603709	0.11193	5.39362	6.90522e-08	8.67718e-07	DMSO vs HU	24h
ENSG00000040608	RTN4R	558.249	0.932043	0.172827	5.39292	6.93231e-08	8.70677e-07	DMSO vs HU	24h
ENSG00000152556	PFKM	7155.22	-0.556531	0.103244	-5.39045	7.02826e-08	8.82277e-07	DMSO vs HU	24h
ENSG00000285976	AL135905.2	22855	-0.591871	0.109822	-5.38937	7.07053e-08	8.87056e-07	DMSO vs HU	24h
ENSG00000148690	FRA10AC1	1672.09	-0.77194	0.143237	-5.38926	7.07493e-08	8.87056e-07	DMSO vs HU	24h
ENSG00000255491	AC100858.3	41.8225	3.22453	0.598332	5.3892	7.07714e-08	8.87056e-07	DMSO vs HU	24h
ENSG00000101343	CRNKL1	2295.43	-0.578459	0.107352	-5.38845	7.10675e-08	8.90315e-07	DMSO vs HU	24h
ENSG00000139973	SYT16	38.8688	3.39446	0.629969	5.38829	7.11314e-08	8.90662e-07	DMSO vs HU	24h
ENSG00000202444	RNU5E-6P	80.5523	2.20039	0.40838	5.3881	7.12077e-08	8.91164e-07	DMSO vs HU	24h
ENSG00000269439	AC010618.3	213.388	-1.21293	0.225149	-5.38723	7.15535e-08	8.95037e-07	DMSO vs HU	24h
ENSG00000154380	ENAH	31115.9	-0.510756	0.094821	-5.38652	7.18334e-08	8.98082e-07	DMSO vs HU	24h
ENSG00000239039	SNORD13	121.893	1.5219	0.282588	5.38559	7.22063e-08	9.02286e-07	DMSO vs HU	24h
ENSG00000272398	CD24	1956.72	2.19986	0.408596	5.38395	7.28691e-08	9.10106e-07	DMSO vs HU	24h
ERV3-16A3_I-int:ERVL:LTR	ERV3-16A3_I-int	2576.82	0.939022	0.174459	5.38249	7.34632e-08	9.17061e-07	DMSO vs HU	24h
LTR12_:ERV1:LTR	LTR12_	412.186	1.08692	0.20197	5.38161	7.38246e-08	9.21105e-07	DMSO vs HU	24h
ENSG00000275620	AL121827.2	30.3936	4.80079	0.892181	5.38096	7.40893e-08	9.23939e-07	DMSO vs HU	24h
ENSG00000169857	AVEN	1674.15	-0.6261	0.116428	-5.37759	7.54874e-08	9.40432e-07	DMSO vs HU	24h
ENSG00000139116	KIF21A	5624.11	-0.552777	0.102793	-5.37759	7.54883e-08	9.40432e-07	DMSO vs HU	24h
ENSG00000176783	RUFY1	3375.46	-0.550467	0.102374	-5.37703	7.57254e-08	9.42909e-07	DMSO vs HU	24h
ENSG00000187325	TAF9B	526.899	0.982463	0.182719	5.37692	7.57726e-08	9.43021e-07	DMSO vs HU	24h
ENSG00000241489	AC244197.3	2128.97	0.746708	0.138902	5.37581	7.62412e-08	9.48373e-07	DMSO vs HU	24h
ENSG00000188290	HES4	926.989	0.890083	0.165616	5.37437	7.68507e-08	9.55471e-07	DMSO vs HU	24h
ENSG00000168779	SHOX2	398.281	0.92866	0.172823	5.37349	7.72291e-08	9.59692e-07	DMSO vs HU	24h
ENSG00000137975	CLCA2	8109.16	0.800591	0.148993	5.37334	7.7291e-08	9.59976e-07	DMSO vs HU	24h
ENSG00000112511	PHF1	1439.88	0.635987	0.118395	5.37174	7.79814e-08	9.68063e-07	DMSO vs HU	24h
ENSG00000065308	TRAM2	1529.78	0.714092	0.13294	5.37153	7.80696e-08	9.6862e-07	DMSO vs HU	24h
ENSG00000280046	AC104581.4	715.282	-0.790711	0.147206	-5.37145	7.8105e-08	9.6862e-07	DMSO vs HU	24h
ENSG00000184220	CMSS1	1929.28	-0.702947	0.13088	-5.37093	7.83327e-08	9.70955e-07	DMSO vs HU	24h
ENSG00000135638	EMX1	33.9143	3.63009	0.675918	5.3706	7.84748e-08	9.72227e-07	DMSO vs HU	24h
ENSG00000048162	NOP16	3591.4	-0.680604	0.126736	-5.37025	7.86262e-08	9.73613e-07	DMSO vs HU	24h
ENSG00000173264	GPR137	1258.37	0.653842	0.12178	5.36904	7.91562e-08	9.79682e-07	DMSO vs HU	24h
ENSG00000132768	DPH2	1912.04	-0.694018	0.129269	-5.36879	7.92669e-08	9.8056e-07	DMSO vs HU	24h
ENSG00000121039	RDH10	1555.53	0.62251	0.115952	5.36868	7.93141e-08	9.8065e-07	DMSO vs HU	24h
ENSG00000115233	PSMD14	7115.31	-0.530188	0.0987704	-5.36789	7.9665e-08	9.84495e-07	DMSO vs HU	24h
ENSG00000183856	IQGAP3	10111.4	0.501487	0.0934349	5.36724	7.99522e-08	9.87182e-07	DMSO vs HU	24h
ENSG00000165886	UBTD1	1089.42	0.761942	0.141962	5.36721	7.99627e-08	9.87182e-07	DMSO vs HU	24h
ENSG00000245694	CRNDE	1919.7	-0.86764	0.161661	-5.36703	8.00436e-08	9.87686e-07	DMSO vs HU	24h
ENSG00000174233	ADCY6	4573.59	0.56378	0.105097	5.36439	8.12219e-08	1.00172e-06	DMSO vs HU	24h
ENSG00000163565	IFI16	12273	-0.718459	0.133947	-5.36377	8.15019e-08	1.00467e-06	DMSO vs HU	24h
ENSG00000147419	CCDC25	3312.07	-0.568679	0.106038	-5.36295	8.18737e-08	1.00875e-06	DMSO vs HU	24h
[truncated: 82,552 more rows]

## Sheet: GSEA
Gene Set Enrichment Analysis (GSEA) of 50 Hall mark gene sets for comparison of MCF10A +/-HU (1mM) for 24 hours
GS<br> follow link to MSigDB	SIZE	ES	NES	NOM p-val	FDR q-val	FWER p-val	RANK AT MAX	LEADING EDGE		(-log10FDR qvalue)
HALLMARK_INTERFERON_ALPHA_RESPONSE	95	0.592696	1.53772	0	0.148486	1	5108	tags=51%, list=22%, signal=64%		0.828316
HALLMARK_P53_PATHWAY	200	0.545051	1.44612	0	0.213762	1	5089	tags=49%, list=21%, signal=61%		0.67007
HALLMARK_INFLAMMATORY_RESPONSE	199	0.533966	1.42023	0	0.225763	1	4247	tags=35%, list=18%, signal=42%		0.646347
HALLMARK_MYOGENESIS	200	0.532482	1.41951	0	0.225625	1	4517	tags=36%, list=19%, signal=44%		0.646614
HALLMARK_COMPLEMENT	198	0.524418	1.39242	0.001	0.239701	1	5896	tags=40%, list=25%, signal=53%		0.620331
HALLMARK_EPITHELIAL_MESENCHYMAL_TRANSITION	200	0.523154	1.38936	0.002002	0.240988	1	5611	tags=45%, list=24%, signal=58%		0.618005
HALLMARK_KRAS_SIGNALING_UP	199	0.517029	1.38621	0	0.243963	1	4989	tags=39%, list=21%, signal=49%		0.612677
HALLMARK_KRAS_SIGNALING_DN	198	0.51904	1.37077	0	0.254903	1	5940	tags=43%, list=25%, signal=57%		0.593625
HALLMARK_TNFA_SIGNALING_VIA_NFKB	200	0.512711	1.36153	0	0.25748	1	4897	tags=41%, list=21%, signal=51%		0.589256
HALLMARK_COAGULATION	137	0.518175	1.35531	0.005005	0.261368	1	5561	tags=45%, list=23%, signal=58%		0.582748
HALLMARK_APICAL_SURFACE	44	0.542246	1.30482	0.0657476	0.301127	1	4703	tags=39%, list=20%, signal=48%		0.52125
HALLMARK_ALLOGRAFT_REJECTION	200	0.48513	1.28634	0.005	0.319208	1	3846	tags=29%, list=16%, signal=34%		0.495927
HALLMARK_UV_RESPONSE_UP	157	0.487682	1.28569	0.012024	0.320118	1	5313	tags=38%, list=22%, signal=49%		0.494689
HALLMARK_APOPTOSIS	161	0.484013	1.28194	0.016016	0.323815	1	4453	tags=33%, list=19%, signal=40%		0.489702
HALLMARK_INTERFERON_GAMMA_RESPONSE	198	0.480646	1.27898	0.013013	0.326384	1	5286	tags=39%, list=22%, signal=50%		0.486271
HALLMARK_HYPOXIA	200	0.45851	1.22199	0.029	0.403375	1	5216	tags=35%, list=22%, signal=44%		0.394291
HALLMARK_APICAL_JUNCTION	200	0.459452	1.22192	0.031031	0.403212	1	5210	tags=35%, list=22%, signal=44%		0.394466
HALLMARK_ANGIOGENESIS	36	0.512802	1.21876	0.176279	0.408972	1	2066	tags=22%, list=9%, signal=24%		0.388307
HALLMARK_XENOBIOTIC_METABOLISM	199	0.457165	1.21831	0.032032	0.409309	1	5987	tags=39%, list=25%, signal=51%		0.387949
HALLMARK_CHOLESTEROL_HOMEOSTASIS	74	0.468786	1.19928	0.137335	0.44241	1	6659	tags=53%, list=28%, signal=73%		0.354175
HALLMARK_ESTROGEN_RESPONSE_LATE	200	0.434662	1.15818	0.103103	0.520956	1	5543	tags=35%, list=23%, signal=45%		0.283199
HALLMARK_NOTCH_SIGNALING	32	0.486529	1.15079	0.268108	0.537944	1	4072	tags=34%, list=17%, signal=41%		0.269263
HALLMARK_IL6_JAK_STAT3_SIGNALING	87	0.4458	1.14388	0.210953	0.552534	1	5315	tags=34%, list=22%, signal=44%		0.257641
HALLMARK_IL2_STAT5_SIGNALING	200	0.427146	1.13782	0.131131	0.56444	1	4252	tags=26%, list=18%, signal=31%		0.248383
HALLMARK_WNT_BETA_CATENIN_SIGNALING	42	0.445735	1.08659	0.363924	0.693406	1	6828	tags=38%, list=29%, signal=53%		0.159013
HALLMARK_ESTROGEN_RESPONSE_EARLY	200	0.405232	1.07149	0.282	0.734074	1	5037	tags=31%, list=21%, signal=39%		0.13426
HALLMARK_HEDGEHOG_SIGNALING	36	0.43851	1.0486	0.426282	0.791099	1	3245	tags=25%, list=14%, signal=29%		0.101769
HALLMARK_DNA_REPAIR	144	0.393778	1.03902	0.412651	0.817382	1	5753	tags=27%, list=24%, signal=36%		0.0875748
HALLMARK_PANCREAS_BETA_CELLS	40	0.395338	0.958451	0.583778	0.985088	1	7805	tags=38%, list=33%, signal=56%		0.00652502
HALLMARK_SPERMATOGENESIS	133	0.362465	0.949275	0.643287	0.998811	1	5453	tags=24%, list=23%, signal=31%		0.000516653
HALLMARK_BILE_ACID_METABOLISM	112	0.358584	0.931782	0.667339	1	1	6330	tags=33%, list=27%, signal=45%		0
HALLMARK_HEME_METABOLISM	198	0.350047	0.928569	0.70971	1	1	3962	tags=19%, list=17%, signal=23%		0
HALLMARK_G2M_CHECKPOINT	200	-0.361717			1	0	5006	tags=54%, list=21%, signal=67%		0
HALLMARK_MITOTIC_SPINDLE	199	-0.284405			1	0	4855	tags=42%, list=20%, signal=52%		0
HALLMARK_MTORC1_SIGNALING	200	-0.246478			1	0	2582	tags=24%, list=11%, signal=27%		0
HALLMARK_MYC_TARGETS_V1	199	-0.598755	-2.50055	0	0	0	5583	tags=67%, list=24%, signal=87%		#NUM!	(Arbitrary put as 5 for data presentation in Figure 1B)
HALLMARK_MYC_TARGETS_V2	58	-0.69954	-2.42244	0	1.50703e-05	0.003	4267	tags=79%, list=18%, signal=96%		4.82188
HALLMARK_OXIDATIVE_PHOSPHORYLATION	199	-0.258232			1	0	5640	tags=38%, list=24%, signal=50%		0
HALLMARK_PROTEIN_SECRETION	96	-0.272803	-1.10606	0.230769	0.383674	1	5483	tags=39%, list=23%, signal=50%		0.416038
HALLMARK_UNFOLDED_PROTEIN_RESPONSE	112	-0.457442	-2.04451	0	0.00265991	0.476	3808	tags=39%, list=16%, signal=47%		2.57513
HALLMARK_UV_RESPONSE_DN		0			1					0
HALLMARK_ADIPOGENESIS		0			1					0
HALLMARK_ANDROGEN_RESPONSE		0			1					0
HALLMARK_E2F_TARGETS		0			1					0
HALLMARK_FATTY_ACID_METABOLISM		0			1					0
HALLMARK_GLYCOLYSIS		0			1					0
HALLMARK_PEROXISOME		0			1					0
HALLMARK_PI3K_AKT_MTOR_SIGNALING		0			1					0
HALLMARK_REACTIVE_OXYGEN_SPECIES_PATHWAY		0			1					0
HALLMARK_TGF_BETA_SIGNALING		0			1					0
