# Supplementary material for: A PRMT5-ZNF326 axis mediates innate immune activation upon replication stress
Source: Sci Adv. 2024 Jun 5;10(23):eadm9589. doi: 10.1126/sciadv.adm9589 (PMC11804791; doi:10.1126/sciadv.adm9589)
Supplement: Supplementary file 2 — Tables S1 and S2 [file sciadv.adm9589_tables_s1_and_s2.zip › adm9589_table_s2.xlsx]

## Sheet: I-ProteinsEnriched HUvsSGC2096a
Analysis I-Proteins Enriched HU vs SGC2096a
Protein IDs	Gene names	Protein names	Number of proteins	Peptides	Razor + unique peptides	Unique peptides	Sequence coverage [%]	Unique + razor sequence coverage [%]	Unique sequence coverage [%]	Mol. weight [kDa]	Sequence length	mean_control_log2_LFQ intensity Ctrl_01	mean_control_log2_LFQ intensity Ctrl_02	mean_control_log2_LFQ intensity Ctrl_03	mean_control_log2_LFQ intensity Ctrl_04	mean_treatment_log2_LFQ intensity HU_01	mean_treatment_log2_LFQ intensity HU_02	mean_treatment_log2_LFQ intensity HU_03	mean_treatment_log2_LFQ intensity HU_04	mean_log2_fold_change	std_log2_fold_change	mean_-log10_pval	std_-1og10_pval
Q8IY21;H0Y8Z7;D6R944;H0Y9B2	DDX60	Probable ATP-dependent RNA helicase DDX60	4	67	67	62	48.8	48.8	45.9	197.85	1712	25.1496	25.0951	25.5702	25.7116	33.6515	33.6129	33.5166	33.6146	8.21726	0.140867	7.56546	0.809659
Q9BRZ2;C9JI91;Q9BRZ2-2;Q9BRZ2-3;A0A0D9SF19	TRIM56	E3 ubiquitin-protein ligase TRIM56	5	6	6	6	12.8	12.8	12.8	81.487	755	24.6426	25.274	25.3911	25.8061	32.9652	32.7959	32.9721	33.2312	7.71269	0.338965	6.40863	0.979094
H0YMV8;Q71UM5;C9JLI6	RPS27L	40S ribosomal protein S27;40S ribosomal protein S27-like	3	5	2	2	34	12	12	11.345	100	25.6807	25.3428	25.3694	25.5565	31.3641	31.549	32.0166	31.3233	6.07589	0.15084	6.83604	0.613775
P06702	S100A9	Protein S100-A9	1	7	7	7	70.2	70.2	70.2	13.242	114	25.9085	25.1067	24.9703	25.529	31.19	31.0316	31.1027	30.9633	5.6933	0.0985035	6.54191	1.23184
A0A0A0MTS5;A0A0A6YYF2;A0A0A0MSA0;Q16787-4;Q16787-1;Q16787-3;Q16787;A0A3B3ITG1;K7EIP4;K7ERM0	LAMA3	Laminin subunit alpha-3	10	23	23	23	16.9	16.9	16.9	184.02	1668	25.5588	24.8507	24.919	25.3637	30.8095	30.7388	30.5445	30.8188	5.55486	0.178884	6.75862	1.0268
P05161;A0A096LPJ4;A0A096LNZ9	ISG15	Ubiquitin-like protein ISG15	3	7	7	7	55.8	55.8	55.8	17.887	165	25.459	25.0928	25.1292	25.0065	30.364	30.3676	30.2551	30.2663	5.14137	0.236199	6.80981	0.741013
Q14764;H3BQK6;H3BRL2;H3BUK7;H3BNF6;H3BP76;H3BPZ2;H3BNF2;H3BUP3;H3BQE7	MVP	Major vault protein	10	31	31	31	45.9	45.9	45.9	99.326	893	25.354	25.666	25.4454	25.4442	30.4555	30.3875	30.2912	30.475	4.92492	0.126202	6.43665	0.105516
Q9Y6K5;F8VS35;F8VWK9;H0YHL3	OAS3	2-5-oligoadenylate synthase 3	4	21	21	21	20.5	20.5	20.5	121.17	1087	25.5761	25.1776	25.1949	25.3184	30.1403	30.1629	30.2141	30.0128	4.81575	0.0997718	6.91747	0.933077
Q32P28-4;Q32P28;Q32P28-3;H7C2W6;Q32P28-2;E2QRI1	LEPRE1	Prolyl 3-hydroxylase 1	6	17	17	17	30.8	30.8	30.8	78.921	697	24.9775	25.0546	26.2824	26.848	30.5017	29.9047	31.0277	30.9571	4.80716	0.210211	3.95761	0.355699
Q9P107;Q9P107-2;K7EJC2;K7EQR5	GMIP	GEM-interacting protein	4	20	20	20	30.9	30.9	30.9	106.68	970	25.2135	24.7871	25.3119	25.8352	29.9492	29.9534	30.0073	29.8065	4.64218	0.247779	5.82911	1.10856
Q9P2E9;Q9P2E9-3;A0A087WVV2;F8W7S5;A0A087WU26;A2A2S5;V9GY78;H0YDJ4;H9KV85;E9PN67;C9J066;Q8N4C6-6;Q8N4C6-11;Q8N4C6-4;Q8N4C6-9;Q8N4C6-2;Q8N4C6;Q8N4C6-5;Q8N4C6-10;Q8N4C6-7	RRBP1	Ribosome-binding protein 1	20	30	30	30	25.6	25.6	25.6	152.45	1410	24.4335	26.0074	27.2598	26.6431	30.4795	30.6479	31.0018	30.4318	4.55433	0	3.48404	0
O75718;C9JP16	CRTAP	Cartilage-associated protein	2	13	13	13	33.4	33.4	33.4	46.561	401	25.6971	27.4062	26.4887	27.3567	31.1652	31.0783	31.1424	30.6886	4.28143	0.178025	4.31721	0.771526
A0AV96-2;A0AV96;D6R9D6;B7Z8Z7;D6RBS9;D6REZ6;D6R9M7;D6RBP6;D6RA49;D6RFL5;Q8TBY0-2;Q8TBY0-3;Q8TBY0;D6RCT1;D6RF41;Q5T0W7;F8W9F8;Q9NQ94-5;Q9NQ94-6;Q9NQ94-3;Q9NQ94-2;Q9NQ94-4;Q9NQ94	RBM47	RNA-binding protein 47	23	14	14	14	30	30	30	56.919	524	25.6637	27.3609	25.2683	25.6219	30.3458	30.6011	30.169	29.9224	4.28087	0.13529	3.86381	0.136462
Q7Z2T5;Q7Z2T5-2;X6RK96	TRMT1L	TRMT1-like protein	3	9	9	9	15.1	15.1	15.1	81.746	733	25.3401	25.1708	25.2367	25.9882	29.6935	29.5623	29.1997	29.8107	4.13258	0.273808	5.39458	0.616318
Q9UBB5;X6RBL6;Q9UBB5-3	MBD2	Methyl-CpG-binding domain protein 2	3	7	7	7	25.8	25.8	25.8	43.254	411	24.8308	25.1061	25.3196	25.5527	29.3862	29.5037	29.1459	29.098	4.08114	0.155534	5.39673	1.00134
Q7KZF4;H7C597	SND1	Staphylococcal nuclease domain-containing protein 1	2	31	31	31	41.2	41.2	41.2	102	910	25.8455	27.23	27.4741	28.2824	31.2114	31.2065	31.2542	31.3043	4.03608	0	3.67824	0
Q13751;X1WI29;Q5THA1	LAMB3	Laminin subunit beta-3	3	17	17	17	20.7	20.7	20.7	129.57	1172	25.4147	25.4059	25.2341	25.8533	29.2858	29.5045	29.1875	29.3585	3.85709	0.410429	5.88247	0.212983
Q5H9U9;Q5H9U9-2;H0Y8H0;H0Y939	DDX60L	Probable ATP-dependent RNA helicase DDX60-like	4	22	17	17	14.1	11.1	11.1	197.67	1706	24.6054	25.3149	25.5299	25.3026	28.6951	29.52	28.5662	29.399	3.85687	0.0729947	4.54775	0.731482
E9PDF6;O43795-2;O43795;H7C2Y7;E7EQD9;A0A0U1RRI3;C9JYW1;C9JUP5	MYO1B	Unconventional myosin-Ib	8	17	17	14	18.2	18.2	14.7	128.48	1107	24.963	25.3363	25.4343	25.1753	28.8808	29.1722	29.1892	29.0891	3.85558	0.211522	4.94405	0.788793
Q15646;Q15646-3;Q15646-2;H0YGP3	OASL	2-5-oligoadenylate synthase-like protein	4	12	12	12	31.3	31.3	31.3	59.225	514	25.1204	25.3531	25.6105	25.4601	29.2141	29.0619	29.305	29.3746	3.85285	0.298731	5.9465	1.94205
Q9BYK8;Q9BYK8-2;Q9BYK8-4	HELZ2	Helicase with zinc finger domain 2	3	50	50	50	25	25	25	294.65	2649	26.7759	27.7344	26.7335	27.5296	31.1676	31.154	30.8345	31.0032	3.84645	0	5.14128	0
Q5T8P6-2	Q5T8P6-2		1	35	1	0	33.5	1.5	0	111.02	983	25.251	25.2387	25.1604	25.8234	29.3544	29.0961	29.2381	29.0688	3.82098	0.0250528	5.87678	1.37683
Q08AF3;B4E128;Q08AF3-2;Q68D06-2;Q68D06;Q7Z7L1	SLFN5	Schlafen family member 5	6	8	8	8	10.8	10.8	10.8	101.05	891	25.0924	25.4344	25.3251	25.3125	29.1239	29.0833	29.0364	29.0478	3.78175	0.112253	7.95455	2.20246
P53597;H7C233	SUCLG1	Succinyl-CoA ligase [ADP/GDP-forming] subunit alpha, mitochondrial	2	7	7	7	25.7	25.7	25.7	36.249	346	24.991	25.3639	27.8401	25.365	29.8675	29.9432	29.4181	29.2969	3.74144	0.116587	2.74215	0.148686
Q9H6R4-4;Q9H6R4;A0A0A0MRW6;Q9H6R4-2;Q9H6R4-3;A0A0C4DFX0	NOL6	Nucleolar protein 6	6	11	11	11	16.4	16.4	16.4	127.32	1143	25.1705	26.288	25.0859	25.1022	28.925	29.0807	29.1658	29.4096	3.73364	0.144794	4.51464	0.250671
Q15149-4	PLEC	Plectin	1	298	2	2	65.8	0.5	0.5	516.19	4547	25.6198	25.4593	25.7332	25.4638	29.7453	29.277	28.6139	29.3772	3.68432	0.372724	4.91806	0.525168
P12235;V9GYG0	SLC25A4	ADP/ATP translocase 1	2	15	4	4	50.7	14.1	14.1	33.064	298	24.8123	25.2882	25.398	25.1723	28.85	29.0374	28.9079	28.4947	3.65484	0.406667	5.14515	0.603682
B4E1Q4;O14730;O14730-2;J3QQL5;J3QLP4	RIOK3	Serine/threonine-protein kinase RIO3	5	6	6	6	11.7	11.7	11.7	57.474	503	24.8748	25.4901	25.2115	25.7678	29.1253	28.9304	28.9557	28.7732	3.61015	0.0742568	5.16743	0.946119
A0A2R8YCS7;Q9Y3Z3;Q9Y3Z3-4;A0A2R8YD90;Q9Y3Z3-3;A0A2R8Y6J9;A0A2R8YF51;A0A2R8Y5D2;A0A2R8Y586;A0A2R8YG48;A0A2R8Y7R5;A0A2R8Y755;A0A2R8YFV6;A0A2R8YF18	SAMHD1	Deoxynucleoside triphosphate triphosphohydrolase SAMHD1	14	9	9	9	18.2	18.2	18.2	67.942	589	25.5081	25.1037	25.4966	25.1873	29.088	28.8333	28.8153	28.9122	3.58824	0.0497562	5.71761	0.839419
P24534;F2Z2G2;C9JZW3;F8WF65	EEF1B2	Elongation factor 1-beta	4	6	4	4	38.7	34.7	34.7	24.763	225	28.3545	25.4689	28.1529	25.3656	30.1172	30.625	30.2073	30.3478	3.48886	0.149074	2.23312	0.120449
F8W9U3;Q96IU4;B4DQI4;Q96IU4-2	ABHD14B	Alpha/beta hydrolase domain-containing protein 14B	4	5	5	5	39.4	39.4	39.4	22.38	208	25.0897	25.0807	25.3041	25.3268	28.3326	28.4543	28.8035	28.723	3.37804	0.110817	5.86828	0.441945
H0YH87;A0A2R8Y7P6;A0A2R8YDM9;V9GY86;A0A2R8Y5A6;Q99700-2;Q99700-4;Q99700;F8WB06;F8VQP2;Q99700-5;F8W0B5;F8VVY6;F8VRK6;F8WB05	ATXN2	Ataxin-2	15	21	21	21	38.1	38.1	38.1	90.166	835	26.9967	27.315	28.5767	27.5156	30.8102	31.1625	30.9452	30.9232	3.35928	0	4.13474	0
Q6R327;Q6R327-3;D6R9S6;Q6R327-4	RICTOR	Rapamycin-insensitive companion of mTOR	4	14	14	14	11.1	11.1	11.1	192.22	1708	27.0214	25.2015	26.398	25.5408	29.5178	29.3148	29.0907	29.6672	3.3572	0.154672	3.50087	0.287625
P27105;F8VSL7;P27105-2	STOM	Erythrocyte band 7 integral membrane protein	3	5	5	5	28.1	28.1	28.1	31.73	288	25.6452	24.9529	25.5265	25.2673	28.7409	28.5731	28.6559	28.8107	3.34718	0.184424	4.77607	0.911587
A0A2R8YD40;A0A2R8YDJ9;A0A2R8Y425;A0A2R8Y5J0;A0A2R8YFK9;A0A2U3TZM0;A0A2R8YFD8;F5GWX5;A0A2R8Y212;A0A2R8Y521;A0A0C4DGG9;Q14839;Q14839-2;A0A2R8Y4X2;A0A2R8YDW2;A0A2R8Y8C1;A0A2R8YER1;A0A2R8Y445;A0A2R8Y685;A0A2R8Y5Z7;A0A2R8Y8B3;A0A2R8Y7I0;A0A2R8Y7M9;Q8TDI0;A0A2R8YE38;A0A2R8Y5M9;K7EMY3;Q12873-2;Q12873;Q12873-3;F2Z2R5;A0A2R8Y7X1;F6T542;I3L229;H7C3H7;H7C0J3	CHD4	Chromodomain-helicase-DNA-binding protein 4	36	20	20	20	15.8	15.8	15.8	170.47	1484	25.6327	25.1674	25.5574	26.6058	28.9858	29.1005	29.0545	29.0393	3.30419	0.104275	4.17987	0.64546
P07858;R4GMQ5	CTSB	Cathepsin B;Cathepsin B light chain;Cathepsin B heavy chain	2	5	5	5	21.2	21.2	21.2	37.821	339	25.4053	25.0597	25.164	25.3993	28.0904	28.5645	29.1166	28.3615	3.27615	0.135492	4.5734	0.283887
Q5JSZ5;Q5JSZ5-5;Q5JSZ9;H0Y412;A0A1W2PQP5;A0A2R8YET3	PRRC2B	Protein PRRC2B	6	15	13	13	8.6	7.7	7.7	242.96	2229	25.5103	25.2505	25.5877	25.5747	28.9762	28.0973	28.7409	29.1117	3.25072	0.161981	4.25752	0.79621
A0A0U1RRM1;Q8WXI9;A0A0U1RR30;A0A0U1RRK3;A0A0U1RR34	GATAD2B	Transcriptional repressor p66-beta	5	7	7	5	19.4	19.4	15.3	63.461	577	27.0867	25.522	27.2673	25.2087	29.7039	29.4602	29.5269	29.2663	3.21813	0.114355	3.00553	0.160722
Q9UHN1;J3KRM2;J3QRU9	POLG2	DNA polymerase subunit gamma-2, mitochondrial	3	12	12	12	30.1	30.1	30.1	54.91	485	27.5293	25.2144	25.5851	25.1977	28.9338	29.0137	29.162	29.2133	3.19909	0.101429	2.84894	0.119451
E7ESY4;Q13330-3;Q13330;H0Y4T7;F8W9Y9;Q13330-2	MTA1	Metastasis-associated protein MTA1	6	8	8	8	13.2	13.2	13.2	79.372	703	25.5537	25.2377	25.0604	25.3373	28.6413	28.2279	28.5614	28.5394	3.19524	0.355865	5.3853	1.36599
P01024;CON__Q2UVX4;M0QYC8	C3	Complement C3;Complement C3 beta chain;C3-beta-c;Complement C3 alpha chain;C3a anaphylatoxin;Acylation stimulating protein;Complement C3b alpha chain;Complement C3c alpha chain fragment 1;Complement C3dg fragment;Complement C3g fragment;Complement C3d fragment;Complement C3f fragment;Complement C3c alpha chain fragment 2	3	14	14	14	10.6	10.6	10.6	187.15	1663	25.6502	25.2029	25.4783	25.3611	28.7675	28.715	28.4273	28.4661	3.17086	0.360264	4.72246	0.784836
Q9HAN9;B1AN62	NMNAT1	Nicotinamide mononucleotide adenylyltransferase 1	2	7	7	7	30.1	30.1	30.1	31.932	279	24.5294	25.242	25.7308	25.705	28.6137	28.413	28.1606	28.6961	3.16901	0.392804	4.17273	0.628733
Q8NFW8;Q8NFW8-2;F5H296;F5GYM0	CMAS	N-acylneuraminate cytidylyltransferase	4	28	28	28	70.3	70.3	70.3	48.379	434	30.8734	30.7916	29.6094	30.7087	33.7319	33.5839	33.5643	33.6411	3.13447	0	4.34826	0
A0A0J9YYG4;A0A0J9YXF2;Q15165;J3QT77;Q15165-3;Q15165-1;G3XAK4;A0A0J9YXU7;A0A2Q2SAK4;A0A0J9YXM1;A0A0J9YYJ1;A0A0J9YYF0;A0A0J9YYF3	PON2	Serum paraoxonase/arylesterase 2	13	9	9	9	48.3	48.3	48.3	39.38	354	27.721	27.6355	26.9303	27.4017	30.6861	30.5154	30.3921	30.457	3.09053	0	5.48878	0
Q9BRJ6;C9JQV0;H7C0T1;H7C2R9	C7orf50	Uncharacterized protein C7orf50	4	6	6	6	47.9	47.9	47.9	22.083	194	27.6861	24.899	27.7749	25.0398	29.3353	29.6179	29.5341	29.2653	3.08818	0.224569	2.07215	0.183048
P05109	S100A8	Protein S100-A8;Protein S100-A8, N-terminally processed	1	3	3	3	32.3	32.3	32.3	10.834	93	25.8294	25.1963	25.1278	25.4404	28.0595	28.3914	28.9338	28.539	3.08245	0.12113	4.67629	0.382011
Q4G0J3;Q4G0J3-3;D6RFF0;H0YA82;Q4G0J3-2;D6R9Z6	LARP7	La-related protein 7	6	6	6	6	10.8	10.8	10.8	66.898	582	25.2236	24.9947	25.5185	25.3505	28.1185	28.4117	28.359	28.3804	3.04555	0.219124	5.168	1.62786
A0A0U1RQK7;A0A0A0MSA7;O43432;O43432-3;O43432-4;O43432-2	EIF4G3	Eukaryotic translation initiation factor 4 gamma 3	6	16	13	13	10.8	9.4	9.4	195.27	1774	25.6688	25.4603	25.6747	26.9041	29.1456	28.8922	28.8077	28.8576	2.9988	0	3.94265	0
P11498;E9PRE7;P11498-2;E9PS68	PC	Pyruvate carboxylase, mitochondrial	4	10	10	10	14.7	14.7	14.7	129.63	1178	24.9909	25.1512	25.3314	25.1527	28.05	28.113	27.94	28.3701	2.96173	0.245734	5.39264	0.982745
Q6WKZ4-3;Q6WKZ4;E7EX40;Q6WKZ4-2;Q6WKZ4-5;Q6WKZ4-1;Q7L804;Q7L804-2	RAB11FIP1	Rab11 family-interacting protein 1	8	8	8	8	15.1	15.1	15.1	70.982	649	25.1116	25.0445	25.4377	25.0908	28.2056	28.0135	27.9533	28.2093	2.92425	0.206959	5.78493	0.706819
O60524-4;O60524-5;O60524-3;O60524;G3V5V3;G3V4D9;G3V547;O60524-2	NEMF	Nuclear export mediator factor NEMF	8	11	11	11	13.7	13.7	13.7	118.02	1034	25.2966	24.9096	25.5282	25.1761	28.0941	27.9064	27.9951	28.4597	2.88621	0.0838089	3.61717	0.77993
P09211;A8MX94;A0A2R8Y5E5;A0A087X243;A0A087X2E9	GSTP1	Glutathione S-transferase P	5	4	4	4	31.4	31.4	31.4	23.356	210	25.1916	25.5415	25.1963	25.4644	28.0584	28.3314	28.2762	28.1352	2.85186	0.541687	5.01784	1.24238
Q00577	PURA	Transcriptional activator protein Pur-alpha	1	4	4	4	20.8	20.8	20.8	34.91	322	24.8692	25.2051	25.2126	25.3461	28.0386	28.0132	28.0279	27.842	2.82217	0.106634	6.05882	0.447525
Q96AE4-2	FUBP1	Far upstream element-binding protein 1	1	35	2	0	58.3	3.2	0	68.604	653	25.115	24.8852	25.7364	25.2531	28.4914	28.5443	27.0841	28.0425	2.79314	0.525346	3.33569	0.749656
K7EQ55;K7EK33;Q96EP5-2;Q96EP5;K7EQ02	DAZAP1	DAZ-associated protein 1	5	12	12	12	36.2	36.2	36.2	43.312	406	29.0367	29.2602	29.528	29.0099	32.1397	31.7036	31.8795	32.2577	2.78644	0	5.42917	0
A0A3B3IRI3;A0A3B3ITE1;A0A1B0GTW1;A0A2R8YDH4;Q9UDY2-3;Q9UDY2;Q9UDY2-7;A0A3B3ISZ5;Q9UDY2-6;A0A3B3IRV6;A0A3B3ISF1;A0A3B3IU51;Q9UDY2-5;Q9UDY2-4;Q9UDY2-2;A0A3B3IT83;A0A3B3IS03;U3KQJ2;A0A3B3IU26;B1AN86	TJP2	Tight junction protein ZO-2	20	12	12	12	12.4	12.4	12.4	126.95	1128	25.8872	25.3612	25.5206	25.4165	28.2699	28.5242	28.2124	28.3141	2.78379	0.489138	3.61932	0.43416
B4DHE8;Q96DH6-2;Q96DH6;B4DM51;Q96DH6-3;J3KTC1;J3QKT5;H0YHB7;O43347	IGSF9B	RNA-binding protein Musashi homolog 2	9	9	9	9	38	38	38	34.812	324	28.3678	28.0839	28.8504	27.9122	31.0517	31.1841	31.0292	31.0698	2.78012	0	4.96518	0
Q8IXQ6-3;Q8IXQ6-2;Q8IXQ6;C9K0E5;G5E9U8	PARP9	Poly [ADP-ribose] polymerase 9	5	10	10	10	22	22	22	80.29	710	25.1986	25.7399	25.2503	25.3004	28.3006	28.1497	27.8873	28.2445	2.77322	0.392029	4.91847	0.919808
P0DP25;P0DP24;P0DP23;E7ETZ0;H0Y7A7;E7EMB3;F8WBR5;M0QZ52;G3V479;G3V361;Q96HY3	CALM1		11	2	2	2	22.1	22.1	22.1	16.837	149	25.8574	25.3188	25.4453	25.7598	28.2497	28.5803	28.367	28.2086	2.75612	0.331059	4.56092	1.02302
Q13114;A6NHG8;Q13114-2;H0YL26;H0YL25;H0YMI8	TRAF3	TNF receptor-associated factor 3	6	10	10	10	22.2	22.2	22.2	64.489	568	25.2667	25.3752	25.4365	25.3823	28.1025	28.0857	28.05	28.2261	2.75091	0.0581618	5.31477	1.22908
Q6ZUT6-4;Q6ZUT6;Q6ZUT6-2;H0YM82;Q6ZUT6-3	C15orf52	Uncharacterized protein C15orf52	5	5	5	5	15.7	15.7	15.7	49.68	466	25.1094	25.3698	25.7421	25.1891	28.0672	28.1571	28.0881	28.0653	2.7418	0.348083	4.27189	0.332647
P07305;P07305-2	H1F0	Histone H1.0;Histone H1.0, N-terminally processed	2	4	4	4	22.7	22.7	22.7	20.863	194	24.9549	24.6812	25.4568	24.8347	27.4296	27.741	27.6282	28.0292	2.7251	0.205362	4.49311	0.320586
Q9NX58;D6RDJ1	LYAR	Cell growth-regulating nucleolar protein	2	17	17	17	48	48	48	43.614	379	29.5526	29.7312	29.9033	29.4638	32.2404	32.3418	32.4739	32.3239	2.68225	0	6.53129	1.08779e-15
P36957;P36957-2;Q86SW4;H0YJF9;G3V5M3;G3V3F0	DLST	Dihydrolipoyllysine-residue succinyltransferase component of 2-oxoglutarate dehydrogenase complex, mitochondrial	6	4	4	4	9.9	9.9	9.9	48.755	453	25.1525	25.3752	25.6184	24.8741	27.991	28.0581	27.8023	27.8819	2.67829	0.183233	4.87639	1.67661
J3QRV5;Q6P1M3-2;Q6P1M3;Q6P1M3-3;J3QLD8;J3QL58;J3QSA6;J3QS20	SPATS2	Lethal(2) giant larvae protein homolog 2	8	10	10	10	12.5	12.5	12.5	113.38	1019	25.9495	25.2937	25.4029	25.2487	28.1516	28.1649	28.1381	28.1071	2.66672	0.27472	4.95105	0.793752
Q96EV2;H0Y3K4;H0Y3K3;A0A0C4DFS3;H7BXM6;H7C0H2	RBM33	RNA-binding protein 33	6	12	12	12	13.6	13.6	13.6	129.98	1170	25.2173	25.5457	28.0586	27.4375	29.1946	29.2361	29.2639	29.1298	2.64137	0.116663	2.04108	0.0901852
Q9Y2Q3;E9PFN5;Q9Y2Q3-3;Q9Y2Q3-2;Q9Y2Q3-4;C9JNT3	GSTK1	Glutathione S-transferase kappa 1	6	6	6	6	33.6	33.6	33.6	25.497	226	25.2914	25.2143	25.4429	25.2687	27.9148	27.8263	27.9867	27.9872	2.62442	0.0111664	5.86224	0.907461
K7EK07;P84243	H3F3B	Histone H3;Histone H3.3	2	6	1	1	53.8	24.2	24.2	14.914	132	25.4719	30.5489	30.5396	31.2845	31.8428	32.3744	32.3353	31.6744	2.59549	0.064927	0.986097	0.0250151
E9PR44;P02511;E9PJL7;E9PRA8;A0A024R3B9;E9PNH7;E9PRS4;E9PS12;H0YCW8	CRYAB	Alpha-crystallin B chain	9	6	6	6	34.5	34.5	34.5	20.03	174	25.1793	24.6086	25.7313	25.5905	27.7481	28.1004	27.8726	27.7272	2.58464	0.114727	3.71232	0.765198
F8VZY9;P05783;CON__H-INV:HIT000015463;CON__Q92764;C4AM86;CON__Q497I4;Q92764	KRT18	Keratin, type I cytoskeletal 18	7	26	25	16	67.3	65.5	46.5	43.774	391	31.1007	31.0852	31.1159	30.9216	33.6452	33.5851	33.6771	33.6348	2.5797	0	8.49869	0
E9PRG8;E9PLD3	LOC102288414		2	2	2	2	21.1	21.1	21.1	14.234	123	28.584	24.9538	28.8532	25.2834	29.4248	29.7521	29.5867	29.2193	2.57713	0.131209	1.30315	0.0251167
E9PC52;Q16576;Q16576-2;Q5JP02;Q5JP01;Q5JNZ6;C9J7L0	RBBP7	Histone-binding protein RBBP7	7	11	5	5	37	26	26	46.938	416	25.4411	24.8484	27.8237	25.3262	28.2251	28.7178	28.6375	28.072	2.55325	0.215256	1.99132	0.0362032
Q86US8;Q86US8-3;Q86US8-2;I3L3A9;I3L355;I3L176;I3L421;I3L1W8	SMG6	Telomerase-binding protein EST1A	8	8	8	8	7	7	7	160.46	1419	25.1935	25.0877	25.511	25.415	27.8671	28.16	27.7592	27.6009	2.545	0.0735503	4.11846	0.908296
O15460-2;O15460;C9JCP0;C9JX45;A8MXE0;E7ERI1;E7ENX0;E7EPI9;C9JN43;C9JIG4	P4HA2	Prolyl 4-hydroxylase subunit alpha-2	10	11	11	11	26.1	26.1	26.1	60.632	533	24.9628	25.1675	27.8677	25.5614	28.4508	28.4086	28.5216	28.3311	2.53817	0.271882	2.03396	0.0850552
E5RJR5;P63208;E7ERH2;F8W8N3;P63208-2;E5RGM3	SKP1	S-phase kinase-associated protein 1	6	6	6	6	35.6	35.6	35.6	18.72	163	25.6286	25.2178	28.7341	25.3121	28.5558	28.6614	28.7811	28.9623	2.51696	0.195342	1.56853	0.0380801
M0QXB4;O14579-2;O14579;O14579-3;M0R061	COPE	Coatomer subunit epsilon	5	7	7	7	35.6	35.6	35.6	36.923	331	25.2535	24.8197	28.172	25.3896	28.2257	28.4798	28.5051	28.4116	2.49686	0.051488	1.7392	0.0389757
S4R400	FOCAD		1	31	1	1	34	1.5	1.5	136.37	1237	25.4102	25.706	25.5417	26.1462	27.8984	28.5849	28.1185	28.1578	2.4889	0.190919	4.10978	0.480969
Q13547;Q5TEE2;E5RFI6;E5RJ04;E5RGV4;E5RHE7;E5RFP9;E5RK19;E7ESJ6;O15379;O15379-2	HDAC1	Histone deacetylase 1	11	10	5	5	24.5	13.3	13.3	55.102	482	25.4762	25.1931	27.1593	25.4328	28.256	28.3861	28.377	28.162	2.47996	0.264894	2.4447	0.073802
Q9P2N5;U3KPZ7	RBM27	RNA-binding protein 27	2	33	31	31	32	30.8	30.8	118.72	1060	29.8868	29.8489	29.7758	29.8801	32.7204	32.2856	32.1179	32.1008	2.45828	0	5.54428	0
Q5VWZ2-2;Q5VWZ2	LYPLAL1	Lysophospholipase-like protein 1	2	5	5	5	28.1	28.1	28.1	24.476	221	24.9777	25.0388	25.2717	25.361	27.4753	27.5125	27.6942	27.7993	2.45801	0.323923	4.76563	0.656621
P31151;Q86SG5	S100A7	Protein S100-A7	2	5	5	5	42.6	42.6	42.6	11.471	101	25.2973	25.5176	25.5715	25.2155	28.0185	27.784	27.7241	27.8838	2.45212	0.237108	5.48536	0.706504
Q5H9A7;P01033;H0Y789;Q5H9B5	TIMP1	Metalloproteinase inhibitor 1	4	4	4	4	48.3	48.3	48.3	16.057	143	25.3465	25.088	25.3322	25.2992	27.6976	27.8497	27.6932	27.4798	2.41357	0.555845	4.63793	0.936485
A0A0A0MQV6;A0A087WUF6;P09038-2;P09038-3;P09038-1;P09038	FGF2	Fibroblast growth factor 2	6	4	4	4	13.2	13.2	13.2	30.752	288	25.3253	24.9052	25.3689	25.9876	27.6992	27.5682	28.125	27.8323	2.40946	0.221774	4.04176	1.11471
O00267-2;O00267;M0QYL9	SUPT5H	Transcription elongation factor SPT5	3	27	27	27	32.4	32.4	32.4	120.5	1083	29.1984	29.2855	29.3647	28.8301	31.6579	31.6157	31.3827	31.5987	2.39409	0	5.71831	1.08779e-15
A0A087X0V5;P29728-2;P29728;F8W1C5	OAS2	2-5-oligoadenylate synthase 2	4	3	3	3	4.1	4.1	4.1	83.234	726	25.104	24.7386	25.4656	25.5647	27.372	27.6847	27.7677	27.5966	2.38701	0.323761	3.8843	0.527333
A0A075B730;P58107	EPPK1	Epiplakin	2	12	5	5	14.3	7.1	7.1	553.12	5063	25.2877	24.9729	25.6647	25.7007	27.9117	27.9349	27.3455	27.9247	2.37266	0.265002	3.8819	0.342331
Q15654;H7BZE2	TRIP6	Thyroid receptor-interacting protein 6	2	16	16	16	59.7	59.7	59.7	50.287	476	27.917	28.5089	28.6819	28.2138	30.704	30.4252	30.7083	30.9664	2.37059	0	4.64471	0
O94776;O94776-2	MTA2	Metastasis-associated protein MTA2	2	13	13	13	23.4	23.4	23.4	75.022	668	28.0288	28.3176	27.8193	28.4698	30.906	29.9829	30.1014	30.8653	2.30502	0	3.71942	0
Q29940;P30493;A0A1W2PRZ0;A0A140T937;A0A140T912;A0A140T930;Q29960-2;P30492;P30480;P30479;P30466;P30462;P30460;P18463;P30685;P30498;P30495;P30491;P30490;P30484;P30464;P18464;P30453;P16190;P10316;P01891;P16188;Q29960;P30510;P30508;P30504;A0A140TA21;A0A140TA02;A0A140TA13;A0A140T9S9;A0A140T951;A0A1W2PS56;A0A1W2PRX1;A0A1W2PP77;A0A140T9D4;A0A140T953;A0A1W2PNR7;A0A140T9M5;A0A140T975;A0A140T955;A0A140T941…	HLA-B	HLA class I histocompatibility antigen, B-59 alpha chain;HLA class I histocompatibility antigen, B-55 alpha chain;HLA class I histocompatibility antigen, Cw-16 alpha chain;HLA class I histocompatibility antigen, B-54 alpha chain;HLA class I histocompatibility antigen, B-42 alpha chain;HLA class I histocompatibility antigen, B-41 alpha chain;HLA class I histocompatibility antigen, B-18 alpha chain…	166	4	4	3	14.6	14.6	11	40.584	362	25.0834	25.2476	25.6165	25.4347	27.5302	27.6158	27.6516	27.7717	2.29676	0.0629988	3.98163	0.46595
Q13509;A0A0B4J269;Q13509-2;G3V2A3;G3V5W4;G3V2R8;G3V3R4;G3V2N6;G3V542;G3V3J6;G3V3W7	TUBB3	Tubulin beta-3 chain	11	23	11	8	57.1	31.6	24.9	50.432	450	28.8793	29.0329	29.4245	28.8014	31.2202	31.218	31.2352	31.3839	2.22979	0	5.33355	1.08779e-15
Q9H3H3;Q9H3H3-3;Q9H3H3-1	C11orf68	UPF0696 protein C11orf68	3	10	10	10	50.7	50.7	50.7	31.43	292	28.7567	29.0794	29.1531	29.1625	31.351	31.2539	31.2856	31.1612	2.225	0	6.18246	1.08779e-15
A0A0G2JLV0;A0A087WYD6;X5CMH5;Q03519;A0A140T9S0;E7ENX8;Q03519-2;Q9NUT2-5;Q9NUT2-4;Q9NUT2-2;Q9NUT2;Q9NRK6	TAP2	Antigen peptide transporter 2	12	4	4	4	7.4	7.4	7.4	77.64	702	25.3854	25.1661	25.5817	25.007	27.7443	27.3922	27.2289	27.6481	2.21834	0.289435	4.23467	0.767036
P30038;P30038-2;P30038-3;Q5TF55	ALDH4A1	Delta-1-pyrroline-5-carboxylate dehydrogenase, mitochondrial	4	25	25	25	62	62	62	61.719	563	31.0987	31.1646	31.2753	31.2906	33.6017	33.4254	33.3714	33.2957	2.21624	0	6.84864	0
O00139-2;O00139-1;O00139-5;O00139;O00139-4;H0Y8H2;D6R9M0	KIF2A	Kinesin-like protein KIF2A	7	7	7	7	11.1	11.1	11.1	75.042	660	25.5949	25.2519	25.4356	25.7219	27.6509	27.5867	27.667	27.9596	2.21496	0.297311	4.37737	0.652777
P47895;H0Y2X5;H0YKF9;H0YNQ3;H0YMG7;O94788-4;O94788-3;O94788;H0YLT1;B5MCI0;P05091-2;O94788-2;P00352;P05091	ALDH1A3	Aldehyde dehydrogenase family 1 member A3	14	29	29	27	64.3	64.3	61.1	56.108	512	29.9546	30.3424	29.7292	30.2839	32.3863	32.1633	32.3432	32.2718	2.2136	0	5.18008	0
Q9UBS4;H7C2Y5	DNAJB11	DnaJ homolog subfamily B member 11	2	5	5	5	18.2	18.2	18.2	40.513	358	25.1005	24.8617	25.5037	25.1411	27.2759	27.3232	27.5074	27.2876	2.19678	0.165219	4.24401	1.24533
P00966;Q5T6L6;Q5T6L5	ASS1	Argininosuccinate synthase	3	18	18	18	43.7	43.7	43.7	46.53	412	30.0974	30.033	30.2823	30.1252	32.3165	32.4249	32.2456	32.3254	2.19364	0	7.36653	1.08779e-15
P23284	PPIB	Peptidyl-prolyl cis-trans isomerase B	1	4	4	4	21.3	21.3	21.3	23.742	216	27.9634	27.2085	25.4375	27.8889	29.3696	29.1369	29.4085	29.3439	2.19014	0.0936385	2.01555	0.197147
Q99959-2;Q99959;A0A087WXY2	PKP2	Plakophilin-2	3	9	9	9	13	13	13	92.755	837	25.3127	25.035	25.0835	25.7363	27.5126	27.3622	27.4686	27.477	2.16322	0.615546	3.49874	0.300218
Q8N684-2;Q8N684;Q8N684-3;F5H669;F5H6M0;F5H047;J3QT54;C9J286;C9J323;C9JM38;F5H5B7;F5H1W4;F5H2K8;F5H6P5;F5H6A8;F5GXA3	CPSF7	Cleavage and polyadenylation specificity factor subunit 7	16	17	17	17	40.9	40.9	40.9	51.095	462	29.5649	29.5199	29.0092	29.8389	31.5431	31.4685	31.7527	31.7742	2.15142	0	4.5599	0
Q16778;P33778;P23527;P06899;Q8N257;Q6DRA6;Q6DN03	HIST2H2BE	Histone H2B type 2-E;Histone H2B type 1-B;Histone H2B type 1-O;Histone H2B type 1-J;Histone H2B type 3-B	7	7	2	2	46.8	7.9	7.9	13.92	126	25.7209	25.4871	25.2948	25.6583	27.5739	27.8059	27.7087	27.6429	2.14255	0.174613	4.51713	0.877722
A0A087WZN1;O43837;A0A087X2E5;O43837-2;O43837-3;A0A0D9SG66	IDH3B	Isocitrate dehydrogenase [NAD] subunit beta, mitochondrial	6	7	7	7	23	23	23	42.41	387	25.238	25.3451	25.2407	25.3317	27.4931	27.761	27.2759	27.1857	2.14006	0.352992	4.43124	0.688354
Q8IUX4;A0A087WX48;Q96AK3;Q9HC16-3;Q8IUX4-2;Q8IUX4-3	APOBEC3F	DNA dC->dU-editing enzyme APOBEC-3F	6	10	10	7	31.4	31.4	24.1	45.02	373	27.9609	27.9106	28.1542	27.9054	29.9881	30.0858	30.3831	29.9411	2.11673	0	5.77666	1.08779e-15
Q9NUQ6;B8ZZZ7;Q9NUQ6-4;Q9NUQ6-3;Q9NUQ6-2;F8W6C2;F8VT91;C9JW67;C9JKE4;F8VZ02;C9JGM8;F2Z2S1;Q4ZFW0;F8WAV0;C9IZC3;C9J8M7;H7C2G5	SPATS2L	SPATS2-like protein	17	17	17	17	34.9	34.9	34.9	61.728	558	27.2546	27.0844	27.7229	27.361	29.3961	29.4932	29.5391	29.4562	2.11541	0	5.30605	0
E9PLV1;Q9NQV6-2;Q9NQV6-4;Q9NQV6-6;E9PRS0;Q9NQV6-1;Q9NQV6-5;Q9NQV6;Q9NQV6-7	PRDM10	PR domain zinc finger protein 10	9	5	5	5	5.8	5.8	5.8	126.98	1117	25.2825	25.2622	25.2929	25.7425	27.5772	27.6035	27.1646	27.6235	2.09715	0.195424	4.10754	0.750812
Q02338;E9PCG9;H7C2W1;C9K0G7;C9JM78;C9JQ90;A0A0G2JRX6;C9JEB9	BDH1	D-beta-hydroxybutyrate dehydrogenase, mitochondrial	8	5	5	5	14	14	14	38.157	343	24.9372	24.5663	25.8134	25.3142	27.2845	27.4524	27.3373	26.8971	2.08507	0.137684	3.26461	0.521986
Q9UII4;E9PBL0	HERC5	E3 ISG15--protein ligase HERC5	2	8	8	8	10	10	10	116.85	1024	25.239	25.0772	25.2713	25.6975	27.6371	27.2907	27.1188	27.5309	2.07315	0.250599	4.28217	0.823661
E7EQB2;E7ER44;P02788-2;P02788;CON__Q29443;CON__Q0IIK2	LTF	Lactotransferrin;Lactoferricin-H;Kaliocin-1;Lactoferroxin-A;Lactoferroxin-B;Lactoferroxin-C	6	7	7	7	10.3	10.3	10.3	76.625	696	25.2795	27.7899	25.4161	25.5462	28.1636	27.9666	28.0583	28.1177	2.06861	0.121614	1.81224	0.0208668
Q9BX69;A0A0B4J1T5	CARD6	Caspase recruitment domain-containing protein 6	2	8	8	8	9.6	9.6	9.6	116.47	1037	25.5618	25.573	25.2399	25.1192	27.3883	27.4199	27.5009	27.3557	2.04271	0.156096	4.74683	0.88941
A0A0A0MS41;A0A1P0AYU5;Q9BWM7;S4R3N9	SFXN3	Sideroflexin-3	4	9	9	8	36.8	36.8	30.8	35.503	321	27.5107	27.5931	25.0588	27.5605	28.8106	28.8655	29.3529	28.8269	2.03319	0.0943495	1.73772	0.165999
Q16630-2;Q16630;F8WJN3;Q16630-3;F8W084;A0A3B3ISW1	CPSF6	Cleavage and polyadenylation specificity factor subunit 6	6	19	19	19	42.2	42.2	42.2	63.47	588	32.4271	32.3429	32.5302	32.4639	34.5031	34.4707	34.4503	34.4608	2.03018	0	8.36284	0
P04844-2;P04844;F2Z3K5;Q5JYR4;Q5JYR7;Q5JYR3;H0Y5M1	RPN2	Dolichyl-diphosphooligosaccharide--protein glycosyltransferase subunit 2	7	5	5	5	10.6	10.6	10.6	67.723	615	25.2398	25.8684	24.9902	25.1814	27.5296	27.3288	27.1746	27.3479	2.02527	0.154751	3.40164	0.863435
Q9H0J9;G5E9U9	PARP12	Poly [ADP-ribose] polymerase 12	2	3	2	2	3.6	2.4	2.4	79.063	701	25.3671	25.0116	25.3785	25.3608	27.3562	27.1534	27.1414	27.5315	2.01613	0.316742	4.42018	1.50762
P09543-2;P09543;K7EN66;C9K0L8;K7ERZ0;K7ERC4	CNP	2,3-cyclic-nucleotide 3-phosphodiesterase	6	7	7	7	19.5	19.5	19.5	45.098	401	25.6397	24.9115	25.4351	25.7054	27.5091	27.405	27.3112	27.5179	2.01287	0.0370185	4.01199	1.44429
P29692;E9PK01;E9PRY8;P29692-3;P29692-2;A0A087X1X7;E9PQZ1;P29692-4;E9PQ49;E9PI39;E9PL71;H0YE72;E9PPR1;E9PL12;H0YE58;E9PMW7;E9PN91;E9PIZ1;H0YCK7;E9PK06;E9PQC9;E9PKK3;E9PK72;E9PNW6;E9PJD0	EEF1D	Elongation factor 1-delta	25	12	12	10	63	63	59.8	31.121	281	29.1286	29.5181	30.0714	29.7866	31.5613	31.901	31.3967	31.65	2.0011	0	3.93133	5.43896e-16
P10515;H0YDD4;E9PEJ4	DLAT	Dihydrolipoyllysine-residue acetyltransferase component of pyruvate dehydrogenase complex, mitochondrial;Acetyltransferase component of pyruvate dehydrogenase complex	3	7	7	7	13.1	13.1	13.1	68.996	647	25.3921	25.0388	25.4054	25.4362	27.3173	27.5665	27.1467	27.0868	1.96117	0.378335	3.67661	1.34688
C9JJ34;C9JDM3;F6WQW2;P43487-2;P43487;C9JIC6;C9JXG8;C9JGV6	RANBP1	Ran-specific GTPase-activating protein	8	2	2	2	13.5	13.5	13.5	18.762	163	25.3476	24.7838	25.3952	24.9526	27.3043	27.1439	27.0461	26.8086	1.95595	0.0262001	3.09492	0.740406
Q5BKZ1;A0A0A0MRN4;Q5BKZ1-2;E2QRN4	ZNF326	DBIRD complex subunit ZNF326	4	19	19	10	39.9	39.9	19.9	65.653	582	28.1404	27.7633	28.3726	28.1121	29.8098	30.0358	30.2565	30.105	1.95466	0	4.79696	0
O43809;H3BND3;H3BV41	NUDT21	Cleavage and polyadenylation specificity factor subunit 5	3	18	18	18	82.4	82.4	82.4	26.227	227	33.012	33.0689	32.8175	33.0526	34.8396	34.8849	35.0435	34.8642	1.92029	0	6.6629	0
G3V2W9;A0A087X060;Q56P03	EAPP	E2F-associated phosphoprotein	3	5	5	5	21.5	21.5	21.5	23.468	205	25.3417	25.3404	24.9989	25.1572	26.8563	27.6076	27.0843	26.949	1.91472	0.257934	3.39409	0.636793
A0A1W2PPI7;O75382-4;O75382-2;O75382;E9PMK8;O75382-3	TRIM3	Tripartite motif-containing protein 3	6	3	3	3	6.1	6.1	6.1	76.13	703	25.3792	25.3513	25.4418	25.5054	27.3914	26.9235	27.5704	27.4365	1.91107	0.149169	3.99646	0.766705
Q6Y1H2;C9JWG1;H7C4K8	PTPLB	Very-long-chain (3R)-3-hydroxyacyl-CoA dehydratase 2	3	5	5	5	19.3	19.3	19.3	28.368	254	24.5292	24.7791	25.3728	25.3863	27.1598	26.9788	26.8383	26.6181	1.8819	0.235449	3.4371	0.408679
P51116;I3L1Z2	FXR2	Fragile X mental retardation syndrome-related protein 2	2	27	26	24	52.3	51.1	46.7	74.222	673	30.7618	30.7324	30.8857	30.7182	32.5188	32.6208	32.8659	32.5599	1.86681	0	6.18716	0
Q02878;F8VZ45;U3KQR5;F8VR69;F8VZA3;F8VWR1;F8VU16	RPL6	60S ribosomal protein L6	7	17	17	17	48.6	48.6	48.6	32.728	288	32.7583	32.7658	32.9549	32.8537	34.6859	34.749	34.5698	34.6974	1.84234	0	7.1212	0
Q92734-2;Q92734;C9JTY3;C9JUE0;C9JJP5;Q92734-4;Q92734-3	TFG	Protein TFG	7	6	6	6	18.4	18.4	18.4	43.02	396	25.1286	25.7048	24.9579	25.3554	27.2156	27.1439	26.7897	27.3632	1.8414	0.379935	3.82113	1.38241
O00178;B0QY59;F5H716	GTPBP1	GTP-binding protein 1	3	6	6	6	15.5	15.5	15.5	72.453	669	24.8214	25.1167	25.3957	25.6028	27.0507	26.9126	27.2563	27.0567	1.83493	0.159181	3.8801	1.56126
P61313;A0A2R8YEM3;E7EQV9;E7ENU7;E7EX53;A0A2R8Y738;P61313-2;E7ERA2	RPL15	60S ribosomal protein L15;Ribosomal protein L15	8	16	16	16	54.9	54.9	54.9	24.146	204	32.5802	32.4345	33.4956	32.5077	34.3844	34.5858	34.6277	34.6558	1.80892	0	3.39277	0
Q96I24;Q96I24-2	FUBP3	Far upstream element-binding protein 3	2	21	19	19	48.1	45.3	45.3	61.64	572	31.1589	31.0948	31.2792	31.2441	32.9954	32.9651	32.9352	33.0939	1.80316	0	7.31596	1.08779e-15
P63272;D3DTZ5;J3QSB9;J3KSQ6	SUPT4H1	Transcription elongation factor SPT4	4	3	3	3	27.4	27.4	27.4	13.193	117	28.3978	28.0997	28.4715	28.0745	30.2471	30.1116	29.6959	30.2013	1.80307	0	4.50761	0
P05387;H0YDD8	RPLP2	60S acidic ribosomal protein P2	2	8	8	8	78.3	78.3	78.3	11.665	115	32.1651	31.7544	32.6882	31.6502	33.7989	33.8934	33.9306	33.8008	1.79144	0	3.54465	0
A2A2Q9;Q9Y312	AAR2	Protein AAR2 homolog	2	10	10	10	34.4	34.4	34.4	45.034	398	27.8415	28.1103	28.2246	27.4638	29.8316	29.4914	29.8297	29.5946	1.77679	0	4.07806	0
Q15650;H0YL91;H0YLN7;H0YK63;H3BMU9	TRIP4	Activating signal cointegrator 1	5	12	12	12	25	25	25	66.145	581	28.0016	28.3609	28.4952	28.6096	30.2052	30.2057	30.0505	30.1128	1.77675	0	4.88303	0
P51114;B4DXZ6;P51114-2;E9PFF5;P51114-3;E7EU85;C9JAJ4;C9JZE0;C9JY20;C9IZ22;C9J5B4;C9JYQ6	FXR1	Fragile X mental retardation syndrome-related protein 1	12	31	31	24	55.2	55.2	40.4	69.72	621	32.5671	32.6378	33.1834	32.6949	34.5275	34.5793	34.5815	34.4899	1.77376	0	4.79813	0
O75367-2;O75367-3;O75367;B4DJC3;D6RCF2;Q5SQT3	H2AFY	Core histone macro-H2A.1;Histone H2A	6	14	14	12	45.8	45.8	38.8	39.183	369	30.01	30.3621	30.1785	30.0916	31.854	32.0246	31.9251	31.9276	1.77225	0	6.15549	0
J3QQ67;Q07020;G3V203;H0YHA7;Q07020-2;F8VYV2;A0A075B7A0;F8VUA6;F8VXR6	RPL18	60S ribosomal protein L18	9	9	9	9	42.6	42.6	42.6	21.728	190	31.9968	31.7174	32.4564	31.9235	33.6501	33.8962	33.8267	33.7911	1.7675	0	4.41848	0
O95758-1;O95758-6;O95758;O95758-5;O95758-4;O95758-7;O95758-2;X6R242	PTBP3	Polypyrimidine tract-binding protein 3	8	3	3	3	14.2	14.2	14.2	56.501	521	24.8853	25.2142	24.9957	25.0576	26.6148	26.6283	27.0475	26.8989	1.75916	0.317182	3.34325	0.304917
O00299	CLIC1	Chloride intracellular channel protein 1	1	7	7	7	32	32	32	26.922	241	25.5359	24.8858	27.5701	25.1619	27.6747	27.603	27.5107	27.3839	1.75467	0.304831	1.50241	0.0837223
Q8WXF1-2;Q8WXF1;X6RDA4	PSPC1	Paraspeckle component 1	3	14	13	13	41.5	39.7	39.7	45.57	393	28.3295	28.1205	28.622	28.033	30.0385	29.9546	30.0779	29.9688	1.73371	0	4.87893	0
A0A0J9YWI0;Q9NUI1;Q4VXZ8;Q9NUI1-3;Q9NUI1-2;G3V0I9;A0A0J9YXZ6;A0A0J9YY83;H7C078	DECR2	Peroxisomal 2,4-dienoyl-CoA reductase	9	7	7	7	33.6	33.6	33.6	25.141	238	24.7346	24.9321	25.3243	25.8896	26.9562	27.0349	26.6942	27.0764	1.72026	0.123449	3.5646	2.05001
E7EPN9;Q9Y520-4;Q9Y520-5;Q9Y520;Q9Y520-7;Q9Y520-3;Q9Y520-6;Q9Y520-2;H7C5N8;A0A2R8YET2;A0A0A0MS30	PRRC2C	Protein PRRC2C	11	66	66	47	28.3	28.3	19.1	308.77	2819	31.3879	31.3272	31.6738	31.4261	33.1775	33.272	33.1453	33.0982	1.71947	0	6.03763	0
P48634;P48634-3;P48634-2;P48634-4	PRRC2A	Protein PRRC2A	4	31	29	29	20.4	19.5	19.5	228.86	2157	29.3145	29.2886	29.5949	29.4774	31.0664	31.0771	31.193	31.1822	1.7108	0	6.18271	0
A3KMH1-2;A3KMH1-3;A3KMH1	VWA8	von Willebrand factor A domain-containing protein 8	3	9	9	9	10.3	10.3	10.3	116.94	1039	25.3821	25.4475	25.6272	24.9004	27.0984	27.1539	27.0473	26.8906	1.70827	0.332768	3.23607	1.36733
O00567;H0Y653;H0YDU4;Q5JXT2	NOP56	Nucleolar protein 56	4	8	8	8	14.1	14.1	14.1	66.049	594	25.0555	25.0702	25.6263	27.4735	27.3876	27.6869	27.4052	27.5369	1.69775	0.0438746	1.57828	0.0232505
Q9NRW3;Q6ICH2	APOBEC3C	DNA dC->dU-editing enzyme APOBEC-3C	2	6	5	5	44.7	38.4	38.4	22.826	190	27.3304	27.7742	28.2443	27.7104	29.2141	29.5662	29.5555	29.3819	1.66458	0	3.72588	0
O76094;O76094-2;D6RDY6;R4GNC1	SRP72	Signal recognition particle subunit SRP72	4	9	9	9	17.3	17.3	17.3	74.605	671	25.1071	27.6485	25.2916	25.5488	27.4305	27.6628	27.5476	27.6125	1.66436	0.166591	1.41417	0.065935
Q71U36;Q71U36-2;F8VQQ4;F8VS66;F8VRZ4;F8VWV9;V9GZ17;F8VX09;F8VRK0;F8W0F6;F8VXZ7	TUBA1A	Tubulin alpha-1A chain	11	27	1	0	78	3.1	0	50.135	451	25.4478	25.5957	25.2713	25.2418	27.125	27.1447	26.7577	27.1741	1.66125	0.389531	3.44327	1.08207
A0A087WXU8;F5GYL3;G3V529;Q9GZR7-2;Q9GZR7;A0A1W2PRR2	DDX24	ATP-dependent RNA helicase DDX24	6	7	7	7	18.8	18.8	18.8	55.828	485	25.2371	25.391	26.4862	25.3895	26.9086	27.1923	27.7487	27.2448	1.64765	0.194667	2.17341	0.207701
P26640;A0A140T936;A0A140T954;P26640-2;A2ABF4;A0A0G2JJT9;A0A140T904;H0Y426	VARS	Valine--tRNA ligase	8	21	21	21	19.5	19.5	19.5	140.47	1264	26.9855	28.1004	27.9658	28.2829	29.4562	29.7413	29.2805	29.4051	1.63709	0	2.75829	0
Q99714;Q99714-2;Q5H928	HSD17B10	3-hydroxyacyl-CoA dehydrogenase type-2	3	13	13	13	68.6	68.6	68.6	26.923	261	27.6235	28.7914	28.0651	28.1655	29.7558	29.6981	29.7582	29.9459	1.6281	0	3.23508	0
Q9Y6N5;H3BNX3;H3BMS6;H3BNP9;A0A1B0GXB4;H3BV36;H3BUD7	SQRDL	Sulfide:quinone oxidoreductase, mitochondrial	7	26	26	26	61.1	61.1	61.1	49.96	450	31.1753	31.0995	30.7717	30.6625	32.4743	32.5548	32.5865	32.5893	1.62397	0	4.84909	0
D3YTB1;F8W727;P62910;D3YTI8	RPL32	60S ribosomal protein L32	4	11	11	11	60.2	60.2	60.2	15.616	133	32.1762	32.2829	32.0877	32.1133	33.603	33.8246	33.832	33.8847	1.62102	0	6.15601	0
C9J4Z3;P61513;M0R0A1;Q6P4E4;E9PEL3;M0R2L6;G5E9R3;A6NKH3	RPL37A	60S ribosomal protein L37a	8	5	5	5	69.1	69.1	69.1	7.624	68	29.5387	29.6652	30.8609	29.8731	31.4827	31.5731	31.6722	31.6854	1.61889	0	2.74893	0
O95831-3;O95831;O95831-2;E9PMA0;O95831-5;O95831-6;O95831-4	AIFM1	Apoptosis-inducing factor 1, mitochondrial	7	16	16	16	33.7	33.7	33.7	66.294	609	28.3598	28.0977	28.0006	28.0465	29.8628	29.7319	29.7669	29.5916	1.61215	0	5.4912	0
Q9Y3U8;J3QSB5;J3KTD3	RPL36	60S ribosomal protein L36	3	6	6	6	37.1	37.1	37.1	12.254	105	30.8186	30.9721	31.3379	31.0832	32.596	32.7569	32.7167	32.5281	1.5965	0	4.92027	0
U5GXS0;Q5VYJ5	MALRD1	MAM and LDL-receptor class A domain-containing protein 1	2	1	1	1	0.5	0.5	0.5	165.44	1486	24.8358	24.9571	25.4312	25.3715	26.4221	27.2064	26.651	26.6449	1.58222	0.233726	3.11251	0.285582
P54098;A0A1B0GTU7;A0A0D9SFM1;A0A1B0GVT8;A0A1B0GTQ6;H0YE43;H0YD36;A0A1B0GW33;H0YCV2	POLG	DNA polymerase subunit gamma-1	9	10	10	10	11.2	11.2	11.2	139.56	1239	25.7382	25.8329	26.3761	26.1257	27.8812	27.6133	27.2973	27.5839	1.57573	0	3.80615	0
Q5VYS8-6;Q5VYS8;Q5VYS8-4;Q5VYS8-3;Q5VYS8-2;Q5VYT0;X6R3Q3;Q5VYS8-5	ZCCHC6	Terminal uridylyltransferase 7	8	7	7	7	5.9	5.9	5.9	166.97	1457	25.5205	25.352	25.0516	25.4894	26.8129	26.8642	26.9515	27.0715	1.57163	0.257674	2.83055	0.730767
P15924;P15924-3;P15924-2	DSP	Desmoplakin	3	36	36	36	14.6	14.6	14.6	331.77	2871	28.8313	28.8897	28.4326	29.3389	30.6697	30.5191	30.1925	30.3509	1.55992	0	3.48743	0
Q9NZB2;Q9NZB2-6;Q9NZB2-4;A0A0C4DG79;Q9NZB2-5;Q9NZB2-2;A0A0C4DH52;Q5T035	FAM120A	Constitutive coactivator of PPAR-gamma-like protein 1	8	57	57	55	64.7	64.7	62.7	121.89	1118	33.3611	33.5846	33.7909	33.592	35.155	35.1079	35.1791	35.1152	1.55712	0	5.63856	1.08779e-15
Q96FX7;H0Y2Q1	TRMT61A	tRNA (adenine(58)-N(1))-methyltransferase catalytic subunit TRMT61A	2	6	6	6	31.8	31.8	31.8	31.381	289	26.4031	26.7641	25.4603	26.6238	27.7417	27.8094	27.8861	28.0406	1.55662	0.0475914	2.70387	0.273903
Q8TDX7;F8WAG2;Q8TDX7-2;F5H3U7	NEK7	Serine/threonine-protein kinase Nek7	4	4	4	4	16.6	16.6	16.6	34.551	302	25.5737	25.2595	25.3562	25.3975	26.8476	27.0835	26.81	27.0412	1.54889	0.24894	4.12721	0.748146
Q9NYU2-2;Q9NYU2	UGGT1	UDP-glucose:glycoprotein glucosyltransferase 1	2	7	7	6	5.9	5.9	5.4	174.97	1531	25.3607	25.3274	25.2965	25.796	27.0892	26.9538	26.9248	26.9246	1.52793	0.226269	3.69828	0.705232
Q06787-5;Q06787-3;Q06787;Q06787-6;Q06787-4;Q06787-7;Q06787-10	FMR1	Fragile X mental retardation protein 1	7	27	26	1	52.7	49.6	3	68.454	607	31.8089	31.7685	31.858	31.8614	33.302	33.3857	33.349	33.3691	1.52726	0	8.54054	0
P50452;H7BXK7;A0A1B0GU38;P50452-2;C9JVA8;P50452-3;P50453;C9JTJ8;C9J7N5;A0A0C4DGW9;P30740-2;O75830	SERPINB8	Serpin B8	12	5	4	3	13.9	11.8	9.1	42.766	374	25.3663	25.1108	25.3211	25.123	26.5666	26.8912	26.6276	26.9404	1.52617	0.0822141	3.86835	0.800885
Q8TDB6;Q8TDB6-2	DTX3L	E3 ubiquitin-protein ligase DTX3L	2	5	5	5	8.9	8.9	8.9	83.553	740	25.8011	25.3422	25.1265	25.9995	27.2245	26.967	26.8728	27.2893	1.52107	0.0887024	2.86931	0.52095
P36578;H3BM89;H3BTP7;H3BU31	RPL4	60S ribosomal protein L4	4	20	20	20	45.9	45.9	45.9	47.697	427	33.6096	33.6242	33.8734	33.6177	35.2882	35.2442	35.1584	35.1012	1.51674	0	5.9655	1.08779e-15
E7EPB3;P50914	RPL14	60S ribosomal protein L14	2	6	6	6	48.4	48.4	48.4	14.558	124	32.315	32.1625	32.3933	32.2417	33.6285	33.9022	33.9147	33.7304	1.51586	0	5.6945	1.08779e-15
Q07002;Q07002-3;D6RA44;A0A0A0MSJ6	CDK18	Cyclin-dependent kinase 18	4	6	5	5	17.3	15.6	15.6	54.424	474	25.3668	25.2776	25.5407	25.5304	27.164	26.8633	26.9547	26.7828	1.51233	0.18127	3.24328	0.66548
P19474;P19474-2;H0YDP8	TRIM21	E3 ubiquitin-protein ligase TRIM21	3	29	29	29	60.2	60.2	60.2	54.169	475	33.5581	33.6332	33.7084	33.5596	35.2319	35.0336	35.1792	35.0201	1.5014	0	6.41501	0
P62854;Q5JNZ5	RPS26	40S ribosomal protein S26;Putative 40S ribosomal protein S26-like 1	2	7	7	7	52.2	52.2	52.2	13.015	115	33.1491	32.8159	33.8698	32.9936	34.5733	34.6909	34.8259	34.7268	1.49714	0	3.13421	0
A0A2R8YDQ9;A0A2R8Y6Y7;Q9P2R7-2;Q9P2R7;Q5T9Q5;Q5T9Q8;A0A0U1RQF8;A0A2R8Y5P6;A0A2R8Y6E6;A0A0U1RQL1;A0A0U1RRI1	SUCLA2	Succinyl-CoA ligase [ADP-forming] subunit beta, mitochondrial	11	6	6	6	18.3	18.3	18.3	43.841	405	26.9821	27.1879	25.4146	27.102	28.1954	28.0449	28.1005	28.317	1.49283	0.0864995	1.92419	0.246989
Q9BT22-2;Q9BT22;K7EID2	ALG1	Chitobiosyldiphosphodolichol beta-mannosyltransferase	3	4	4	4	15	15	15	40.337	353	24.9797	25.1497	25.3573	25.5637	27.0843	26.691	26.5237	26.721	1.49243	0.174504	2.84501	0.727593
O60763;O60763-2	USO1	General vesicular transport factor p115	2	6	6	6	7.3	7.3	7.3	107.89	962	25.2007	24.9103	25.3487	24.9593	26.4679	26.5863	26.6216	26.684	1.48523	0.278702	3.49501	0.262956
A0A0A0MTR7;A0A0A0MTC1;Q63HN8;Q63HN8-4;Q63HN8-5;Q63HN8-6;I3L3H9	RNF213	E3 ubiquitin-protein ligase RNF213	7	137	137	137	32.5	32.5	32.5	591.4	5207	31.5537	31.5386	31.0552	31.4532	33.4463	33.3915	31.9305	32.7503	1.47946	0	2.13341	0
P56182;D6RE82	RRP1	Ribosomal RNA processing protein 1 homolog A	2	4	4	4	9.1	9.1	9.1	52.839	461	25.8301	25.8242	26.0705	25.0324	27.2807	27.0075	27.102	27.2401	1.46828	0.103312	3.23119	0.784981
Q5T8P6-3;Q5T8P6-5;Q5T8P6-6;E2PSN0	Q5T8P6-3		4	36	36	0	33.3	33.3	0	110.66	980	31.6772	31.562	32.1658	31.7242	33.1481	33.3164	33.2939	33.2283	1.46435	0	4.39175	0
P18077;C9K025;F8WBS5;F8WB72	RPL35A	60S ribosomal protein L35a	4	10	10	10	62.7	62.7	62.7	12.538	110	31.225	31.2617	31.9724	31.2222	32.7461	32.9094	33.0073	32.8495	1.45778	0	3.56369	0
Q9UPT8;M0QY97	ZC3H4	Zinc finger CCCH domain-containing protein 4	2	22	22	22	24.3	24.3	24.3	140.26	1303	29.9376	30.1241	29.9503	30.0217	31.4859	31.3809	31.5481	31.4457	1.45673	0	6.70284	0
P04792;F8WE04;C9J3N8	HSPB1	Heat shock protein beta-1	3	15	15	15	84.9	84.9	84.9	22.782	205	32.7131	32.4927	32.4807	32.5189	33.9737	34.0348	34.0244	33.9773	1.45122	0	6.62822	0
P46777;A0A2R8Y6J3;Q5T7N0;A0A2R8Y4A2;R4GNJ2	RPL5	60S ribosomal protein L5	5	16	16	16	55.6	55.6	55.6	34.362	297	32.4249	32.4878	32.9687	32.4516	34.0086	34.0958	34.0187	34.0031	1.44834	0	4.48803	0
P31150;Q5SX91;Q5SX87;P50395-2;P50395	GDI1	Rab GDP dissociation inhibitor alpha;Rab GDP dissociation inhibitor beta	5	5	5	5	13.9	13.9	13.9	50.582	447	25.0362	25.0204	25.42	25.6032	26.6003	26.5802	26.7651	26.8504	1.42905	0.308247	3.12293	1.3835
P49207	RPL34	60S ribosomal protein L34	1	7	7	7	37.6	37.6	37.6	13.293	117	31.2041	30.9249	31.6549	30.9193	32.4068	32.5876	32.7352	32.6877	1.42854	0	3.5726	0
Q1KMD3;H3BQZ7	HNRNPUL2	Heterogeneous nuclear ribonucleoprotein U-like protein 2	2	19	19	19	29.7	29.7	29.7	85.104	747	29.3333	29.1986	29.204	29.4379	30.7712	30.749	30.7997	30.5395	1.4214	0	5.61055	0
Q15678;E2J9M0	PTPN14	Tyrosine-protein phosphatase non-receptor type 14	2	7	7	7	6.8	6.8	6.8	135.26	1187	25.6163	24.9369	25.0656	25.2416	26.6409	26.2581	26.7784	26.7534	1.39256	0.359202	3.15867	1.32386
P02786;G3V0E5;H7C3V5;F8WBE5	TFRC	Transferrin receptor protein 1;Transferrin receptor protein 1, serum form	4	18	18	18	29.3	29.3	29.3	84.87	760	28.7548	28.7447	26.6796	27.8206	29.4684	29.3641	29.3252	29.3535	1.37786	0	1.50475	0
Q5JTH9;Q5JTH9-2;Q5JTH9-3;A0A087X1U8;A0A087WYW2;H7C1M8	RRP12	RRP12-like protein	6	31	31	31	31.2	31.2	31.2	143.7	1297	29.4329	29.9695	29.7841	29.6977	31.2132	31.1167	31.0785	30.9632	1.37182	0	4.51022	0
P46779;H0YKD8;P46779-2;P46779-3;H0YMF4;P46779-4;P46779-5;H0YLP6	RPL28	60S ribosomal protein L28	8	11	11	11	62	62	62	15.747	137	31.6865	31.4746	31.7426	31.5027	32.848	32.9964	32.8739	33.1291	1.36024	0	5.20427	0
P20042	EIF2S2	Eukaryotic translation initiation factor 2 subunit 2	1	15	15	15	54.4	54.4	54.4	38.388	333	30.1925	30.5068	30.5587	30.2956	31.6215	31.7239	31.7157	31.9231	1.35762	0	4.82449	0
P55795	HNRNPH2	Heterogeneous nuclear ribonucleoprotein H2;Heterogeneous nuclear ribonucleoprotein H2, N-terminally processed	1	25	12	12	64.4	37.9	37.9	49.263	449	31.8666	31.7546	31.2481	31.7125	32.9479	32.9622	33.1093	32.9872	1.35618	0	4.13655	0
P26373;P26373-2;J3QSB4;H3BTH3;J3KS98;H3BUK8	RPL13	60S ribosomal protein L13	6	12	12	12	48.3	48.3	48.3	24.261	211	33.2389	33.2299	33.3854	33.2894	34.5205	34.6282	34.6326	34.7425	1.34506	0	6.38974	0
Q9NRL2-2;Q9NRL2;A0A087WWN7	BAZ1A	Bromodomain adjacent to zinc finger domain protein 1A	3	8	8	8	7.2	7.2	7.2	175.38	1524	25.0102	24.6999	25.221	25.6291	26.4229	26.5799	26.2614	26.6667	1.3427	0.183246	3.02638	1.21271
Q92769-3;Q92769;E5RH52;E5RG37;H3BM24	HDAC2	Histone deacetylase 2	5	10	10	5	29.9	29.9	18.1	51.998	458	28.9681	29.1418	29.4691	29.1559	30.5877	30.4969	30.5088	30.5093	1.34196	0	4.81901	0
P62424;Q5T8U2;Q5T8U3	RPL7A	60S ribosomal protein L7a	3	19	19	19	54.5	54.5	54.5	29.995	266	33.8125	33.6598	33.7151	33.6043	35.0526	35.1144	35.0522	34.9285	1.339	0	6.31633	0
P18124;A8MUD9;C9JIJ5;C9JZ88	RPL7	60S ribosomal protein L7	4	18	18	18	57.3	57.3	57.3	29.225	248	33.7393	33.6207	34.0303	33.8233	35.1359	35.2301	35.1556	35.0204	1.33215	0	5.04383	0
Q5K651;C9JKF1	SAMD9	Sterile alpha motif domain-containing protein 9	2	4	4	4	3	3	3	184.28	1589	24.9095	24.9052	25.2836	25.74	26.6176	26.3302	26.5701	26.6402	1.32995	0.207373	2.53273	0.540459
P46778;G3V1B3;M0R181	RPL21	60S ribosomal protein L21	3	10	10	10	47.5	47.5	47.5	18.565	160	31.4164	31.5454	31.8196	31.453	32.8367	32.8961	32.9898	32.7891	1.31933	0	4.90923	0
P30048-2;P30048	PRDX3	Thioredoxin-dependent peroxide reductase, mitochondrial	2	2	2	2	9.7	9.7	9.7	25.838	238	25.1861	25.4433	26.9513	27.369	27.4448	27.3465	27.6019	27.8317	1.31878	0.103258	1.20432	0.0778287
Q9UNX3;E5RIT6;E5RHH1	RPL26L1	60S ribosomal protein L26-like 1	3	10	2	2	45.5	11.7	11.7	17.256	145	29.2814	29.2819	29.098	29.1567	30.6821	30.5019	30.5758	30.2866	1.30709	0	5.02437	0
Q8IZW8;J3QLA4	TNS4	Tensin-4	2	10	10	10	16.2	16.2	16.2	76.763	715	28.096	24.6545	27.6492	28.9313	28.6026	28.6216	28.6321	28.697	1.3056	0.0932456	0.677547	0.0210968
P42345;B1AKP8	MTOR	Serine/threonine-protein kinase mTOR	2	4	4	4	1.8	1.8	1.8	288.89	2549	25.311	25.2263	25.2368	25.324	26.8901	26.5793	26.5453	26.2798	1.29911	0.358223	2.90051	1.07445
P05386	RPLP1	60S acidic ribosomal protein P1	1	4	4	4	79.8	79.8	79.8	11.514	114	32.8273	32.6776	32.87	32.7353	33.9444	34.0937	34.1904	34.0738	1.29804	0	5.92045	0
K7ELG9;Q3MHD2;Q3MHD2-2	LSM12	Protein LSM12 homolog	3	6	6	6	34.3	34.3	34.3	24.955	230	29.7022	29.524	30.0461	29.6121	31.0086	30.9531	31.1252	30.9644	1.2917	0	4.40272	0
E5RI99;P62888;E5RJH3;A0A0C4DH44;A0A0B4J213	RPL30	60S ribosomal protein L30	5	7	7	7	59.6	59.6	59.6	12.656	114	32.2819	32.3629	33.0652	32.6327	33.902	34.0215	33.9135	33.6562	1.28763	0	3.26397	5.43896e-16
P57772;C9J8T0;P57772-2	EEFSEC	Selenocysteine-specific elongation factor	3	6	6	6	10.2	10.2	10.2	65.304	596	25.5564	25.6614	25.1668	25.0544	26.7806	26.6232	26.3239	26.8495	1.28455	0.231743	3.16856	0.709558
B1AH87;P30536	TSPO	Translocator protein	2	2	2	2	29	29	29	11.896	107	27.7318	27.8805	28.0441	27.8822	29.3372	29.0965	29.1831	29.0511	1.28235	0	5.1362	0
P62266;D6RD47;D6RDJ2;D6RIX0;D6R9I7	RPS23	40S ribosomal protein S23	5	9	9	9	53.8	53.8	53.8	15.807	143	33.7491	33.6487	34.1759	33.669	35.0234	35.1576	35.1508	35.0214	1.27764	0	4.2062	0
Q13243;B4DJK0;B4DUA4;G3V5K8;Q13243-2;Q13243-3	SRSF5	Serine/arginine-rich splicing factor 5	6	8	7	7	25.4	22.1	22.1	31.263	272	28.8784	28.7616	29.1496	28.6132	30.1489	30.0659	30.1059	30.1796	1.27435	0	4.46786	0
Q86UE4;E5RJU9;H0YB56;H0YBJ8;H0YBE0	MTDH	Protein LYRIC	5	18	18	18	39.3	39.3	39.3	63.836	582	30.1991	30.0623	30.16	30.0007	31.3597	31.3597	31.3956	31.402	1.27369	0	6.797	0
O95782-2;O95782;M0R2D9	AP2A1	AP-2 complex subunit alpha-1	3	32	32	25	43.4	43.4	35	105.36	955	30.0474	29.9598	30.0503	30.0196	31.3522	31.2249	31.2888	31.2937	1.27066	0	7.65518	0
B7Z6D5;Q96GQ7;A0A087X059	DDX27	Probable ATP-dependent RNA helicase DDX27	3	5	5	5	6.4	6.4	6.4	86.604	765	25.3999	25.0901	25.5178	25.1666	26.5858	26.6763	26.4015	26.5819	1.26774	0.17801	3.65711	0.993154
Q53GQ0;A0A1B0GV93;A0A1B0GVY6;E9PI21;A0A1B0GW85;A0A1B0GU83;Q53GQ0-2	HSD17B12	Estradiol 17-beta-dehydrogenase 12	7	9	9	9	37.8	37.8	37.8	34.324	312	28.2656	28.5921	28.5092	28.6411	29.746	29.7873	29.7618	29.7691	1.26403	0	5.271	0
Q6UN15-3;Q6UN15-5;Q6UN15;Q6UN15-4;A0A0B4J203;H0Y8P7	FIP1L1	Pre-mRNA 3-end-processing factor FIP1	6	6	6	6	19.4	19.4	19.4	58.375	520	28.7317	28.9221	29.3503	28.8913	30.181	30.291	30.2266	30.2149	1.25454	0	4.0701	0
A0A2R8YD58;E7EU96;P68400;A0A2R8Y5A0;A0A2R8YDP2;A0A2R8YF43;A0A2R8YFU2;P68400-2;Q8NEV1;A0A2R8Y4D6;A0A2R8Y4H0;A0A2R8YEW1;V9GYA2;A0A087WY74;V9GYW6;A0A2R8YCK2;A0A2R8YDY7;A0A2R8YCC9;A0A2R8Y3W6;A0A2R8Y797;A0A2R8YEL7;V9GY80;A0A2R8YF47;A0A2R8Y7T1	CSNK2A1	Casein kinase II subunit alpha;Casein kinase II subunit alpha 3	24	14	14	14	41.2	41.2	41.2	44.418	376	27.9187	28.2099	28.1021	27.7001	29.2584	29.0784	29.3011	29.2821	1.24731	0	4.27271	0
P05388;F8VWS0;P05388-2;F8VU65;F8VW21;F8VPE8;G3V210;F8VZS0;F8VQY6;F8VRK7;Q8NHW5;F8VS58;F8VWV4;F8W1K8	RPLP0	60S acidic ribosomal protein P0;60S acidic ribosomal protein P0-like	14	14	14	14	58	58	58	34.273	317	33.2686	33.1661	33.2032	33.2286	34.4727	34.5368	34.4866	34.3536	1.24575	0	6.86843	0
P11177-3;P11177-2;P11177;C9J634;F8WF02	PDHB	Pyruvate dehydrogenase E1 component subunit beta, mitochondrial	5	6	6	6	24.6	24.6	24.6	37.514	341	26.6023	25.8084	25.7147	25.6355	27.309	26.6763	27.3338	27.4143	1.24308	0.142552	2.24793	0.0539012
P62913;Q5VVC8;P62913-2	RPL11	60S ribosomal protein L11	3	14	14	14	76.4	76.4	76.4	20.252	178	31.531	31.4823	31.6769	31.6777	32.8362	32.7935	32.8684	32.8347	1.24122	0	6.42292	1.08779e-15
P05198;G3V4T5;H0YJS4	EIF2S1	Eukaryotic translation initiation factor 2 subunit 1	3	21	21	21	65.7	65.7	65.7	36.112	315	31.0473	31.0769	31.5054	31.1169	32.3282	32.4233	32.4678	32.4729	1.23644	0	4.47596	0
C9JME2;Q9Y4F1;Q9Y4F1-2;A0A1B0GV68;M0QYB0;H0Y783;M0QXT1;M0R262;Q9Y4F1-3	FARP1	FERM, RhoGEF and pleckstrin domain-containing protein 1	9	18	18	18	20.8	20.8	20.8	122.09	1076	28.2637	28.5171	28.212	28.4087	29.5218	29.6045	29.6322	29.5617	1.22966	0	5.53403	0
Q52LJ0-2;Q52LJ0;H0YNA1	FAM98B	Protein FAM98B	3	16	16	13	54	54	46.4	45.547	433	31.5831	31.6874	31.6958	31.6465	32.9487	32.7998	32.9467	32.8169	1.22489	0	6.62859	0
P30050;P30050-2	RPL12	60S ribosomal protein L12	2	10	10	10	69.1	69.1	69.1	17.818	165	32.7859	32.7971	32.7472	32.6731	33.9123	34.0651	34.0526	33.8681	1.22373	0	6.17847	0
Q09028-3;Q09028;Q09028-4;Q09028-2;H0YF10;H0YCT5;H0YDK2;H0YEU5;C9JPP3;E9PNS6;E9PNS2;E9PND5;E9PIC4	RBBP4	Histone-binding protein RBBP4	13	14	14	8	55.9	55.9	44.6	46.158	410	30.2973	30.3025	30.4047	30.3635	31.5463	31.5198	31.5804	31.6117	1.22254	0	7.62012	0
J3KPM9;P42224-2;P42224;E7EPD2;D2KFR9;E9PH66;E7ENM1	STAT1	Signal transducer and activator of transcription;Signal transducer and activator of transcription 1-alpha/beta	7	7	7	7	11.9	11.9	11.9	83.359	714	25.2573	27.0983	25.5673	26.7229	27.2989	27.3971	27.5202	27.2821	1.21312	0.136202	1.45729	0.131573
Q02543;M0R3D6;M0R1A7;M0R117;M0R0P7	RPL18A	60S ribosomal protein L18a	5	11	11	11	50	50	50	20.762	176	32.6609	32.6779	32.6807	32.5736	33.8252	33.8372	33.8934	33.8606	1.20584	0	7.85292	0
P30044-2;P30044;P30044-3;P30044-4	PRDX5	Peroxiredoxin-5, mitochondrial	4	4	4	4	27.2	27.2	27.2	17.031	162	25.4581	25.6114	25.2579	25.2566	26.4352	26.663	26.8595	26.4414	1.20378	0.0600042	2.40315	0.434486
Q96SH1;P05549-5;P05549-6;P05549;H7C5E5;C1K3N0;P05549-2;C9JXZ2;Q6VUC0;H7C4N4;C9J6N8;Q92754-2;Q92754;Q92481;Q92481-2	TFAP2A	Transcription factor AP-2-alpha	15	6	6	6	16.9	16.9	16.9	48.321	439	27.5039	27.2637	26.8972	27.24	28	28.2121	28.7263	28.7625	1.19899	0	2.7314	5.43896e-16
H7BXI1;A0FGR8-2;A0FGR8-6;A0A087WXU3;A0FGR8;A0FGR8-5;A0FGR8-4	ESYT2	Extended synaptotagmin-2	7	16	16	16	26.7	26.7	26.7	98.008	884	27.9279	28.1465	28.1643	27.9144	28.9221	29.5154	29.4605	29.0451	1.19748	0	3.48861	0
Q14258;A0A3B3IUA7	TRIM25	E3 ubiquitin/ISG15 ligase TRIM25	2	26	26	26	51.6	51.6	51.6	70.973	630	31.2272	31.1981	31.0621	31.1365	32.4622	32.2729	32.2871	32.3671	1.19137	0	6.11359	1.08779e-15
P26641;P26641-2	EEF1G	Elongation factor 1-gamma	2	26	26	26	70.9	70.9	70.9	50.118	437	31.9528	31.9411	32.0266	32.0529	33.1526	33.2847	33.0767	33.152	1.17313	0	6.34381	0
Q9NTX5-6;Q9NTX5-2;Q9NTX5;Q9NTX5-3;J3KP84;E9PPG7;E9PRU6;F2Z2D6;E9PJS8;E9PLY6;H0Y5L2;Q9NTX5-5;H0Y525;E9PIU8;Q9NTX5-4	ECHDC1	Ethylmalonyl-CoA decarboxylase	15	5	5	5	22.9	22.9	22.9	31.089	284	25.4549	25.0762	26.1452	25.6428	26.7534	26.5779	26.8085	26.8174	1.15947	0.0889919	2.63198	0.467022
P42766;F2Z388	RPL35	60S ribosomal protein L35	2	9	9	9	43.1	43.1	43.1	14.551	123	32.2167	32.2985	33.26	32.3047	33.4499	33.8175	33.7374	33.6802	1.15124	0	2.3551	0
Q9Y5Y2;B7Z6P0;H3BQR2;H3BNF0;H3BNS4;H3BRK5;H3BMW1	NUBP2	Cytosolic Fe-S cluster assembly factor NUBP2	7	4	4	4	28.4	28.4	28.4	28.825	271	25.76	25.4261	26.9442	25.2326	26.8093	26.9548	27.1277	27.074	1.15071	0.125251	1.44037	0.216486
Q6ZNB6;Q6ZNB6-2	NFXL1	NF-X1-type zinc finger protein NFXL1	2	13	13	13	19.4	19.4	19.4	101.34	911	28.3642	28.4891	28.7884	28.3742	29.5195	29.6671	29.5436	29.8653	1.14489	0	3.98838	0
Q969Q0	RPL36AL	60S ribosomal protein L36a-like	1	7	7	2	45.3	45.3	9.4	12.469	106	30.435	30.3228	30.9775	30.2245	31.2802	31.9303	31.7475	31.5729	1.14279	0	2.71637	5.43896e-16
Q7Z2W4;C9J6P4;Q7Z2W4-2;Q7Z2W4-3;H7C5K1;Q7Z2W4-4;Q7Z2W4-5	ZC3HAV1	Zinc finger CCCH-type antiviral protein 1	7	30	30	29	43.7	43.7	42.8	101.43	902	29.5571	29.3197	29.6507	29.2107	30.4753	30.5349	30.6412	30.6454	1.13964	0	4.31865	0
P62753;A2A3R5;A2A3R7	RPS6	40S ribosomal protein S6	3	14	14	14	44.6	44.6	44.6	28.68	249	33.9257	33.6748	34.2952	33.6176	34.9077	35.0771	35.1	34.8845	1.11401	0	3.30192	0
Q96CS3	FAF2	FAS-associated factor 2	1	5	5	5	15.3	15.3	15.3	52.623	445	26.9917	24.9761	27.3405	25.3032	27.2964	27.2897	27.3652	27.114	1.11344	0.0330065	0.934471	0.03927
Q9P2I0;H0YJF4;G3V3T7	CPSF2	Cleavage and polyadenylation specificity factor subunit 2	3	22	22	22	34.7	34.7	34.7	88.486	782	30.0574	29.9897	30.2498	30.0504	31.2113	31.2482	31.1516	31.1675	1.10783	0	5.76733	0
Q8WWM7;Q8WWM7-6;Q8WWM7-8;Q8WWM7-5;Q8WWM7-4;Q8WWM7-9;Q8WWM7-2;Q8WWM7-3;H3BUF6;Q8WWM7-7;H3BUE3;H3BSQ5;H3BRB0;A0A0C4DGL7	ATXN2L	Ataxin-2-like protein	14	34	34	21	40.2	40.2	26	113.37	1075	31.7878	31.9372	32.1027	31.844	32.9022	33.0015	33.1359	32.9623	1.08251	0	4.84757	0
P23246;P23246-2;H0Y9K7;H0Y9U2	SFPQ	Splicing factor, proline- and glutamine-rich	4	27	27	26	46.5	46.5	45.4	76.149	707	31.8559	32.0601	32.3823	31.9586	33.1882	33.2391	33.0291	33.1229	1.08057	0	3.92654	0
P62917;E9PKZ0;G3V1A1;E9PKU4;E9PP36	RPL8	60S ribosomal protein L8	5	15	15	15	51.8	51.8	51.8	28.024	257	32.3368	32.3326	32.3231	32.2425	33.2847	33.4309	33.3168	33.5182	1.0789	0	5.80421	0
P62906	RPL10A	60S ribosomal protein L10a	1	14	14	14	56.2	56.2	56.2	24.831	217	33.0237	32.8427	33.4144	33.0591	34.0804	34.1737	34.227	34.1269	1.06705	0	3.87504	5.43896e-16
Q7Z417;Q7Z417-2	NUFIP2	Nuclear fragile X mental retardation-interacting protein 2	2	24	24	24	42.7	42.7	42.7	76.12	695	31.7698	31.852	32.086	31.8657	32.9651	32.975	33.046	32.8546	1.06679	0	5.01221	0
O94973;O94973-2;A0A0G2JS82;O94973-3;A0A0G2JQM1;E9PR62;A0A0G2JRF9;A0A0G2JQA4;E9PNC4;A0A0G2JRS3;A0A0G2JQT9;H0YEG0;A0A0G2JS17;H0YDE9;E9PQP4	AP2A2	AP-2 complex subunit alpha-2	15	15	8	8	24.5	16	16	103.96	939	27.1399	27.0087	27.4141	27.5544	28.4501	28.2905	28.2489	28.3652	1.05944	0	3.69417	0
Q9BVC5;C9J4K0;Q9BVC5-2	C2orf49	Ashwin	3	6	6	6	37.9	37.9	37.9	25.858	232	28.5733	29.0888	28.0603	28.7475	29.4826	29.6685	29.7987	29.7473	1.05682	0	2.47401	0
P62081;B5MCP9;A0A2R8Y623	RPS7	40S ribosomal protein S7	3	17	17	17	77.3	77.3	77.3	22.127	194	34.8622	34.9245	35.0293	34.9484	35.9453	36.0173	35.9949	36.0197	1.05323	0	6.79397	0
H0Y4R1;P12268;E7ETK5	IMPDH2	Inosine-5-monophosphate dehydrogenase 2	3	2	2	2	5.5	5.5	5.5	50.957	470	25.2668	25.4014	25.2585	25.8871	26.3105	26.9441	26.4235	26.3445	1.05221	0.45225	2.37288	0.690342
R4GN98;P06703	S100A6	Protein S100;Protein S100-A6	2	4	4	4	45.9	45.9	45.9	9.681	85	29.1313	28.9448	29.0739	25.2327	28.9072	29.2586	29.5022	28.9148	1.05001	0.0961406	0.496758	0.00430529
P63010;P63010-2;P63010-3;A0A087X253;A0A087WU93;A0A087WZQ6;A0A087WYD1;K7EN71;K7ERB2;K7EJX1;A0A087WXS3;K7EKZ5;K7EJ01;H7C034	AP2B1	AP-2 complex subunit beta	14	30	30	18	44	44	30.9	104.55	937	30.6908	30.7757	30.7788	30.6913	31.7116	31.7769	31.8115	31.7987	1.0405	0	7.14206	0
P62244;I3L3P7;I3L246;H3BN98;H3BV27;H3BT37;I3L303;H3BVC7	RPS15A	40S ribosomal protein S15a	8	12	12	12	84.6	84.6	84.6	14.839	130	34.4616	34.5637	34.3552	34.4149	35.5229	35.4388	35.5558	35.3989	1.03024	0	5.7292	1.08779e-15
Q8WUM4;Q8WUM4-2;F8WDK9;A0A3B3IT07;Q8WUM4-3	PDCD6IP	Programmed cell death 6-interacting protein	5	5	5	5	5.9	5.9	5.9	96.022	868	25.1575	25.6287	25.1288	25.0668	26.3991	26.3364	26.0782	26.2559	1.02198	0.42413	2.67103	0.926797
P61981	YWHAG	14-3-3 protein gamma;14-3-3 protein gamma, N-terminally processed	1	8	5	4	35.2	25.1	21.5	28.302	247	27.1309	26.7506	27.4133	27.0413	27.9134	28.3205	28.1992	27.9771	1.0185	0	3.06224	0
B3KY94;O14735-3;O14735;H3BUR9	CDIPT	CDP-diacylglycerol--inositol 3-phosphatidyltransferase	4	4	4	4	19.8	19.8	19.8	25.946	237	27.029	24.9619	26.6373	27.3023	27.2943	27.4717	27.6427	27.5519	1.00752	0.140097	0.992749	0.122846
Q9Y305-2;Q9Y305;Q9Y305-4;Q9Y305-3;H7C5Q2;C9J7L8	ACOT9	Acyl-coenzyme A thioesterase 9, mitochondrial	6	15	15	15	40.1	40.1	40.1	46.354	406	29.2626	29.2802	29.2243	29.3089	30.3958	30.2464	30.214	30.2412	1.00535	0	6.29287	0
Q8IYB1	MB21D2	Protein MB21D2	1	23	23	23	56.4	56.4	56.4	55.8	491	31.0665	31.4178	30.9642	30.9947	32.0764	32.0352	32.1121	32.2184	0.999753	0	3.96452	5.43896e-16
E7EX90;Q14203-5;Q14203-2;Q14203-3;Q14203-4;Q14203-6;Q14203;E7EWF7;Q6AWB1	DCTN1	Dynactin subunit 1	9	6	6	6	5.6	5.6	5.6	139.09	1256	24.9728	25.6301	24.9002	25.1266	26.1236	26.3497	26.1927	25.9294	0.991429	0.297108	2.75086	1.57769
P39023;G5E9G0;H7C422;H7C3M2;B5MCW2;F8WCR1;Q92901	RPL3	60S ribosomal protein L3	7	29	29	29	62.3	62.3	62.3	46.108	403	34.033	34.1836	34.4008	33.9379	35.0403	35.1631	35.153	35.1573	0.989581	0	4.0878	0
P62241;Q5JR95	RPS8	40S ribosomal protein S8	2	15	15	15	62	62	62	24.205	208	35.1619	35.075	35.2813	35.203	36.0695	36.1373	36.2647	36.1998	0.987564	0	5.49521	0
Q96AE4;E9PEB5	FUBP1	Far upstream element-binding protein 1	2	35	32	2	63	60.7	7	67.56	644	34.8411	34.8071	34.6389	34.5854	35.7922	35.7195	35.7771	35.5217	0.984507	0	4.50861	0
Q5JRC6;A0A0D9SGE8;Q8IWS0-4;Q8IWS0-2;Q8IWS0-3;Q8IWS0;Q8IWS0-5	PHF6	PHD finger protein 6	7	5	5	5	16	16	16	36.43	324	25.6132	27.0936	27.9408	26.6822	27.8291	27.9027	27.7363	27.7854	0.980969	0.175715	1.05959	0.14594
P40429;M0QYS1;Q8J015;Q6NVV1;M0QZU1;A0A096LPE0	RPL13A	60S ribosomal protein L13a	6	13	13	13	46.8	46.8	46.8	23.577	203	32.6554	32.6703	32.8112	32.6269	33.6766	33.7452	33.7846	33.4329	0.968897	0	4.4505	0
P16144-4;P16144-2;P16144-3;P16144;P16144-5;J3QRK0;J3QQL2	ITGB4	Integrin beta-4	7	10	10	10	7.8	7.8	7.8	194.46	1745	25.5422	25.5472	27.2311	27.2712	27.4829	27.3928	27.463	27.0913	0.959581	0.0597344	0.898506	0.0695382
P62701;C9JEH7;Q8TD47;P22090	RPS4X	40S ribosomal protein S4, X isoform	4	20	20	20	62.7	62.7	62.7	29.597	263	35.0714	34.9621	35.0486	34.8106	35.8983	36.0154	35.8746	35.9123	0.951955	0	5.12888	0
Q6Y7W6;I1E4Y6;Q6Y7W6-3;C9J0V6;C9JHT0;C9JRZ2;F8WCD5;C9JPV7;C9JXQ0;C9JH18;C9JW88;C9JH78;C9IYH5;C9J7G1;B8ZZD2;C9J1A6;A0A1U8QZH8;C9JZC0;REV__A0A087WZL0	GIGYF2	PERQ amino acid-rich with GYF domain-containing protein 2	19	55	55	1	48.4	48.4	0.8	150.07	1299	33.5338	33.621	33.8156	33.5985	34.6253	34.519	34.5939	34.618	0.946801	0	5.16827	0
P19525-2;P19525;F8WBH4;C9JZT2	EIF2AK2	Interferon-induced, double-stranded RNA-activated protein kinase	4	9	9	9	19.6	19.6	19.6	57.39	510	29.145	29.0193	29.0021	29.221	30.0296	30.0158	30.0579	30.0709	0.94667	0	5.66873	1.08779e-15
K7ENX8;K7ELV6;K7EJV5;K7ELT6;K7EJV1;K7EMY9;K7EPM4;K7ER40;K7EQR7;D6W5Y5;Q14011;Q14011-2;K7EQX4;K7ENN6;K7EIF7;K7EQL0	CIRBP	Cold-inducible RNA-binding protein	16	3	3	3	57.5	57.5	57.5	8.9138	80	28.9214	28.7942	28.791	28.607	29.62	29.6258	29.8286	29.8161	0.944183	0	4.45083	0
P62633-2;P62633-8;P62633-5	CNBP	Cellular nucleic acid-binding protein	3	10	10	2	60.6	60.6	11.2	18.742	170	28.4696	28.6849	30.2485	28.6688	29.9369	30.1274	29.8385	29.9431	0.943525	0	1.19014	0
P41091;Q2VIR3;Q2VIR3-2;H7BZU1	EIF2S3	Eukaryotic translation initiation factor 2 subunit 3;Putative eukaryotic translation initiation factor 2 subunit 3-like protein	4	21	21	21	53.4	53.4	53.4	51.109	472	32.5458	32.6536	32.6734	32.7001	33.587	33.5487	33.6	33.5797	0.935617	0	6.70232	0
O95985;O95985-3;O95985-2;H0Y6W0;H7C4B0;C9JEI7;C9JKE2;C9JT00;F2Z2A5;Q13472-3;Q13472-2;Q13472	TOP3B	DNA topoisomerase 3-beta-1;DNA topoisomerase	12	21	21	21	31.4	31.4	31.4	96.661	862	29.1886	29.6257	30.5848	29.0519	30.6649	29.9453	30.6363	30.9394	0.933721	0	1.2141	0
P31942-2;P31942;P31942-3;P31942-4;P31942-6;P31942-5	HNRNPH3	Heterogeneous nuclear ribonucleoprotein H3	6	12	11	11	55.6	53.2	53.2	35.238	331	31.2789	31.2342	31.2312	31.0355	32.0848	32.0893	32.2282	32.1102	0.933193	0	5.18831	0
O75569;O75569-3;O75569-2;G5E9Q4;F8WEG8;C9JMM3	PRKRA	Interferon-inducible double-stranded RNA-dependent protein kinase activator A	6	10	10	10	41.9	41.9	41.9	34.404	313	29.8439	29.7499	29.4672	29.8	30.7289	30.5643	30.6646	30.6288	0.931412	0	4.27884	0
Q92945;A0A087WTP3;M0R0I5;M0QYH3;M0R3J3;M0QXW7;M0R0C6;M0QYG1;M0R251;M0R263	KHSRP	Far upstream element-binding protein 2	10	38	38	35	58.5	58.5	55.4	73.114	711	35.0154	35.0905	35.2682	34.8713	35.9637	35.9849	36.0575	35.9649	0.931392	0	4.44955	0
P32969;A0A2R8Y5Y7;D6RAN4;E7ESE0;H0Y9V9;H0Y9R4	RPL9	60S ribosomal protein L9	6	13	13	13	73.4	73.4	73.4	21.863	192	32.3208	32.4034	32.3339	32.2098	33.2549	33.2639	33.2474	33.2226	0.93025	0	6.3165	0
P62280;M0QZC5;M0R1H5;M0R1H6	RPS11	40S ribosomal protein S11	4	16	16	16	64.6	64.6	64.6	18.431	158	35.05	34.9584	34.8031	34.9407	35.8358	35.7945	35.9805	35.8422	0.925191	0	5.12007	0
Q00325-2;Q00325;F8VVM2;F8VWQ0;F8VZL5;F8VWR4	SLC25A3	Phosphate carrier protein, mitochondrial	6	13	13	13	37.4	37.4	37.4	39.958	361	32.2808	32.3638	32.2633	32.3733	33.3255	33.1996	33.2824	33.169	0.92379	0	6.01295	0
J3KTF8;J3QQX2;P52565;J3KRE2;J3KRY1;P52565-2;J3KS60	ARHGDIA	Rho GDP-dissociation inhibitor 1	7	4	4	4	20.2	20.2	20.2	21.517	193	26.7136	25.3067	25.3492	25.5995	26.547	26.6917	26.5476	26.8278	0.911299	0.122865	1.33396	0.180475
P40926;G3XAL0;P40926-2	MDH2	Malate dehydrogenase, mitochondrial;Malate dehydrogenase	3	5	5	5	19.8	19.8	19.8	35.503	338	25.3274	24.9769	25.3455	26.9496	26.3782	26.5822	26.6779	26.5993	0.909546	0.0930408	0.864111	0.0566458
P13674	P4HA1	Prolyl 4-hydroxylase subunit alpha-1	1	18	18	1	38.4	38.4	3.2	61.049	534	30.33	29.8304	30.036	29.7049	30.9166	30.8818	30.8551	30.8679	0.905033	0	3.23488	0
Q01518;Q01518-2;Q5T0R7;Q5T0R6;Q5T0R5;Q5T0R4;Q5T0R3;Q5T0R2;Q5T0R1;Q5T0R9;Q5T0R8;Q5T0S3;B7Z385;A0A087X0J3;A0A087WZ15;E9PDI2;P40123-3;P40123-2;P40123	CAP1	Adenylyl cyclase-associated protein 1;Adenylyl cyclase-associated protein	19	6	6	6	17.3	17.3	17.3	51.901	475	25.5721	27.8445	25.566	28.2583	27.7756	27.9777	27.3481	27.7565	0.904226	0.254987	0.567327	0.0667531
Q9NSE4	IARS2	Isoleucine--tRNA ligase, mitochondrial	1	23	23	23	27.5	27.5	27.5	113.79	1012	30.1274	30.3264	30.3496	30.6313	31.285	31.2823	31.3136	31.1645	0.902668	0	3.77961	0
P49750;P49750-1;P49750-3;H0YIQ2;F8VU51;H0YI23	YLPM1	YLP motif-containing protein 1	6	24	24	24	14.1	14.1	14.1	241.64	2146	28.2497	28.2337	28.5168	28.4797	29.4616	29.296	29.1484	29.1821	0.902084	0	3.91849	0
Q15233;Q15233-2;H7C367;C9JYS8;C9IZL7;C9J4X2	NONO	Non-POU domain-containing octamer-binding protein	6	18	17	16	42.3	40.6	39.1	54.231	471	30.5853	30.2976	30.9066	30.2601	31.23	31.59	31.3359	31.3898	0.874005	0	2.69566	0
A0A1B0GW44;A0A1B0GV23;A0A1B0GVD5;A0A1B0GWE8;A0A1B0GU92;A0A1B0GU03;P07339;F8WD96;C9JH19;H7C469;A0A1B0GVP3;F8W787;H7C1V0	CTSD	Cathepsin D;Cathepsin D light chain;Cathepsin D heavy chain	13	4	4	4	13.6	13.6	13.6	43.688	405	26.3523	26.0147	25.7649	26.0988	27.0207	26.8503	27.103	26.7189	0.865577	0	2.9489	0
C9J9K3;A0A0C4DG17;P08865;F8WD59	RPSA	40S ribosomal protein SA	4	16	16	16	73.8	73.8	73.8	29.404	263	34.3701	34.4141	34.3476	34.0644	35.1604	35.2561	35.0871	35.1415	0.862225	0	4.21822	0
O00154-2;O00154-3;O00154-6;O00154-4;O00154-7;O00154;K7EKP8;O00154-5	ACOT7	Cytosolic acyl coenzyme A thioester hydrolase	8	5	5	5	28.5	28.5	28.5	27.041	246	27.5641	27.6102	27.0227	24.7238	27.5296	27.7696	27.3979	27.6473	0.855912	0.0760635	0.587522	0.0132905
Q10570;A0A087X101;E9PIM1;A0A087WTV4	CPSF1	Cleavage and polyadenylation specificity factor subunit 1	4	38	38	38	33.6	33.6	33.6	160.88	1443	30.9972	31.0238	31.0698	30.9571	31.9103	31.8457	31.7885	31.9137	0.852585	0	6.28762	0
Q93008-1;Q93008;O00507;O00507-2	USP9X	Probable ubiquitin carboxyl-terminal hydrolase FAF-X;Probable ubiquitin carboxyl-terminal hydrolase FAF-Y	4	12	12	12	5.9	5.9	5.9	290.46	2554	24.9415	26.6246	25.394	27.2716	27.0637	26.8351	26.6531	27.0849	0.851258	0.0868574	0.753813	0.0267515
Q92615;A0A087X183;H0Y641;B5MCU2;X6RCG6;V9GYI5	LARP4B	La-related protein 4B	6	23	23	14	40	40	27.2	80.551	738	30.155	30.1258	30.0735	30.7493	31.03	31.0488	31.1491	31.2404	0.841164	0	2.6394	0
H3BNC9;P08708;H0YN88;A0A075B716;H0YN73;A0A0J9YYC4	RPS17	40S ribosomal protein S17	6	10	10	10	14.6	14.6	14.6	64.532	584	32.6232	32.4386	32.4104	32.2349	33.1824	33.3291	33.2786	33.2778	0.840197	0	4.20336	0
A0A3B3ITT5;P47914	RPL29	60S ribosomal protein L29	2	2	2	2	13.8	13.8	13.8	18.512	167	31.111	30.6692	30.9239	30.7734	31.7222	31.5094	31.7904	31.779	0.830842	0	3.42421	0
P12270;P12270-2	TPR	Nucleoprotein TPR	2	6	6	6	2.7	2.7	2.7	267.29	2363	27.3535	27.2239	26.0969	26.955	27.8335	27.8777	27.5501	27.6534	0.82134	0	1.50904	0
O75909;O75909-4;G3V5E1;O75909-1;O75909-2;G3V2Q3;G3V235	CCNK	Cyclin-K	7	12	12	12	28.1	28.1	28.1	64.239	580	29.3701	29.5107	29.1308	29.6577	30.2551	30.1651	30.2868	30.2216	0.814797	0	3.39994	0
A0A024R4M0;P46781;B5MCT8;C9JM19;F2Z3C0;A8MXK4	RPS9	40S ribosomal protein S9	6	22	22	22	62.9	62.9	62.9	22.591	194	36.5054	36.6194	36.5168	36.5043	37.327	37.2862	37.357	37.4292	0.81338	0	5.97217	0
P61247;E9PFI5;D6RG13;H0Y8L7;D6RAT0;H0Y9Y4;D6RB09;D6RAS7;D6RI02;D6RED7;D6RGE0	RPS3A	40S ribosomal protein S3a	11	26	26	14	70.1	70.1	34.5	29.945	264	36.2107	36.0726	36.3058	36.2077	36.9965	36.9945	37.0173	37.0237	0.808845	0	5.52632	0
Q5SSJ5;Q5SSJ5-2;Q5SSJ5-3;B0QZK4;X6RGJ2;Q5SWC8;B0QZK9;B0QZK8;Q5SSJ5-5	HP1BP3	Heterochromatin protein 1-binding protein 3	9	17	17	17	39.1	39.1	39.1	61.206	553	29.5121	29.602	29.8733	29.6069	30.4869	30.5367	30.3433	30.4333	0.801492	0	3.99835	0
P62979;A0A2R8Y422;J3QS39;J3QTR3;F5H6Q2;F5GYU3;F5H2Z3;F5H265;B4DV12;F5H388;F5H747;F5GXK7;J3QKN0;Q5PY61;Q96C32;P0CG47;P0CG48;M0R1V7;Q49A90;M0R1M6;J3QSA3;F5GZ39	RPS27A	Ubiquitin-40S ribosomal protein S27a;Ubiquitin;40S ribosomal protein S27a	22	9	9	5	59.6	59.6	32.1	17.965	156	32.0296	32.2473	32.6516	32.0802	32.9335	33.1663	33.1686	32.9456	0.801286	0	2.67375	5.43896e-16
G5E9W3;Q9UKF6;C9JZH6	CPSF3	Cleavage and polyadenylation specificity factor subunit 3	3	9	9	9	13.9	13.9	13.9	73.476	647	28.1012	28.0789	27.3188	27.7629	28.6591	28.7144	28.3918	28.7003	0.800939	0	2.172	0
A0A2R8Y811;P62263;E5RH77	RPS14	40S ribosomal protein S14	3	12	12	12	70	70	70	16.159	150	34.6942	34.6813	34.8274	34.7341	35.5023	35.5708	35.5899	35.4688	0.798709	0	5.7688	0
Q9HAU5;Q9HAU5-2	UPF2	Regulator of nonsense transcripts 2	2	3	3	3	2.3	2.3	2.3	147.81	1272	24.9087	25.9256	26.3212	26.4124	26.7119	26.7561	26.6717	26.6106	0.795594	0.0918609	1.24523	0.218172
P62805	HIST1H4A	Histone H4	1	9	9	9	53.4	53.4	53.4	11.367	103	33.4279	33.6584	34.1116	33.6062	34.3547	34.5128	34.6862	34.4233	0.79319	0	2.56265	0
O95639-3;O95639-2;O95639;C9JEV9;B7Z7B0;H7C419;C9K0K2;H7C016;F8WEL7	CPSF4	Cleavage and polyadenylation specificity factor subunit 4	9	9	9	9	45.7	45.7	45.7	27.419	243	28.269	28.3926	28.1896	28.5795	29.2221	28.9628	29.2844	29.1056	0.786079	0	3.40989	5.43896e-16
P04080;A0A1W2PS52	CSTB	Cystatin-B	2	3	3	3	49	49	49	11.139	98	27.4684	27.7046	27.682	27.5299	28.6074	28.471	28.3195	28.0999	0.778237	0	3.13579	0
P61353;K7ELC7;K7EQQ9;K7ERY7	RPL27	60S ribosomal protein L27	4	10	10	10	54.4	54.4	54.4	15.798	136	33.5706	33.7801	33.8433	33.8652	34.4597	34.4897	34.6071	34.6103	0.776929	0	4.23401	0
P11021	HSPA5	78 kDa glucose-regulated protein	1	36	34	34	52.4	51.4	51.4	72.332	654	33.406	33.4682	33.7684	33.4776	34.2809	34.318	34.281	34.319	0.769671	0	4.08855	0
O00308;O00308-2;O00308-3;O00308-4;H0YBS9;H3BPJ8;H3BRX8;H3BS79	WWP2	NEDD4-like E3 ubiquitin-protein ligase WWP2	8	7	7	5	9.3	9.3	7.2	98.911	870	28.4142	28.6169	27.5901	27.9759	29.2262	28.7886	28.989	28.6642	0.767723	0	1.59139	2.71948e-16
Q9BSD7;Q5TDF0	NTPCR	Cancer-related nucleoside-triphosphatase	2	6	6	6	39.5	39.5	39.5	20.713	190	28.0905	27.6529	27.6905	28.4994	28.6688	28.7999	28.8849	28.6355	0.76394	0	1.99331	0
Q6YN16;Q6YN16-2	HSDL2	Hydroxysteroid dehydrogenase-like protein 2	2	5	5	5	17.2	17.2	17.2	45.394	418	27.3611	26.8288	26.5668	26.3043	27.4716	27.6957	27.7275	27.2168	0.762634	0	1.61595	0
Q96CB9-4;Q96CB9;Q96CB9-3	NSUN4	5-methylcytosine rRNA methyltransferase NSUN4	3	2	2	2	6.6	6.6	6.6	37.373	335	25.2709	25.26	25.262	25.6651	25.9264	26.5148	26.0345	26.0135	0.757817	0.0391797	1.85406	0.13372
Q5T8U5;O15260-2;O15260;O15260-3;B7Z1G8	SURF4	Surfeit locus protein 4	5	6	6	6	39.8	39.8	39.8	21.127	186	28.4224	28.4489	28.2468	28.6149	29.3769	29.2907	28.9713	29.1203	0.756527	0	3.1764	0
O95104;O95104-2;O95104-3;A0A0A0MT33;Q9UPN6;Q9UPN6-2	SCAF4	Splicing factor, arginine/serine-rich 15	6	9	9	9	10.3	10.3	10.3	125.87	1147	28.1917	27.9488	27.4304	27.5379	28.5718	28.468	28.4761	28.6162	0.755838	0	2.22951	0
Q9H1I8;Q9H1I8-3;B1AH59;Q9H1I8-2;F2Z2W4;F8WAQ6;H7C3Y4	ASCC2	Activating signal cointegrator 1 complex subunit 2	7	20	20	20	33.2	33.2	33.2	86.359	757	30.64	30.5201	30.6157	30.6642	31.3277	31.4123	31.3111	31.405	0.754018	0	5.7839	1.08779e-15
B4DR61;P61619;P61619-3;F8W776;Q8TC24;Q9H9S3-2;Q9H9S3-3;Q9H9S3;H7C1Q9;C9JXC6;H7C069;A6NK38;F2Z2C7;A6NIF9;C9JJV4	SEC61A1	Protein transport protein Sec61 subunit alpha isoform 1	15	8	8	8	23	23	23	52.949	482	29.0555	29.1836	29.1915	29.1266	29.9531	30.0888	29.7423	29.7795	0.751621	0	3.89716	5.43896e-16
P10620;F5H7F6;F5H6X2;P10620-2;F5GX73;F5H613;F5H760	MGST1	Microsomal glutathione S-transferase 1	7	4	4	4	27.1	27.1	27.1	17.598	155	29.4962	29.6024	29.6166	29.668	30.3762	30.3625	30.5003	30.1473	0.750759	0	4.02932	0
Q99613;B5ME19;Q99613-2;H3BPE3;H3BPE4;H3BTY8	EIF3C	Eukaryotic translation initiation factor 3 subunit C;Eukaryotic translation initiation factor 3 subunit C-like protein	6	24	24	24	27.3	27.3	27.3	105.34	913	30.375	30.5657	30.8067	30.6178	31.3616	31.3273	31.2509	31.4187	0.748298	0	3.64335	5.43896e-16
Q9Y678;H0Y8X7;Q9UBF2-2;H0Y8G2	COPG1	Coatomer subunit gamma-1	4	27	27	24	45.5	45.5	40.7	97.717	874	30.5676	30.5009	30.2324	30.7105	31.2948	31.1594	31.2363	31.3082	0.74682	0	3.3932	0
Q14694;Q14694-3;Q14694-2;J3KT19;H3BVF1;H3BQC6;H3BQP1;H3BNA1;H3BNS8;H3BNL0;Q68D90	USP10	Ubiquitin carboxyl-terminal hydrolase 10	11	39	39	39	57.1	57.1	57.1	87.133	798	33.7732	33.9749	33.7581	33.8489	34.5909	34.5255	34.5666	34.6053	0.733292	0	5.07603	0
Q9NPE3;H0YM60	NOP10	H/ACA ribonucleoprotein complex subunit 3	2	3	3	3	57.8	57.8	57.8	7.7059	64	28.0342	25.5373	28.2732	25.3943	27.7268	27.2982	27.493	27.6209	0.724956	0.0593695	0.39565	0.0230768
Q9C0J8;Q9C0J8-3;C9J8B4;Q9C0J8-2;B9A053	WDR33	pre-mRNA 3 end processing protein WDR33	5	31	31	31	28.9	28.9	28.9	145.89	1336	29.3981	29.363	29.8647	29.2639	30.1639	30.1878	30.1612	30.267	0.722552	0	2.74188	0
K7ELC2;P62841;K7EM56;A0A0B4J2B4;S4R417;K7EQJ5;K7EJ78;S4R456	RPS15	40S ribosomal protein S15	8	10	10	10	67.1	67.1	67.1	17.723	152	34.8299	34.7545	35.1416	34.6567	35.4536	35.6121	35.6139	35.5754	0.718087	0	3.17985	5.43896e-16
P54289;E7ERK3;P54289-4;P54289-5;P54289-3;P54289-2	CACNA2D1	Voltage-dependent calcium channel subunit alpha-2/delta-1;Voltage-dependent calcium channel subunit alpha-2-1;Voltage-dependent calcium channel subunit delta-1	6	2	2	2	1.4	1.4	1.4	124.57	1103	24.7011	24.3106	25.2166	24.708	25.3214	25.4775	25.344	25.6462	0.713174	0.128245	1.59373	0.335806
A0A087WXM6;J3QQT2;J3KRX5;A0A0A6YYL6;P18621;P18621-3;J3QLC8;A0A0A0MRF8;P18621-2;J3KRB3;A0A087WWH0;J3QS96;A0A087WY81;J3KSJ0	RPL17	60S ribosomal protein L17	14	9	9	9	51.5	51.5	51.5	19.586	169	32.6561	32.915	33.0008	32.8024	33.4811	33.5246	33.7409	33.4792	0.71288	0	3.48356	0
Q59GN2;P62891	RPL39P5	Putative 60S ribosomal protein L39-like 5;60S ribosomal protein L39	2	2	2	2	19.6	19.6	19.6	6.3225	51	30.0897	30.6394	30.5	30.7166	31.1487	31.1702	31.3115	31.1577	0.710596	0	2.56968	0
Q16658;C9JFC0;A0A0A0MSB2;C9JPH9	FSCN1	Fascin	4	5	5	5	11.6	11.6	11.6	54.529	493	25.2301	28.4568	28.2513	28.901	28.4878	28.444	28.3156	28.4304	0.709633	0.305825	0.356541	0.0416138
Q9UN86	G3BP2	Ras GTPase-activating protein-binding protein 2	1	31	27	3	64.5	60.4	7.3	54.12	482	34.9838	34.9117	35.2304	35.0485	35.7276	35.707	35.8214	35.7487	0.70758	0	4.17214	0
O95793-2;O95793-3;O95793;Q5JW30;A0A087X1A5;Q5JW28;F6UDC6	STAU1	Double-stranded RNA-binding protein Staufen homolog 1	7	26	26	25	57.1	57.1	55.4	54.933	496	31.7203	31.7597	31.6176	31.7486	32.37	32.344	32.4514	32.5065	0.706437	0	5.1349	0
P41212;H0YG25	ETV6	Transcription factor ETV6	2	17	17	17	54	54	54	52.999	452	31.2176	31.4149	31.2284	31.5443	32.071	31.9365	32.1184	32.0971	0.704461	0	3.67493	0
E7ETK0;A0A2R8Y849;A0A087WUS0;A0A2R8YD14;P62847-2;P62847-3;P62847;P62847-4;A0A2R8Y8A0	RPS24	40S ribosomal protein S24	9	6	6	6	42.7	42.7	42.7	15.197	131	33.7779	33.6295	34.0761	33.5564	34.4727	34.3954	34.5555	34.4319	0.703884	0	2.96334	0
P61026	RAB10	Ras-related protein Rab-10	1	5	5	4	25.5	25.5	20	22.541	200	27.2648	27.0968	27.3353	25.5902	27.591	27.456	27.4665	27.5606	0.696768	0.153265	0.880771	0.168777
P07237;H7BZ94;I3L398;I3L312;H0Y3Z3;I3NI03;I3L3U6;I3L0S0;I3L4M2;I3L514;I3L3P5;I3L1Y5	P4HB	Protein disulfide-isomerase	12	24	24	24	54.5	54.5	54.5	57.116	508	30.8473	30.9464	30.8824	31.0997	31.6234	31.6381	31.6957	31.5872	0.692166	0	4.58429	0
S4R469;F8VR27;F8VZY7;B0QYV1;B0QYY4;A0A087X2B1;A0A0G2JRA5;J3KNW3;B7Z1U7;F8VZG9;A0A286YEU2;O43251-9;Q9NWB1-3;O43251-4;O43251-5;O43251-10;O43251-2;O43251;Q9NWB1-4;Q9NWB1-5;Q9NWB1;O43251-7;Q9NWB1-2;O43251-6;O43251-8;I3L1D4;A0A0G2JRD1;S4R3K7;F8VRS4;O43251-3;A0A0G2JSB3;B0QYY7;A0A3B3ITL7;J3QRF4;A6NFN3;A6NFN3-2;B0QYY6;J3QQZ2	RBFOX2	RNA binding protein fox-1 homolog;RNA binding protein fox-1 homolog 2;RNA binding protein fox-1 homolog 1	38	5	5	5	19.2	19.2	19.2	25.265	234	27.3842	27.832	28.2757	27.5541	28.5629	28.4189	28.6031	28.2261	0.69125	0	1.75926	0
Q9Y3C1;D6RIC3;A0A0C4DGU5;A0A087X2G6;Q9Y3C1-3;Q9Y3C1-2;D6RC60;A0A087WU10	NOP16	Nucleolar protein 16	8	10	10	10	54.5	54.5	54.5	21.188	178	29.0421	29.0915	29.5162	28.9123	29.8129	29.8284	29.7807	29.8936	0.688374	0	2.68649	0
Q92499;F1T0B3;A0A087X2G1;Q92499-3;Q92499-2	DDX1	ATP-dependent RNA helicase DDX1	5	46	46	46	68.5	68.5	68.5	82.431	740	34.7117	34.5942	34.9704	34.6752	35.4219	35.4385	35.3627	35.4746	0.686533	0	3.72623	5.43896e-16
P49411;H3BNU3	TUFM	Elongation factor Tu, mitochondrial	2	25	25	25	62.2	62.2	62.2	49.541	452	32.0468	31.8197	31.914	31.907	32.4981	32.6387	32.7119	32.5775	0.684644	0	4.35681	0
Q969X5-2;Q969X5;F2Z3Q5;F2Z2U2;Q969X5-3	ERGIC1	Endoplasmic reticulum-Golgi intermediate compartment protein 1	5	4	4	4	21.2	21.2	21.2	22.16	198	27.3814	27.6628	26.9738	26.8309	28.225	27.8566	27.6856	27.8045	0.680734	0	1.64968	0
A0A087WY71;E9PFW3;Q96CW1-2;Q96CW1;C9JJ47;C9JTK4;C9JGT8;C9JJD3;C9JPV8;H7C4C3	AP2M1	AP-2 complex subunit mu	10	13	13	13	38.5	38.5	38.5	49.526	434	29.539	29.2432	29.514	29.3569	30.0479	30.1966	30.1435	29.9848	0.67992	0	3.71437	0
M0R2N5;Q9NZ01;M0R3C3;M0R329;Q9NZ01-2	TECR	Very-long-chain enoyl-CoA reductase	5	10	10	10	26.6	26.6	26.6	39.967	346	30.8966	30.6291	30.8618	30.9029	31.5063	31.4686	31.458	31.5409	0.670875	0	4.21016	0
A0A087WUK2;O14979-3;O14979-2;O14979	HNRNPDL	Heterogeneous nuclear ribonucleoprotein D-like	4	11	10	10	26.2	24	24	40.04	363	30.4805	30.96	31.3038	30.9178	31.5965	31.5102	31.6025	31.6031	0.662575	0	2.09261	0
J3KN66;Q5JTV8-3;Q5JTV8-2	TOR1AIP1	Torsin-1A-interacting protein 1	3	9	9	1	21.2	21.2	2.5	67.821	599	27.8622	28.2049	28.0629	28.2742	28.7647	28.7533	28.7029	28.8224	0.65979	0	3.37441	0
O95470;H0Y3V8;H7BXL7	SGPL1	Sphingosine-1-phosphate lyase 1	3	4	4	4	8.8	8.8	8.8	63.523	568	25.0155	26.5481	25.5415	26.3054	26.5948	26.4527	26.498	26.5026	0.659408	0.00958646	0.876523	0.197601
Q5JVS0;Q5JVS0-2	HABP4	Intracellular hyaluronan-binding protein 4	2	6	6	6	19.1	19.1	19.1	45.785	413	27.0909	27.7571	27.1516	27.209	28.0422	27.9469	27.7231	28.131	0.658617	0	2.00878	0
Q9Y2X3;H7BZ72	NOP58	Nucleolar protein 58	2	7	7	7	17	17	17	59.578	529	26.8783	26.8399	26.9367	24.86	27.042	27.1895	26.9084	26.9903	0.653804	0.0318885	0.607345	0.0100795
P78362;P78362-2;H7C521;F8WBW4;C9J2M4;C9JWF7	SRPK2	SRSF protein kinase 2;SRSF protein kinase 2 N-terminal;SRSF protein kinase 2 C-terminal	6	16	13	10	27.5	23.3	17.9	77.526	688	28.9907	29.0086	28.9787	28.7392	29.6847	29.5151	29.5445	29.5857	0.653195	0	3.94213	0
F8VZJ2;F8W0W4;H0YHX9;Q13765;E9PAV3-2;E9PAV3;F8W1N5;F8VNW4;F8VZ58;Q9BZK3	NACA	Nascent polypeptide-associated complex subunit alpha;Nascent polypeptide-associated complex subunit alpha, muscle-specific form	10	4	4	4	40.4	40.4	40.4	15.016	136	28.0832	27.6935	27.7037	25.2976	27.6841	28.0013	27.945	27.7495	0.650502	0.0730725	0.454657	0.000381623
P62750;H7BY10;K7EJV9;K7ERT8;A8MUS3;K7EMA7	RPL23A	60S ribosomal protein L23a	6	13	13	13	51.9	51.9	51.9	17.695	156	34.225	34.2451	34.4725	34.3318	34.9681	34.9736	35.0532	34.8668	0.646803	0	4.11213	0
Q9NYV4-2;Q9NYV4;J3QSD7;Q9NYV4-3;A0A2R8YEB7;A0A2R8Y644;Q9BVE2;F8VXD2;F8VYH9;F8VZZ0;F8VTV8;F8VWX7;F8VZ51;H0YAZ9;E7EUK8;E5RGN0;A0A087WZU2;F5H6Z0;P11802-2;Q00535-2;Q00535;P11802;Q00534;Q96Q40-6;O94921-3;O94921-2;Q00536;Q00536-3;Q00537-2;Q00537;Q00536-2	CDK12	Cyclin-dependent kinase 12	31	13	12	10	13.4	12.8	10.3	163.23	1481	28.6799	28.9679	29.0868	28.886	29.4366	29.6298	29.4244	29.7046	0.643697	0	2.94563	5.43896e-16
Q6UXN9;C9JBU3;C9J355	WDR82	WD repeat-containing protein 82	3	15	15	15	51.4	51.4	51.4	35.079	313	30.5441	30.3298	30.5863	30.1225	30.9959	31.0731	31.0782	30.9975	0.640522	0	2.96048	0
A0A0B4J1R6;P29401;P29401-2;E9PFF2	TKT	Transketolase	4	9	9	9	30	30	30	49.91	457	27.5838	24.8359	27.6804	27.5544	27.4991	27.4529	27.7165	27.5438	0.639457	0.0354131	0.405177	0.00223528
Q9Y383;Q96HJ9-2;A0A0A6YYJ8;Q9Y383-3;Q9Y383-2;V9GZ75;F8WEU3	LUC7L2	Putative RNA-binding protein Luc7-like 2	7	17	17	11	43.4	43.4	31.4	46.513	392	32.0841	32.007	32.1373	32.0471	32.5541	32.6788	32.7799	32.8068	0.636016	0	4.23453	0
Q86UP2-2;Q86UP2-3;Q86UP2-4;Q86UP2;G3V4Y7;G3V5P0;B7Z6P3;H0YJV5;H0YJZ8;G3V5G2	KTN1	Kinectin	10	10	10	10	9.1	9.1	9.1	149.61	1300	27.2324	25.4311	27.1891	27.6267	27.6043	27.6362	27.2593	27.5186	0.634746	0.248502	0.622925	0.0764292
P61254;J3QRI7;J3QQQ9;J3QQV1;J3QRC4;J3KSS0;J3KS10	RPL26	60S ribosomal protein L26	7	11	11	3	46.2	46.2	12.4	17.258	145	33.4627	33.5251	33.9528	33.4277	34.1124	34.2843	34.3045	34.2046	0.634396	0	2.56605	0
Q01804;Q01804-5;Q01804-3;D6RI06	OTUD4	OTU domain-containing protein 4	4	14	14	14	19	19	19	124.04	1114	28.2561	28.4942	28.7362	28.4241	29.1486	29.1917	29.1003	29.0035	0.633378	0	2.97436	0
Q9NX24;D6RC52;D6RCB9;J3QSY4;H0YC83	NHP2	H/ACA ribonucleoprotein complex subunit 2	5	6	6	6	54.2	54.2	54.2	17.201	153	29.4358	29.7312	29.7453	29.712	30.3851	30.295	30.1791	30.2984	0.63337	0	3.52116	0
O60573;B9A044;O60573-2;C9JEL3;B8ZZL3;B4E1E4;B9A023	EIF4E2	Eukaryotic translation initiation factor 4E type 2	7	15	15	2	61.6	61.6	4.1	28.362	245	31.9834	32.0272	32.229	32.3369	32.7928	32.8084	32.8719	32.6219	0.629609	0	3.14444	0
Q96I99;E9PDQ8;Q96I99-2;H0Y852	SUCLG2	Succinyl-CoA ligase [GDP-forming] subunit beta, mitochondrial	4	11	11	11	29.6	29.6	29.6	46.51	432	28.8764	28.9226	28.6204	29.1393	29.3829	29.4679	29.5882	29.637	0.629301	0	2.69474	0
O75821;K7EP16;K7EL20;K7ENA8	EIF3G	Eukaryotic translation initiation factor 3 subunit G	4	7	7	2	21.9	21.9	7.8	35.611	320	28.0513	28.3434	27.7487	28.0062	28.5349	28.4892	28.4129	29.2163	0.625899	0	1.51461	2.71948e-16
Q99832;Q99832-3;Q99832-4;Q99832-2;F8WAM2;F8WBP8;A0A0D9SG95	CCT7	T-complex protein 1 subunit eta	7	41	41	41	82.7	82.7	82.7	59.366	543	35.7533	35.8689	35.8034	35.7884	36.4485	36.365	36.4502	36.4114	0.615299	0	5.94132	0
Q8WWW8-3;Q8WWW8;Q8WWW8-2	GAB3	GRB2-associated-binding protein 3	3	1	1	1	1.8	1.8	1.8	61.39	548	28.272	28.4786	29.7553	28.7695	29.8391	29.1732	29.2453	29.4681	0.612567	0	0.852154	1.35974e-16
Q9UBM7;H0YE57;E9PM00;E9PJ54	DHCR7	7-dehydrocholesterol reductase	4	4	4	4	11.6	11.6	11.6	54.489	475	28.5356	28.44	28.4594	28.4929	29.2661	29.0993	28.95	29.0394	0.606745	0	3.89158	5.43896e-16
A0A024R4E5;Q00341;Q00341-2;H0Y394;H7C0A4;C9JIZ1;C9J5E5;C9JZI8;H7C2D1;C9JHZ8;C9JES8;H7BZC3;C9JHS7;C9JT62;C9JK79;C9JBS3;C9JEJ8;C9JHN6;C9JQ82;C9JMQ6;C9JHS9;C9J739;H7C3D0	HDLBP	Vigilin	23	55	55	55	55.1	55.1	55.1	141.44	1268	33.1074	33.2079	33.2445	33.1099	33.7762	33.8552	33.7013	33.7432	0.601557	0	4.82221	0
Q9H4M9;A0A024R571;C9JC03;C9J2Z4;C9JDQ8;C9JIJ3;C9IZH1	EHD1	EH domain-containing protein 1	7	19	16	12	44.4	39.3	30	60.626	534	29.1123	28.889	28.5171	28.9533	29.5888	29.4679	29.3735	29.4289	0.596844	0	2.36521	0
Q9Y224;G3V4C6;H0YJB9;G3V4E7	C14orf166	UPF0568 protein C14orf166	4	16	16	16	66.4	66.4	66.4	28.068	244	33.213	33.2609	33.313	33.0575	33.8375	33.8762	33.7903	33.7212	0.595202	0	4.04202	0
P25705;P25705-2;P25705-3;K7EK77;K7ENJ4;K7ERX7;K7EJP1;K7EQH4;K7ESA0	ATP5A1	ATP synthase subunit alpha, mitochondrial	9	24	24	24	48.5	48.5	48.5	59.75	553	33.5504	33.331	33.3076	33.5258	34.0257	34.0277	33.9894	34.0484	0.594125	0	4.02615	0
E7EVA0;P27816;P27816-6;P27816-2;P27816-4;P27816-5;H7C4C5;B5MEG9;H7C456;A0A0J9YVV8;A0A0J9YW37;P27816-7	MAP4	Microtubule-associated protein;Microtubule-associated protein 4	12	19	19	11	10.8	10.8	6.1	245.44	2297	29.3239	29.4217	29.6808	29.6245	30.0797	30.0206	30.2441	30.0775	0.592777	0	3.06116	0
Q9H3G5;H7C0X5;H7C218;C9JLV0;C9J6L4;C9JI22	CPVL	Probable serine carboxypeptidase CPVL	6	8	8	8	20.4	20.4	20.4	54.163	476	29.4482	29.406	28.6968	29.411	29.915	29.6797	29.8802	29.8533	0.591547	0	1.69309	0
Q14157;Q14157-5;Q14157-3;Q5VU79;Q5VU78;Q5VU81;Q5VU80;H0Y5H6;H7C2T8	UBAP2L	Ubiquitin-associated protein 2-like	9	23	23	1	37.4	37.4	1.3	114.53	1087	32.7431	32.8058	33.1708	32.823	33.4659	33.5127	33.4884	33.4287	0.588232	0	3.01189	0
P16104;A0A3B3IS11;Q9BTM1-2;Q96QV6;REV__H0Y672;REV__E7EQ67;REV__H7BY63;REV__Q8NB25-4;REV__H0YBA5;REV__Q8NB25-2;REV__A0A087X2A7;REV__Q8NB25-3;REV__Q8NB25	H2AFX	Histone H2AX;Histone H2A type 1-A	13	6	6	1	58.7	58.7	6.3	15.144	143	32.5567	32.5148	32.7894	32.569	32.8097	33.1736	33.4183	33.3799	0.587922	0	2.07662	0
O60832;O60832-2;C9IYT0;H7C0M1;H7C2Q9;H7C2Q2;H7BZF2	DKC1	H/ACA ribonucleoprotein complex subunit 4	7	20	20	20	49.6	49.6	49.6	57.673	514	31.2975	31.377	31.436	31.3256	32.0051	31.874	31.9848	31.8911	0.579729	0	4.87961	0
P55884;P55884-2;C9JZG1;C9JQN7	EIF3B	Eukaryotic translation initiation factor 3 subunit B	4	25	25	25	38.7	38.7	38.7	92.48	814	31.1989	31.2308	31.4931	31.2694	31.8014	31.9756	31.9167	31.8171	0.579622	0	3.50168	0
Q9H223	EHD4	EH domain-containing protein 4	1	20	20	15	41.4	41.4	32.5	61.174	541	29.5115	29.4674	29.5053	29.6318	30.1515	30.0479	29.9801	30.2293	0.573182	0	3.90472	0
P53621;P53621-2;A0A3B3IT15;A0A3B3IS84;A0A3B3ISC6;A0A3B3IU89;A0A3B3ISK1;A0A3B3ITV3;A0A3B3ITI7;A0A3B3IU78;A0A3B3ITX2	COPA	Coatomer subunit alpha;Xenin;Proxenin	11	24	24	24	24.6	24.6	24.6	138.34	1224	29.4215	29.3864	29.6367	29.6915	30.1618	30.1137	30.0479	30.1011	0.572125	0	3.43066	5.43896e-16
Q8NC51;Q8NC51-2	SERBP1	Plasminogen activator inhibitor 1 RNA-binding protein	2	35	35	3	64	64	5.1	44.965	408	35.5058	35.684	35.9238	35.5762	36.3094	36.1882	36.2151	36.2613	0.571063	0	3.01415	0
A0A384DVU0;Q8IY17-5;Q8IY17-2;Q8IY17-3;Q8IY17;M0R2C2	PNPLA6	Neuropathy target esterase	6	4	4	4	4.5	4.5	4.5	149.92	1365	25.5208	25.2705	25.421	25.5949	26.0245	26.0201	25.932	26.0792	0.562148	0.168798	2.32481	1.14034
C9JXB8;C9JNW5;P83731	RPL24	60S ribosomal protein L24	3	11	11	11	61.2	61.2	61.2	14.369	121	33.5169	33.4012	33.4189	33.3598	33.8654	34.0241	34.0326	34.0215	0.56172	0	4.41878	0
J3QR09;J3KTE4;P84098	RPL19	Ribosomal protein L19;60S ribosomal protein L19	3	10	10	10	40.9	40.9	40.9	23.134	193	33.5353	33.5312	33.7334	33.6545	34.1171	34.1413	34.1935	34.2428	0.560077	0	4.21396	0
Q93034	CUL5	Cullin-5	1	5	5	5	6.7	6.7	6.7	90.954	780	25.6866	26.4582	25.3795	25.5015	26.2352	26.047	26.4421	26.5328	0.557808	0.20801	0.897957	0.255065
Q8N3C0;Q8N3C0-4;E5RFZ0;Q8N3C0-3;J3KNJ4	ASCC3	Activating signal cointegrator 1 complex subunit 3	5	78	78	78	48	48	48	251.46	2202	32.6764	32.6715	32.6699	32.6355	33.2713	33.2667	33.1131	33.2281	0.556464	0	5.19326	0
Q07666;Q07666-2;Q07666-3;Q5VWX1;Q9H6N6;Q5STV6;A0A0A0MRT5;Q9UBC1-2;Q9UBC1-3;Q9UBC1	KHDRBS1	KH domain-containing, RNA-binding, signal transduction-associated protein 1	10	27	27	23	57.3	57.3	55.1	48.227	443	35.1915	35.2625	35.4589	35.3075	35.8824	35.8225	35.9515	35.7821	0.554572	0	3.75487	0
F5H6I7;Q6DD88;F5GWF8	ATL3	Atlastin-3	3	3	3	3	6.5	6.5	6.5	58.772	523	27.8986	27.7217	27.3572	27.5956	28.1755	28.2236	27.9713	28.4202	0.554373	0	2.03999	0
P35268;K7EJT5;K7EP65;K7EKS7;K7ELC4;K7EMH1;K7ERI7	RPL22	60S ribosomal protein L22	7	3	3	3	39.1	39.1	39.1	14.787	128	31.7592	31.5973	31.7078	31.3685	32.2195	32.0275	32.2245	32.1685	0.551782	0	2.86819	0
Q9H7E2-3;Q9H7E2;Q9H7E2-2;B1AMN9;F2Z2Y2	TDRD3	Tudor domain-containing protein 3	5	20	20	20	32.5	32.5	32.5	83.102	744	29.6153	29.529	29.6292	29.5387	29.9986	29.986	30.0616	30.47	0.551032	0	2.4697	0
P63244;J3KPE3;D6RAC2;H0Y8W2;D6REE5;H0YAF8;D6RHH4;H0YAM7;D6R9Z1;D6R9L0;D6RFX4;D6RBD0;H0Y8R5;D6RAU2;E9PD14;D6RFZ9;D6RF23;D6RGK8;H0Y9P0;D6R909;D6RHJ5;D6RDI0	GNB2L1	Guanine nucleotide-binding protein subunit beta-2-like 1;Guanine nucleotide-binding protein subunit beta-2-like 1, N-terminally processed	22	18	18	18	71.3	71.3	71.3	35.076	317	31.6756	31.6892	31.4246	31.5433	32.1562	32.2079	32.0332	32.1342	0.549699	0	3.57136	0
P26368-2;P26368;K7ENG2;K7ELP8	U2AF2	Splicing factor U2AF 65 kDa subunit	4	11	11	11	35.9	35.9	35.9	53.12	471	30.0452	29.9686	30.2158	30.2466	30.6839	30.6107	30.6102	30.7614	0.547504	0	3.44056	5.43896e-16
Q9Y5B9;G3V5A4;G3V401;G3V2X0	SUPT16H	FACT complex subunit SPT16	4	20	20	20	20.4	20.4	20.4	119.91	1047	29.6952	29.8419	29.8301	29.9769	30.4332	30.4413	30.3216	30.3348	0.546713	0	3.7875	5.43896e-16
P24752;H0YEL7;P24752-2;E9PRQ6;E9PKF3	ACAT1	Acetyl-CoA acetyltransferase, mitochondrial	5	16	16	16	51.1	51.1	51.1	45.199	427	30.5754	30.5253	30.8855	30.5323	31.1488	31.2595	31.1742	31.1097	0.543394	0	2.98807	0
Q14152;Q14152-2	EIF3A	Eukaryotic translation initiation factor 3 subunit A	2	45	45	45	33.6	33.6	33.6	166.57	1382	31.7609	31.6868	31.8911	31.8507	32.3493	32.4013	32.1871	32.4237	0.542988	0	3.60469	0
B0QY89;Q9Y262;Q9Y262-2;B0QY90;C9JHP4;C9K0Q7;H7C3A0;H0Y7E6	EIF3L	Eukaryotic translation initiation factor 3 subunit L	8	24	24	24	44.5	44.5	44.5	70.901	607	31.241	31.3353	31.2653	31.2503	31.8188	31.8269	31.7433	31.8629	0.539982	0	5.48045	0
P09874;Q5VX84;Q5VX85	PARP1	Poly [ADP-ribose] polymerase 1	3	38	38	38	46.1	46.1	46.1	113.08	1014	30.8354	31.1773	31.328	31.2892	31.6394	31.8044	31.6856	31.6356	0.533775	0	2.38448	0
H7C3A1;Q9BXP5-5;Q9BXP5-4;Q9BXP5-2;Q9BXP5-3;Q9BXP5;H7C1K0;A0A0A0MSP6	SRRT	Serrate RNA effector molecule homolog	8	11	11	11	27.7	27.7	27.7	56.733	499	27.8563	28.0616	28.506	28.3548	28.8221	28.7372	28.5462	28.8078	0.533642	0	1.81604	0
Q13162;H7C3T4;A6NJJ0;A6NG45	PRDX4	Peroxiredoxin-4	4	7	6	6	33.6	30.6	30.6	30.54	271	28.1322	28.3599	25.2068	28.3098	27.9468	28.1199	27.9665	28.0933	0.52942	0.161151	0.28279	0.0326315
P62899;H7C2W9;C9JU56;B7Z4E3;B7Z4C8;P62899-3;P62899-2;B8ZZK4	RPL31	60S ribosomal protein L31	8	7	7	7	45.6	45.6	45.6	14.463	125	34.1846	33.9072	34.1456	34.0897	34.5514	34.6283	34.7631	34.5004	0.529031	0	3.13085	5.43896e-16
P53618;E9PP73;E9PP63;E9PKQ1	COPB1	Coatomer subunit beta	4	28	28	28	36.6	36.6	36.6	107.14	953	30.4996	30.7049	30.8183	30.7841	31.2327	31.1289	31.2091	31.3437	0.526884	0	3.11572	0
E5RHW4;O94905;E5RJ09;O94905-2;O94905-3	ERLIN2	Erlin-2	5	7	7	5	26.9	26.9	19.8	37.725	338	25.3103	27.0123	27.1509	26.9508	26.8947	27.4543	27.0697	27.0943	0.522119	0.0923223	0.539289	0.0133585
P62273;A0A2R8Y851;P62273-2;A0A2R8Y6P7;A0A087WTT6	RPS29	40S ribosomal protein S29	5	5	5	5	60.7	60.7	60.7	6.6767	56	32.8807	33.2427	33.8081	32.2805	33.6249	33.522	33.4274	33.7158	0.519535	0	0.788615	0
P04350;M0R2D3;M0R278;M0QY85;M0QZL7;M0QYM7;M0R042;M0R1I1;M0R0X0;M0QY37;M0QX14;M0R2T4;A0A075B724	TUBB4A	Tubulin beta-4A chain	13	22	2	0	65.1	5.9	0	49.585	444	28.9298	28.264	28.3276	29.0321	29.2276	29.1273	29.3462	28.9266	0.518565	0	1.25924	0
Q9Y3I0	RTCB	tRNA-splicing ligase RtcB homolog	1	28	28	28	65.1	65.1	65.1	55.21	505	34.6883	34.6489	34.682	34.7083	35.1441	35.1653	35.2625	35.2285	0.518219	0	5.61001	0
P50570-5;P50570;P50570-2;P50570-4;P50570-3;E5RHK8;A0A0D9SFB1;A0A0U1RQP1;A0A0D9SFE4;Q9UQ16-5;Q05193-5;Q05193-3;Q9UQ16-2;Q9UQ16-3;Q05193-2;Q05193;Q9UQ16;Q9UQ16-4;K7EMQ3;A0A1B0GUX5;A0A1B0GU67;E5RIK2;H7C5U0	DNM2	Dynamin-2	23	12	12	12	15.9	15.9	15.9	97.976	869	27.4782	27.5449	28.0475	27.9459	28.2053	28.4222	28.1554	28.2964	0.515688	0	1.81327	0
Q71DI3;Q16695;K7EMV3;B4DEB1;K7ES00;Q6NXT2;K7EP01	HIST2H3A	Histone H3.2;Histone H3.1t;Histone H3	7	7	7	1	59.6	59.6	23.5	15.388	136	33.2786	33.203	33.548	33.2771	33.8406	33.8866	33.9181	33.7235	0.515532	0	2.98687	0
Q9UI12-2;Q9UI12;G3V126;E5RG49;E5RHH0;E5RK31;E5RJG1;H0YB41	ATP6V1H	V-type proton ATPase subunit H	8	11	11	11	31.6	31.6	31.6	54.151	465	28.2529	28.3963	28.3186	28.3887	28.7858	28.8811	28.9453	28.7945	0.512539	0	4.26454	0
P51571;A6NLM8	SSR4	Translocon-associated protein subunit delta	2	5	5	5	36.4	36.4	36.4	18.998	173	28.9461	28.8711	29.2903	29.0983	29.2198	29.6759	29.683	29.6747	0.511878	0	1.87891	0
J3KTL2;Q07955;Q07955-3;Q07955-2;J3KSR8;J3QQV5;J3KSW7	SRSF1	Serine/arginine-rich splicing factor 1	7	18	18	17	54.9	54.9	52.2	28.329	253	31.7396	31.568	31.7616	31.4487	32.0842	32.0846	32.2904	32.0828	0.50604	0	2.8595	0
Q7L2H7;J3KNJ2;Q7L2H7-2;H0YCQ8;E9PN86;E9PRY0;E7ESM3;E9PRI2	EIF3M	Eukaryotic translation initiation factor 3 subunit M	8	14	14	14	43.9	43.9	43.9	42.502	374	29.9893	29.8187	29.9249	30.0013	30.3322	30.5599	30.3272	30.5178	0.500748	0	3.29554	0
Q8NE71;Q8NE71-2;H0YGW7;Q5STZ8;A0A0G2JIC2;F5GYK6	ABCF1	ATP-binding cassette sub-family F member 1	6	21	21	21	37.5	37.5	37.5	95.925	845	29.5935	29.7741	29.679	29.5516	30.0295	30.1403	30.1246	30.3068	0.500731	0	3.23699	0
Q15149;Q15149-7;Q15149-8;Q15149-9;Q15149-5;Q15149-6;Q15149-2;H0YDN1;E9PMV1;E9PKG0;E9PIA2;E9PQ28;REV__A0A0U1RR03	PLEC	Plectin	13	301	301	4	64.6	64.6	1	531.78	4684	35.8602	35.7942	36.0333	35.8394	36.6663	36.6411	35.9089	36.3093	0.499611	0	1.45051	0
V9GYM8;Q92974-3;Q92974-2;Q92974;Q5VY93;V9GYF0;V9GZ14;V9GYF5;V9GYG5;V9GZ58;REV__J3KQ37;REV__P0DJD0;REV__P0DJD1;REV__F8VYC4;REV__A0A286YES2;REV__A0A1W2PNU4;REV__A6NKT7;REV__J3KNE0;REV__Q99666;REV__O14715	ARHGEF2	Rho guanine nucleotide exchange factor 2	20	29	29	29	35.7	35.7	35.7	116.07	1031	30.7326	30.9354	31.0111	30.7971	31.3665	31.3928	31.34	31.3631	0.496483	0	3.6024	5.43896e-16
Q16666-3;Q16666-2;Q16666;Q16666-6;A0A0A0MRB1;H3BM18;X6RHM1;H3BR88;H3BVE6;H3BR65;X6RHR0;Q6K0P9-6;Q6K0P9-5;Q6K0P9-4;Q6K0P9-3;Q6K0P9-2;Q6K0P9	IFI16	Gamma-interferon-inducible protein 16	17	30	30	30	53.8	53.8	53.8	75.935	673	31.031	31.2364	31.0785	31.2272	31.6567	31.6468	31.5684	31.6678	0.491672	0	3.88489	5.43896e-16
C9JZR2;O60716-24;O60716-23;O60716-21;O60716-19;O60716-22;O60716-20;O60716-16;O60716-18;O60716-15;O60716-17;O60716-13;O60716-11;O60716-14;O60716-12;O60716-10;O60716-8;O60716-9;O60716-7;O60716-5;O60716-3;O60716-6;O60716-4;O60716-2;O60716;O60716-32;O60716-31;O60716-29;O60716-27;O60716-30;O60716-28;O60716-26;O60716-25;E9PKY0;H0YC95;E9PRE2	CTNND1	Catenin delta-1	36	17	17	17	23	23	23	104.85	938	28.669	28.8419	28.898	28.9501	29.2812	29.3228	29.2993	29.4205	0.49122	0	3.4303	0
P28288;P28288-2;P28288-3;A0A3B3ITW3	ABCD3	ATP-binding cassette sub-family D member 3	4	14	14	14	24.3	24.3	24.3	75.475	659	29.5151	29.2807	29.3118	29.3654	29.8599	29.9817	29.7127	29.8539	0.483788	0	3.16138	5.43896e-16
Q13347;Q5TFK1	EIF3I	Eukaryotic translation initiation factor 3 subunit I	2	11	11	11	39.4	39.4	39.4	36.501	325	29.3389	29.3096	29.0347	29.1866	29.6313	29.976	29.5197	29.637	0.473553	0	2.11056	0
Q08945;E9PMD4;A0A0U1RRK2;E9PPZ7	SSRP1	FACT complex subunit SSRP1	4	16	16	16	27.8	27.8	27.8	81.074	709	30.6296	30.4992	30.5362	30.5342	31.1166	30.9928	30.9764	31.007	0.473412	0	4.51834	0
B0YIW6;P48444;P48444-2;Q6P1Q5;E9PK34	ARCN1	Coatomer subunit delta	5	12	12	12	23	23	23	61.626	552	29.2492	28.7863	28.3857	29.089	29.4273	29.273	29.3558	29.3477	0.473389	0	1.30769	0
Q9HCE1;Q5JR04;Q9HCE1-2;Q9HCE1-3	MOV10	Putative helicase MOV-10	4	34	34	34	41.7	41.7	41.7	113.67	1003	30.285	30.114	30.1879	30.1452	30.5692	30.656	30.6379	30.7215	0.463131	0	4.11554	0
O43896	KIF1C	Kinesin-like protein KIF1C	1	3	3	1	2.7	2.7	0.8	122.95	1103	25.1806	25.2821	24.9882	25.3473	25.6412	25.5373	25.3814	26.0773	0.459718	0.18944	1.02154	0.591904
P05141	SLC25A5	ADP/ATP translocase 2;ADP/ATP translocase 2, N-terminally processed	1	16	6	6	47.7	19.5	19.5	32.852	298	31.5524	31.5855	31.6103	31.8017	32.0829	32.041	32.1388	32.11	0.455696	0	3.57686	5.43896e-16
P51991-2	HNRNPA3	Heterogeneous nuclear ribonucleoprotein A3	1	16	1	1	39.9	3.7	3.7	37.029	356	26.959	25.3344	27.1424	26.6349	27.0714	27.1808	27.3966	26.2306	0.452189	0.152002	0.405153	0.0337845
H0YHC3;F8W020;F8W118;F8VY35;F8VV59;B7Z9C2;F8W0J6;F5H4R6;H0YIV4;P55209-2;P55209;H0YH88;F8W543;F8VRJ2;F8VXI6;F8VUX1;P55209-3;F8VVB5;E9PNW0;E9PJJ2;E9PS34;E9PNJ7;A8MXH2;E9PKT8;C9J6D1;C9JZI7;Q99733;Q99733-2	NAP1L1	Nucleosome assembly protein 1-like 1	28	7	7	7	34.8	34.8	34.8	23.417	198	29.7319	29.6252	29.495	29.8064	30.1887	30.216	30.0734	29.9775	0.449277	0	2.67592	0
P46776;E9PLL6;E9PJD9;E9PLX7	RPL27A	60S ribosomal protein L27a	4	7	7	7	38.5	38.5	38.5	16.561	148	33.4494	33.2392	33.4968	33.1667	33.7032	33.8045	33.9438	33.6971	0.44913	0	2.41153	0
X1WI28;P27635;A0A087WV22;H7C123;H7C2C5;B8A6G2;A6QRI9;Q96L21;H7C2U2	RPL10	60S ribosomal protein L10	9	11	11	2	50.5	50.5	14.5	22.975	200	33.6785	33.7512	33.1707	33.5502	33.9689	33.8691	34.1018	34.0007	0.447491	0	1.75634	0
P31947;P31947-2	SFN	14-3-3 protein sigma	2	6	3	3	24.2	14.1	14.1	27.774	248	25.1725	25.0205	25.3873	26.2768	25.976	25.6519	26.1145	25.897	0.445611	0.145466	0.593562	0.0972639
Q6PKG0;Q6PKG0-3;A0A0B4J210;E5RH50;H0YBW1;H0YC73;H0YAN4;H0YC33;Q659C4-7;Q659C4-6;Q659C4-5;E5RHK4;H0YBM7;H0YBR8;H0YAX9;H0YBJ5	LARP1	La-related protein 1	16	60	60	55	68.9	68.9	64.7	123.51	1096	35.0105	35.203	35.5336	35.0812	35.6603	35.6739	35.6691	35.6046	0.444885	0	2.04876	0
Q08380;K7EP36;K7ESM3;K7EKQ5;K7EQT9;K7ES75;K7EN99;K7ERZ6;K7EJY8;K7EJD3	LGALS3BP	Galectin-3-binding protein	10	13	13	13	27.2	27.2	27.2	65.33	585	29.0124	28.9215	28.7985	29.1516	29.3376	29.3383	29.632	29.3532	0.444263	0	2.28344	0
Q8IVU3-2;Q8IVU3;A0A0B4J1R3;Q8IVU3-3	HERC6	Probable E3 ubiquitin-protein ligase HERC6	4	2	2	2	2.4	2.4	2.4	111.08	986	24.9735	25.1074	25.4824	25.6604	25.7167	25.7162	25.6223	25.9451	0.444148	0.358779	1.14933	0.977906
Q96N66-2;Q96N66	MBOAT7	Lysophospholipid acyltransferase 7	2	2	2	2	5.5	5.5	5.5	44.732	399	25.0649	25.1861	25.3732	25.078	25.3479	25.6405	26.0817	25.3882	0.439003	0.272233	0.798679	0.467064
P0DN76;Q01081;Q01081-2;A0A1B0GW87;M0QYK5;M0R2N4;Q01081-3;Q8WU68-3;Q8WU68-2;Q8WU68;K7EJH3;K7EJM7;Q01081-4	U2AF1	Splicing factor U2AF 35 kDa subunit;Splicing factor U2AF 26 kDa subunit	13	6	6	6	30.4	30.4	30.4	27.872	240	28.6719	28.1803	28.77	28.475	28.9805	28.9388	28.9148	28.9704	0.426813	0	1.76341	0
X6RJP6;P37802;P37802-2	TAGLN2	Transgelin-2	3	10	10	10	50.3	50.3	50.3	21.086	187	29.0087	28.7031	28.6127	28.5805	29.024	29.1685	29.3115	29.0947	0.423458	0	1.98029	0
P62277;J3KMX5;E9PS50	RPS13	40S ribosomal protein S13	3	6	6	6	35.8	35.8	35.8	17.222	151	32.3381	32.4272	32.2629	32.2176	32.8208	32.717	32.8398	32.5519	0.420906	0	2.71226	0
P19338;H7BY16;C9JYW2;C9JLB1;C9J1H7;C9JWL1	NCL	Nucleolin	6	35	35	35	32.4	32.4	32.4	76.613	710	34.5252	34.4399	34.7284	34.4863	34.896	34.9722	34.9348	35.0587	0.420473	0	2.93964	0
Q8NFQ8	TOR1AIP2	Torsin-1A-interacting protein 2	1	4	4	4	10.6	10.6	10.6	51.263	470	25.3508	25.6854	25.4938	26.2533	25.9193	26.0577	26.2199	26.2543	0.416991	0.109164	0.967968	0.0685735
Q9HD33-2;Q9HD33;Q9HD33-3	MRPL47	39S ribosomal protein L47, mitochondrial	3	7	7	7	30.9	30.9	30.9	27.085	230	27.846	28.0862	28.0594	27.8699	28.176	28.3313	28.358	28.6334	0.409301	0	1.94262	0
Q5QPL9;Q9UKM9-2;Q9UKM9;Q5QPM0;Q5QPM1;Q5QPM2	RALY	RNA-binding protein Raly	6	7	7	7	26.6	26.6	26.6	24.665	237	29.2775	29.0928	29.0485	29.3309	29.688	29.4983	29.5373	29.6594	0.408296	0	2.57864	0
A0A087WVQ6;Q00610-2;Q00610;J3KS13;J3QL20;J3KSQ2;K7EJJ5;J3KRF5	CLTC	Clathrin heavy chain 1	8	31	31	21	22.5	22.5	15.8	192.06	1679	29.7592	29.8457	29.8015	30.0747	30.3762	30.3433	30.1769	30.205	0.405035	0	2.48108	0
P60228;E5RGA2;H0YBR5;E5RHS5;E5RIT4;H0YAW4;E5RII3;E5RIP5;E5RJ25;H0YBP5	EIF3E	Eukaryotic translation initiation factor 3 subunit E	10	19	19	19	48.5	48.5	48.5	52.22	445	30.685	30.6051	30.7161	30.526	31.1073	31.0578	30.8766	31.101	0.402585	0	2.95396	0
Q96SB4;H3BLV9;Q96SB4-4;Q96SB4-3;D6RBF8;D6RBM8;A8MPP7;A8MPY5;E7ETV6;Q9UPE1-2;Q9UPE1-3;Q9UPE1-4;Q9UPE1;H0Y932;H7C2I2	SRPK1	SRSF protein kinase 1	15	21	21	17	38.5	38.5	31.9	74.324	655	31.5291	31.5642	31.6628	31.5345	31.9919	31.9014	32.0778	31.9261	0.401656	0	3.69242	0
O15371-2;O15371-3;O15371;B0QYA5;B0QYA4;B0QYA6;B0QYA8	EIF3D	Eukaryotic translation initiation factor 3 subunit D	7	13	13	13	42.3	42.3	42.3	58.14	499	29.2326	29.0225	29.4124	29.0592	29.4576	29.6637	29.5619	29.633	0.397369	0	2.12428	0
P53007;B4DP62	SLC25A1	Tricarboxylate transport protein, mitochondrial	2	11	11	11	42.8	42.8	42.8	34.012	311	30.0136	30.0817	29.6731	29.9201	30.3232	30.2615	30.3663	30.3257	0.397063	0	2.30166	0
H3BPE1;H3BQK9;Q9UPN3-3;Q9UPN3-2;Q9UPN3;Q9UPN3-4;Q9UPN3-5;H0Y390;E9PNZ4;E9PLY5;E9PLY0;A0A0A6YYJ5;H0Y7I1;H0Y6T5;H0Y4F5;H0Y314	MACF1	Microtubule-actin cross-linking factor 1, isoforms 1/2/3/5	16	34	33	31	5.1	5	4.8	856.87	7555	28.1081	25.1324	29.001	27.8333	28.4523	29.0526	26.4039	27.7309	0.3912	0.014591	0.147587	0.0042975
Q92522	H1FX	Histone H1x	1	7	7	7	31.9	31.9	31.9	22.487	213	28.0735	27.9792	28.6727	27.9883	28.3815	28.5756	28.699	28.5996	0.385515	0	1.12728	0
Q8NCA5-2;Q8NCA5;E9PH82;C9J3G8	FAM98A	Protein FAM98A	4	15	12	12	38.4	32	32	55.272	518	31.8728	31.871	32.272	31.7882	32.3774	32.4217	32.2611	32.2719	0.381998	0	1.78485	2.71948e-16
Q13283;E5RIZ6;E5RIF8;E5RH42;E5RJU8;Q13283-2;E5RI46;E5RH00	G3BP1	Ras GTPase-activating protein-binding protein 1	8	37	37	33	72.5	72.5	68.2	52.164	466	37.0087	37.0372	37.2439	37.0137	37.4705	37.3714	37.5488	37.419	0.376543	0	2.83665	0
O60568;H7C2S8;H7C2V1;H7C0B8;C9JU11;H7C2A8	PLOD3	Procollagen-lysine,2-oxoglutarate 5-dioxygenase 3	6	23	23	23	41.3	41.3	41.3	84.784	738	30.4228	31.0085	30.3909	30.7591	30.9161	31.0013	31.2285	30.9389	0.375879	0	1.21445	0
A0A2R8YD12;A0A024QZX5;A0A087X1N8;P35237;A0A2R8Y6A7	SERPINB6	Serpin B6	5	5	5	4	14.5	14.5	12	38.124	332	27.0422	27.3825	27.1029	27.3743	27.819	27.4491	27.5546	27.5799	0.375155	0	1.7109	0
P78371;F5GWF6;P78371-2;F8VQ14	CCT2	T-complex protein 1 subunit beta	4	29	29	29	66.2	66.2	66.2	57.488	535	31.4805	31.4629	31.3925	31.4836	31.9085	31.8475	31.7116	31.8357	0.370955	0	3.68783	0
O94913;E9PKN0;E9PQ01;E9PQF9;E9PNY7	PCF11	Pre-mRNA cleavage complex 2 protein Pcf11	5	11	11	11	9.1	9.1	9.1	173.05	1555	27.3606	27.4132	27.3975	27.5083	27.9224	27.9058	27.5898	27.7452	0.370895	0	2.34465	0
Q13595-2;Q13595-4;Q13595-3;Q13595	TRA2A	Transformer-2 protein homolog alpha	4	4	3	3	36.3	28.3	28.3	12.951	113	27.5975	27.667	27.2369	27.7766	28.1772	27.92	27.9989	27.6489	0.366746	0	1.20621	0
O75525-2;O75525;E5RJZ9;E5RG12;H0YAQ3;H0YAQ1;E5RHD3	KHDRBS3	KH domain-containing, RNA-binding, signal transduction-associated protein 3	7	9	5	5	23.6	16.6	16.6	30.249	271	27.7831	27.7775	27.8564	27.5646	28.3025	27.7117	28.045	28.3765	0.363531	0	1.17318	0
Q15370;Q15370-2;B8ZZU8;I3L0M9;A0A0B4J296	TCEB2	Transcription elongation factor B polypeptide 2	5	8	8	8	58.5	58.5	58.5	13.133	118	29.0544	29.2314	29.6132	29.6047	29.6748	29.6604	30.0772	29.5259	0.358661	0	1.00849	0
P25398	RPS12	40S ribosomal protein S12	1	13	13	13	83.3	83.3	83.3	14.515	132	36.2366	36.1928	36.135	36.2142	36.5203	36.5641	36.6213	36.4995	0.356674	0	4.30891	0
P50990;P50990-2;P50990-3;H7C4C8;H7C2U0	CCT8	T-complex protein 1 subunit theta	5	30	30	30	60.2	60.2	60.2	59.62	548	31.6285	31.5476	31.555	31.6836	31.9898	32.0132	31.8589	31.9684	0.353908	0	3.54601	0
P06576;H0YH81;F8W079;F8W0P7;H0YI37	ATP5B	ATP synthase subunit beta, mitochondrial;ATP synthase subunit beta	5	20	20	20	58.2	58.2	58.2	56.559	529	32.4362	32.4403	32.1455	32.4121	32.652	32.6735	32.7587	32.7639	0.353518	0	2.43191	0
P61160;F5H6T1;P61160-2	ACTR2	Actin-related protein 2	3	6	6	6	18.5	18.5	18.5	44.76	394	27.3727	27.0092	26.5751	25.2121	26.7706	26.5248	27.2008	27.0719	0.349784	0.0882539	0.290487	0.0357552
Q14134-2;Q14134;E9PRL4;E9PI31;E9PLI4;E9PJ94;E9PPX1;H0YD78;E9PIQ2;H0YF27	TRIM29	Tripartite motif-containing protein 29	10	11	11	11	21.4	21.4	21.4	63.843	570	28.6456	28.4774	28.5136	28.6185	28.9647	28.9395	28.9274	28.8062	0.345701	0	3.17773	5.43896e-16
Q9Y5M8;H7C4H2;C9J5Z8	SRPRB	Signal recognition particle receptor subunit beta	3	8	8	8	33.9	33.9	33.9	29.702	271	27.7788	27.9231	27.7662	28.1536	28.1596	28.0138	28.7444	28.0734	0.342371	0	0.910434	1.35974e-16
P63261;I3L3I0;I3L1U9;I3L4N8;K7EM38;I3L3R2;J3KT65	ACTG1	Actin, cytoplasmic 2;Actin, cytoplasmic 2, N-terminally processed	7	23	23	1	72.5	72.5	4.5	41.792	375	35.523	35.4902	35.8919	35.7109	35.9129	36.1078	36.0089	35.9478	0.340366	0	1.79869	2.71948e-16
P16615-5;P16615-2;P16615-3;P16615;P16615-4;H7C5W9;O14983-2;O14983;O14983-3;Q93084-4;Q93084-2;Q93084-3;Q93084-7;Q93084;Q93084-6;Q93084-5;H3BVB2;A0A0C4DH86;H3BTW4	ATP2A2	Sarcoplasmic/endoplasmic reticulum calcium ATPase 2	19	26	26	26	33.7	33.7	33.7	109.73	997	30.6248	30.5279	30.4117	30.3858	30.8289	30.8681	30.8553	30.7546	0.33921	0	2.85263	0
Q13155;Q13155-2;A8MU58;F8WCL2	AIMP2	Aminoacyl tRNA synthase complex-interacting multifunctional protein 2	4	9	9	9	38.1	38.1	38.1	35.348	320	29.7128	29.746	29.8989	29.7176	29.7592	30.2346	30.2224	30.2116	0.338124	0	1.46338	0
O14617-4;O14617;O14617-5;A0A2R8Y611;O14617-3;O14617-2;A0A2R8Y4J3;A0A087WYN6	AP3D1	AP-3 complex subunit delta-1	8	8	8	8	9.2	9.2	9.2	114.71	1021	26.6088	25.1163	26.6549	26.9307	26.8169	26.7529	26.6385	26.4305	0.332043	0.0716014	0.336847	0.019859
M0R0F0;P46782;M0R0R2;M0QZN2	RPS5	40S ribosomal protein S5;40S ribosomal protein S5, N-terminally processed	4	18	18	18	75.5	75.5	75.5	22.391	200	35.6521	35.5456	35.6271	35.6096	35.8314	35.89	36.0032	36.0283	0.329606	0	3.14714	0
E7EX29;P63104;E7ESK7;B0AZS6;P63104-2;E5RGE1;E5RIR4;E9PD24;E7EVZ2;B7Z2E6;H0YB80	YWHAZ	14-3-3 protein zeta/delta	11	10	6	6	45.5	31.7	31.7	28.036	246	28.6252	28.2512	28.8038	29.1047	28.8074	29.1736	29.1955	28.9223	0.328511	0	0.808662	0
P12236;Q9H0C2	SLC25A6	ADP/ATP translocase 3;ADP/ATP translocase 3, N-terminally processed	2	18	18	5	55.4	55.4	13.1	32.866	298	34.1563	34.1948	34.1844	34.0933	34.435	34.5715	34.3961	34.5375	0.327796	0	3.34794	0
O75351;I3L4J1;Q9UN37;K7EL71;K7EKZ3;Q6PIW4-2;Q6PIW4	VPS4B	Vacuolar protein sorting-associated protein 4B	7	8	8	8	22.1	22.1	22.1	49.301	444	27.8947	28.2622	27.5382	27.981	28.3216	28.2847	27.9391	28.4176	0.321721	0	0.893791	1.35974e-16
A0A087WZK9;B3KS98;O15372;E5RJT0;E5RGU4	EIF3S3	Eukaryotic translation initiation factor 3 subunit H	5	13	13	13	44.4	44.4	44.4	39.589	349	29.3568	29.7945	29.724	29.8322	30.0022	30.2193	29.8558	29.8946	0.316128	0	1.22713	0
Q96SI9-2;Q96SI9;E9PKQ0;Q5JPA5;H0YC91	STRBP	Spermatid perinuclear RNA-binding protein	5	18	14	14	29.5	24.3	24.3	71.966	658	30.9799	30.8887	30.6703	31.0578	31.4563	31.1282	31.2029	31.0707	0.315394	0	1.41597	0
P36542-2;P36542	ATP5C1	ATP synthase subunit gamma, mitochondrial	2	8	8	8	35	35	35	32.881	297	30.8834	30.7199	30.8486	30.4869	31.0372	31.0747	31.1728	30.899	0.311238	0	1.58095	2.71948e-16
Q9H3U1-2;A0A1W2PNX8;Q9H3U1	UNC45A	Protein unc-45 homolog A	3	8	8	8	10.1	10.1	10.1	101.67	929	27.52	28.145	26.9937	27.3127	27.6865	28.1165	27.7806	27.6276	0.309992	0	0.539812	0
Q02040;X6RAJ1;Q02040-2;Q02040-3	AKAP17A	A-kinase anchor protein 17A	4	8	8	8	16.1	16.1	16.1	80.735	695	27.7987	27.5767	25.6088	27.8356	27.414	27.6025	27.4373	27.6032	0.309303	0.0881138	0.22851	0.0367551
P48643;E7ENZ3;B7ZAR1;E9PCA1;P48643-2;D6RIZ7;H0Y914	CCT5	T-complex protein 1 subunit epsilon	7	23	23	23	52.9	52.9	52.9	59.67	541	31.3925	31.3243	31.3957	31.3461	31.56	31.7305	31.6556	31.7476	0.308754	0	3.26269	5.43896e-16
P40616-2;P40616;F8VYN9;B4DZG7;F8VP99;F8W1Z8;F8VP63	ARL1	ADP-ribosylation factor-like protein 1	7	5	5	5	44.5	44.5	44.5	18.565	164	28.4694	28.4895	28.3188	28.4249	28.7221	28.824	28.6879	28.6911	0.305627	0	3.07368	0
P22087;M0R0P1;M0QXL5;M0R2Q4;M0R299;M0R2U2;M0R1H0;M0R2B0;M0QXC9	FBL	rRNA 2-O-methyltransferase fibrillarin	9	10	10	8	39.3	39.3	35.8	33.784	321	29.2754	29.1441	29.9103	29.504	29.5852	29.9017	29.7251	29.8225	0.300192	0	0.827426	0
P49959;F8W7U8;P49959-3;P49959-2;F5GXT0;F5H742;F5H256	MRE11A	Double-strand break repair protein MRE11A	7	31	31	31	46.9	46.9	46.9	80.592	708	32.1553	32.1035	31.9768	32.1114	32.4023	32.3797	32.34	32.4206	0.298874	0	3.4046	0
P43490;A0A0C4DFS8;C9JG65;C9JF35	NAMPT	Nicotinamide phosphoribosyltransferase	4	26	26	26	65.8	65.8	65.8	55.52	491	31.679	31.7439	31.217	31.5576	31.8596	31.811	31.889	31.8189	0.295216	0	1.32411	0
P36507;G5E9C7;A0A1B0GUL7;M0R1B6;Q02750-2;H3BRW9	MAP2K2	Dual specificity mitogen-activated protein kinase kinase 2	6	12	12	9	39	39	28.2	44.424	400	28.9487	28.8065	27.5995	28.6208	28.992	28.6001	28.6836	28.8363	0.284125	0	0.392097	0
A0A2R8Y3X5;O60313;O60313-11;O60313-2;O60313-10;A0A2R8YDM2;E5KLJ9;O60313-13;O60313-9;A0A2R8YE78;C9JMB8;A0A2R8YFD1;A0A2R8YGE5;A0A2R8YD53;A0A2R8Y4Q3;A0A2R8Y4G4;A0A2R8YE54;H7C141;C9JY58;H7C321;A0A2R8Y5E2;A0A2R8Y5G3	OPA1	Dynamin-like 120 kDa protein, mitochondrial;Dynamin-like 120 kDa protein, form S1	22	13	13	13	17.8	17.8	17.8	99.132	854	28.4236	27.3066	27.5957	27.8971	27.6796	28.1807	28.0456	28.4379	0.280195	0	0.437271	0
Q96EY1-2;Q96EY1;Q96EY1-3	DNAJA3	DnaJ homolog subfamily A member 3, mitochondrial	3	5	5	5	11	11	11	49.611	453	28.0673	27.8656	28.309	28.0734	28.1914	28.2959	28.4975	28.447	0.279141	0	1.29428	0
Q9BZE4;Q9BZE4-2;Q9BZE4-3;Q5T3R7	GTPBP4	Nucleolar GTP-binding protein 1	4	14	14	14	28.2	28.2	28.2	73.964	634	29.1737	29.3209	29.0945	29.2406	29.4767	29.4247	29.5269	29.4979	0.274146	0	2.69255	5.43896e-16
A0A087WUQ6;P07203;A0A2R8Y6B6;P07203-2	GPX1	Glutathione peroxidase 1	4	8	8	8	51	51	51	21.938	202	29.0133	29.233	29.104	29.0711	29.439	29.1323	29.4095	29.5261	0.271336	0	1.50443	2.71948e-16
Q8IXB1-2;Q8IXB1	DNAJC10	DnaJ homolog subfamily C member 10	2	5	5	5	9.6	9.6	9.6	86.135	747	26.4209	25.0627	26.3498	26.2748	26.4178	26.3056	26.3015	26.1507	0.266858	0.0310629	0.349802	0.010055
P62249;M0R210;M0R3H0;M0R1M5;Q6IPX4;M0QX76	RPS16	40S ribosomal protein S16	6	21	21	21	80.8	80.8	80.8	16.445	146	36.1688	36.1596	36.2851	36.2393	36.4812	36.4219	36.5581	36.4557	0.266024	0	3.16201	0
P38646;A0A3B3ITI4;D6RJI2;H0Y8S0;D6RA73;H0YBG6;A0A3B3ITN1	HSPA9	Stress-70 protein, mitochondrial	7	40	40	39	59.5	59.5	59.5	73.68	679	34.4031	34.4559	34.6752	34.5609	34.7485	34.8907	34.7949	34.7233	0.265589	0	2.02747	0
P42677;C9J1C5	RPS27	40S ribosomal protein S27	2	5	5	2	40.5	40.5	14.3	9.461	84	32.182	32.1631	31.5139	32.1158	32.2755	32.2093	32.3058	32.2412	0.264263	0	0.813161	0
G8JLB6;P31943;E9PCY7;D6RBM0;H0YB39;E7EN40;D6RIU0;H0YBD7;E5RGV0;D6RFM3;D6RIT2;D6RAM1;D6R9T0;D6RDU3;D6RJ04;D6RIH9;E7EQJ0;D6RDL0;D6RF17;E5RGH4;H0YBG7;H0YAQ2;D6R9D3;E5RJ94	HNRNPH1	Heterogeneous nuclear ribonucleoprotein H;Heterogeneous nuclear ribonucleoprotein H, N-terminally processed	24	28	28	14	68	68	39.2	51.229	472	35.5937	35.9496	35.7098	35.6329	35.9258	35.944	36.0649	36.0007	0.262328	0	1.6534	0
Q9UJA5;Q9UJA5-4;Q9UJA5-2;Q9UJA5-3	TRMT6	tRNA (adenine(58)-N(1))-methyltransferase non-catalytic subunit TRM6	4	6	6	6	12.9	12.9	12.9	55.799	497	26.758	26.8757	27.0271	26.6594	26.8091	27.2054	26.9669	27.3831	0.261066	0	0.880859	0
P18085;C9JAK5;C9JPM4;U3KQF2;F8WDB3;C9J6P1	ARF4	ADP-ribosylation factor 4	6	11	11	7	77.8	77.8	48.9	20.511	180	30.8898	30.9808	30.8668	30.9082	31.0592	31.1531	31.2552	31.2193	0.260273	0	2.71565	0
P15880;H0YEN5;E9PMM9;E9PQD7;I3L404;E9PPT0;E9PM36;H3BNG3;H0YE27	RPS2	40S ribosomal protein S2	9	26	26	26	67.6	67.6	67.6	31.324	293	37.2392	37.336	36.9584	37.0889	37.4004	37.3984	37.4581	37.4001	0.258636	0	1.65604	0
O60684;Q5TFJ7;O15131;S4R3E5	KPNA6	Importin subunit alpha-7;Importin subunit alpha-6	4	4	4	2	11.2	11.2	6.5	60.029	536	25.2679	25.0447	25.5798	24.8973	25.6548	25.353	25.4816	25.3347	0.258628	0.247264	0.746359	0.996265
Q8N1G4	LRRC47	Leucine-rich repeat-containing protein 47	1	3	3	3	7.4	7.4	7.4	63.472	583	26.1906	26.2863	25.549	26.5235	26.4754	26.1378	26.4467	26.5209	0.257861	0.116626	0.506731	0.0282115
P05455;E7ERC4;E9PGX9;E9PFL9	SSB	Lupus La protein	4	17	17	17	47.3	47.3	47.3	46.836	408	29.0644	29.1982	29.4984	29.1579	29.465	29.5122	29.5276	29.4432	0.257291	0	1.43919	0
Q9NWZ8;H7BYE2	GEMIN8	Gem-associated protein 8	2	5	5	5	23.6	23.6	23.6	28.636	242	29.5584	29.4753	30.4102	29.6646	29.7883	29.9912	30.2257	30.0994	0.249012	0	0.48462	0
P62310	LSM3	U6 snRNA-associated Sm-like protein LSm3	1	5	5	5	74.5	74.5	74.5	11.845	102	33.8507	34.0175	34.1233	34.4788	34.2827	34.225	34.4857	34.473	0.248998	0	0.840326	0
A0A0R4J2E8;A8MXP9;P43243;D6REM6;D6R991;H0Y8T4;B3KM87;P43243-2;D6R8Z5;D6RBK5;Q68E03;D6RB45;A0A1B0GX04;D6R9F3;D6RBS2;D6RCM3;D6REK4;D6RBI2;D6RE02;D6RIA2;D6RAM9;D6RAY2	MATR3	Matrin-3	22	17	17	17	27.2	27.2	27.2	94.622	847	31.5704	31.6049	31.591	31.5025	31.8203	31.7911	31.7661	31.8603	0.242284	0	3.68086	0
Q07065;H3BUW6;H3BN64;H3BRM1;H3BRF9;Q96K21-4;Q96K21-3;Q96K21-2;Q96K21	CKAP4	Cytoskeleton-associated protein 4	9	35	35	35	59.1	59.1	59.1	66.022	602	32.1264	32.0839	32.4538	31.9547	32.3538	32.4735	32.3051	32.4418	0.238832	0	1.10193	0
E9PNR2;Q13671-2;Q13671	RIN1	Ras and Rab interactor 1	3	2	2	2	3.7	3.7	3.7	66.545	617	25.2039	25.3387	25.4751	25.1938	25.4595	25.6624	25.4447	25.5978	0.238219	0.353553	0.745252	0.269478
Q9UBQ5-2;Q9UBQ5;K7ES31;K7EQM4;A0A087WVB9;K7ERF1;B4DQ48;K7EK53	EIF3K	Eukaryotic translation initiation factor 3 subunit K	8	6	6	6	36.5	36.5	36.5	24.484	211	29.7293	29.3783	28.9446	29.0453	29.4143	29.4971	29.5727	29.563	0.237378	0	0.622286	0
A0A0B4J1Z1;C9JAB2;Q16629-3;Q16629-2;Q16629-4;Q16629;F8WEA1	SRSF7	Serine/arginine-rich splicing factor 7	7	9	9	8	57.7	57.7	57.7	15.763	137	31.7075	31.7962	32.0834	31.8667	32.0385	32.1588	32.1186	32.0796	0.235417	0	1.50226	0
G3V4W0;B4DY08;B2R5W2;G3V4C1;P07910-2;G3V576;G3V2Q1;P07910;P07910-4;G3V555;G3V575;G3V5X6;G3V3K6;G3V251;P07910-3;B4DSU6;G3V2D6;P0DMR1;B7ZW38;A0A0G2JPF8;A0A0G2JNQ3;O60812;B2RXH8;G3V4M8;G3V5V7;G3V2H6;E5RG71;B3KT61;Q86SE5;Q86SE5-3	HNRNPC	Heterogeneous nuclear ribonucleoproteins C1/C2	30	17	17	17	53.8	53.8	53.8	28.916	262	33.1156	32.9239	33.0435	32.8175	33.215	33.2249	33.2584	33.1401	0.23448	0	1.80329	0
P07737;K7EJ44;CON__P02584;I3L3D5	PFN1	Profilin-1	4	6	6	6	43.6	43.6	43.6	15.054	140	27.2849	27.1499	26.865	27.7084	27.2778	27.4273	27.5735	27.6638	0.233574	0	0.559354	0
Q9NQS1;H0YKR0	AVEN	Cell death regulator Aven	2	13	13	13	55	55	55	38.506	362	30.1463	29.9655	30.4219	29.8289	30.2734	30.4941	30.2162	30.3104	0.232861	0	0.821174	0
P27348;E9PG15	YWHAQ	14-3-3 protein theta	2	11	8	7	45.3	35.1	31.4	27.764	245	29.2272	29.0494	29.5244	29.4542	29.4784	29.7052	29.5504	29.4478	0.23164	0	0.965578	0
Q9BVA1;A6NNZ2	TUBB2B	Tubulin beta-2B chain	2	25	7	2	71.2	21.1	3.6	49.953	445	30.9851	30.8974	30.1774	30.7751	30.8856	30.8938	30.9675	31.0117	0.230914	0	0.588455	0
Q02978;I3L1P8;Q02978-2	SLC25A11	Mitochondrial 2-oxoglutarate/malate carrier protein	3	10	10	10	38.9	38.9	38.9	34.061	314	29.5138	29.4027	28.7119	29.1589	29.3313	29.5266	29.3301	29.5103	0.227754	0	0.574361	0
A0A0A0MRA5;B7Z4B8;Q9BUJ2-4;Q9BUJ2-2;Q9BUJ2;Q9BUJ2-3;M0R3F1;M0QYZ0;M0R0K8;M0R203;M0QZV6;M0QYI8;M0QYM5;Q9BUJ2-5	HNRNPUL1	Heterogeneous nuclear ribonucleoprotein U-like protein 1	14	19	19	19	33.3	33.3	33.3	85.939	766	31.1342	31.2463	31.1654	31.2556	31.4421	31.354	31.4671	31.4478	0.227367	0	2.9448	0
Q96DV4;Q96DV4-2	MRPL38	39S ribosomal protein L38, mitochondrial	2	7	7	7	22.4	22.4	22.4	44.596	380	28.066	28.0481	27.6256	28.1347	28.2615	28.253	28.071	28.1946	0.226417	0	0.930304	0
P68371	TUBB4B	Tubulin beta-4B chain	1	25	25	1	74.2	74.2	2.7	49.83	445	35.2535	35.4487	35.5618	35.405	35.6807	35.6488	35.6618	35.5764	0.224712	0	1.79406	0
P48735-2;P48735;H0YL11	IDH2	Isocitrate dehydrogenase [NADP], mitochondrial	3	8	8	8	23.2	23.2	23.2	45.179	400	27.1628	27.3638	26.9322	27.1709	27.4095	27.3143	27.1816	27.5958	0.217855	0	0.887884	1.35974e-16
P46783;A0A2R8Y7H1;F6U211;A0A2R8YFH6;A0A1W2PQS6;A0A2R8Y6L3;S4R435;Q9NQ39	RPS10	40S ribosomal protein S10	8	19	18	18	86.7	86.7	86.7	18.898	165	36.0467	36.0403	36.519	36.1038	36.2683	36.4274	36.4149	36.4441	0.211249	0	0.875186	0
O00303;H0YDT6;E9PQV8;A0A1W2PP79	EIF3F	Eukaryotic translation initiation factor 3 subunit F	4	10	10	10	42	42	42	37.563	357	30.7612	30.9422	30.4554	31.0543	30.9488	31.2017	31.1255	30.7652	0.206995	0	0.600052	0
Q8NEZ5;H3BTH6;Q8NEZ5-3;H3BRE0;H3BVA4;H3BUC1;Q8NEZ5-2	FBXO22	F-box only protein 22	7	7	7	7	22.3	22.3	22.3	44.508	403	29.3153	29.6481	28.3572	29.4227	29.5338	29.4297	29.1327	29.4748	0.206944	0	0.289067	0
P22314-2;P22314;Q5JRR6;Q5JRR9;Q5JRS0;Q5JRS2;Q5JRS1;Q5JRS3	UBA1	Ubiquitin-like modifier-activating enzyme 1	8	25	25	25	34.3	34.3	34.3	113.8	1018	30.4706	30.5587	30.8336	30.6705	30.8833	30.8082	30.7645	30.9043	0.20672	0	1.29606	0
P16989;P16989-3;P16989-2;A0A0D9SEI8	YBX3	Y-box-binding protein 3	4	20	20	16	57.3	57.3	46.5	40.089	372	31.3458	31.5503	32.11	31.5708	31.7042	31.8419	31.8404	32.0151	0.206187	0	0.546432	0
J3KPP4;O95232;D6RDI2;C9JL41;O95232-2;E7EN55;H0YA81;H7C5U7;D6RHH0;U3KQT3	LUC7L3	Luc7-like protein 3	10	19	19	19	33.1	33.1	33.1	58.22	489	31.9011	32.0336	32.0016	31.7269	31.9576	32.2106	32.1379	32.1741	0.204257	0	1.21141	0
C9JJV1;Q9Y5U2-2;Q9Y5U2;A6NCC9;E9PME3;C9JHT9;E9PL88;C9JDU0	TSSC4	Protein TSSC4	8	9	9	9	42	42	42	21.908	207	30.9622	31.1872	31.2115	30.7447	31.4077	31.1542	31.2699	31.0897	0.203943	0	0.776797	1.35974e-16
P23396;E9PL09;E9PPU1;F2Z2S8;H0YCJ7;H0YF32;H0YEU2;E9PQ96;E9PJH4;E9PK82;E9PSF4;E9PQX2;H0YES8	RPS3	40S ribosomal protein S3	13	28	28	4	86	86	12.8	26.688	243	37.7479	37.7429	37.5382	37.6441	37.8675	37.8131	37.8733	37.9193	0.199992	0	1.99576	0
Q14103-3;Q14103;H0YA96;Q14103-4;Q14103-2;H0Y8G5;D6RAF8;D6RF44;D6RBQ9;D6RD83	HNRNPD	Heterogeneous nuclear ribonucleoprotein D0	10	17	17	16	47.4	47.4	44.8	32.834	306	33.7412	34.3298	34.3369	33.8419	34.2242	34.3366	34.1241	34.3647	0.199924	0	0.557941	0
U3KQK0;Q99880;Q99879;Q99877;Q93079;Q5QNW6;P62807;P58876;O60814;Q5QNW6-2;P57053;Q96A08;A0A2R8Y619	HIST1H2BN	Histone H2B;Histone H2B type 1-L;Histone H2B type 1-M;Histone H2B type 1-N;Histone H2B type 1-H;Histone H2B type 2-F;Histone H2B type 1-C/E/F/G/I;Histone H2B type 1-D;Histone H2B type 1-K;Histone H2B type F-S	13	7	7	2	35.5	35.5	6	18.804	166	33.107	32.9572	33.3622	32.9466	33.1334	33.2152	33.2804	33.5237	0.194934	0	0.746477	0
Q96CW5-2;Q96CW5;A0A0J9YX56;A0A0J9YX63;A0A3B3ITE3	TUBGCP3	Gamma-tubulin complex component 3	5	3	3	3	3	3	3	93.884	824	25.3401	25.4103	24.7899	25.6416	25.5057	25.3656	25.6461	25.4416	0.194258	0.161295	0.420893	0.361544
B4DJV5;Q13610;F8VZ56	PWP1	Periodic tryptophan protein 1 homolog	3	5	5	5	17.5	17.5	17.5	49.038	439	27.7289	27.832	27.7073	27.62	28.0008	27.9771	27.7879	27.8813	0.189719	0	1.5654	0
O60506;O60506-2	SYNCRIP	Heterogeneous nuclear ribonucleoprotein Q	2	34	34	2	57.1	57.1	7.2	69.602	623	36.1404	36.1125	36.101	36.0965	36.2614	36.3397	36.2636	36.342	0.189049	0	3.58799	0
P39019;A0A075B6E2;M0R2L9;M0QXK4;M0QYF7;M0R140	RPS19	40S ribosomal protein S19	6	18	18	18	75.2	75.2	75.2	16.06	145	35.9555	35.928	35.9535	35.9601	36.2049	36.0551	36.197	36.0887	0.187199	0	2.54531	0
Q8N9N2-2;Q8N9N2;H0YCB3;H0YE76;H0YER2;E9PM82;E9PR40;E9PQZ6;E9PKM6;E9PQ44;E9PJM2;E9PL92	ASCC1	Activating signal cointegrator 1 complex subunit 1	12	10	10	10	29.7	29.7	29.7	41.227	357	29.9393	30.0255	29.52	29.884	30.0621	30.047	30.0803	29.9215	0.185531	0	0.785662	0
Q13310	PABPC4	Polyadenylate-binding protein 4	1	38	1	1	59.3	1.9	1.9	70.782	644	25.1759	24.6868	26.4452	24.8255	25.6089	25.5017	25.2775	25.471	0.181434	0.160283	0.171197	0.154239
Q13451;Q13451-2	FKBP5	Peptidyl-prolyl cis-trans isomerase FKBP5	2	5	5	5	15.8	15.8	15.8	51.212	457	27.1155	27.2951	27.1676	27.0701	27.2226	27.2616	27.7064	27.1755	0.179457	0	0.651102	0
P62269;A0A0G2JQH2;Q5GGW2;J3JS69	RPS18	40S ribosomal protein S18	4	19	19	19	62.5	62.5	62.5	17.718	152	35.8639	35.9605	36.0022	35.8273	36.0804	36.0592	36.1654	36.0571	0.177044	0	1.98628	0
Q14669;Q14669-2;Q14669-3;Q14669-4;H7C2Y1;C9JLJ5;C9JSX9;C9JLD7;G5E9G6	TRIP12	E3 ubiquitin-protein ligase TRIP12	9	10	10	10	6.1	6.1	6.1	220.43	1992	27.4476	27.4489	27.2308	27.2133	27.7376	27.6059	27.305	27.3927	0.17515	0	0.722557	1.35974e-16
Q16777;Q6FI13	HIST2H2AC	Histone H2A type 2-C;Histone H2A type 2-A	2	5	2	1	55	37.2	22.5	13.988	129	31.7247	31.5286	31.5994	31.5824	31.7233	31.8434	31.9505	31.6085	0.172597	0	1.05494	0
Q5VW36;S4R3N8;S4R450;S4R3S9	FOCAD	Focadhesin	4	41	41	11	29.7	29.7	7.3	200.07	1801	31.5944	31.7207	31.5422	31.5845	31.9478	31.8301	31.5557	31.798	0.172411	0	0.972974	0
Q13084;A2IDC6;A2IDC7;Q4TT37	MRPL28	39S ribosomal protein L28, mitochondrial	4	4	4	4	22.3	22.3	22.3	30.156	256	27.3438	27.2441	26.4189	27.1653	27.2289	27.1288	27.3897	27.112	0.171807	0	0.331883	0
Q9Y4Z0;V9GZ56;U3KQK1;M0QXB0	LSM4	U6 snRNA-associated Sm-like protein LSm4	4	10	10	10	68.3	68.3	68.3	15.35	139	34.2898	34.3847	34.5413	34.3774	34.5116	34.5425	34.7412	34.4775	0.169886	0	1.12498	0
P60866;P60866-2;E5RJX2;G3XAN0;E5RIP1	RPS20	40S ribosomal protein S20	5	7	7	7	49.6	49.6	49.6	13.373	119	35.8046	35.8923	35.379	35.7679	35.8157	35.8914	36.0972	35.7173	0.169436	0	0.569247	0
P62857	RPS28	40S ribosomal protein S28	1	4	4	4	58	58	58	7.8409	69	33.8263	33.5375	33.5973	33.6971	33.5654	34.0263	33.8742	33.8616	0.167298	0	0.705984	1.35974e-16
P62861;E9PR30;E9PM49	FAU	40S ribosomal protein S30	3	5	5	5	33.9	33.9	33.9	6.6478	59	33.0914	32.9851	32.7259	32.7889	33.1355	33.0339	33.1919	32.8898	0.164934	0	0.752958	0
Q7Z4Q2;Q7Z4Q2-2;Q7Z4Q2-3	HEATR3	HEAT repeat-containing protein 3	3	13	13	13	22.2	22.2	22.2	74.582	680	29.0964	29.3794	29.0011	29.2037	29.4577	29.5328	29.0792	29.2592	0.162073	0	0.58416	0
O75746;O75746-2;F8W9J0;H0YFB2;B4DGK6	SLC25A12	Calcium-binding mitochondrial carrier protein Aralar1	5	32	26	26	57.1	49.3	49.3	74.761	678	31.099	31.0106	31.015	30.911	31.1927	31.207	31.0716	31.1991	0.158713	0	1.71232	0
P62829;C9JD32;J3KT29;J3KTJ3;B9ZVP7;J3QQT9	RPL23	60S ribosomal protein L23	6	7	7	7	50	50	50	14.865	140	32.6135	32.5454	32.5254	32.5147	32.7313	32.7601	32.7944	32.5367	0.155893	0	1.34387	0
Q8WWC4;H7C0V0	C2orf47	Uncharacterized protein C2orf47, mitochondrial	2	8	8	8	28.2	28.2	28.2	32.544	291	27.1121	26.9862	26.7903	26.8921	27.1711	27.18	26.9189	27.1054	0.148664	0	0.808694	0
P68133;P68032;A6NL76	ACTA1	Actin, alpha skeletal muscle;Actin, alpha cardiac muscle 1	3	17	3	0	41.1	11.7	0	42.051	377	32.3892	32.3338	32.8399	32.4262	32.7081	32.6268	32.6759	32.5728	0.148623	0	0.58513	0
Q00839;Q00839-2;A0A1X7SBS1;A0A1W2PPS1;A0A1W2PP35;Q5RI18;A0A1W2PPL4;A0A1W2PPH7;A0A1W2PQL0;A0A1W2PP34;A0A1W2PQ74;A0A1W2PRZ7;A0A1W2PQD4;A0A1W2PRI6;A0A1W2PPE9;A0A087WVI9;A0A1W2PNG3;A0A087WZF3;A0A1W2PP22	HNRNPU	Heterogeneous nuclear ribonucleoprotein U	19	35	35	35	44.7	44.7	44.7	90.583	825	34.8261	34.9674	35.4783	34.9392	35.1679	35.2482	35.2262	35.155	0.146593	0	0.447776	6.7987e-17
Q9BUF5;K7ESM5;K7EL29;K7ESQ3;K7EQT3;K7EJ64;K7ERA8;K7EJZ4;K7EN98;K7EPE5;K7ES63	TUBB6	Tubulin beta-6 chain	11	21	7	7	62.3	25.3	25.3	49.857	446	29.9022	29.6349	29.8495	29.6029	29.8625	30.0682	29.7713	29.8676	0.145009	0	0.723373	1.35974e-16
Q92878;Q92878-2;A0A1W2PQ90;Q92878-3;E7EN38;E7ESD9;E9PM98;H7C0P8;C9JNH8;H7C0V2	RAD50	DNA repair protein RAD50	10	60	60	60	44.1	44.1	44.1	153.89	1312	32.7658	32.8429	33.0544	32.9505	33.1274	33.0575	33.0478	32.9604	0.144916	0	1.04722	0
P62136;P62136-2;E9PMD7;P62136-3;F5H1L6;F5H037	PPP1CA	Serine/threonine-protein phosphatase PP1-alpha catalytic subunit;Serine/threonine-protein phosphatase	6	14	14	3	49.4	49.4	9.1	37.512	330	30.6051	30.6807	30.7607	30.608	30.8929	30.8544	30.6175	30.8418	0.138026	0	0.978138	1.35974e-16
Q60FE5;P21333-2;P21333;A0A087WWY3;F8WE98;H0Y5F3;H0Y5C6;H7C2E7	FLNA	Filamin-A	8	34	34	31	16.6	16.6	15.6	278.22	2620	28.7124	28.6985	29.0774	29.305	29.0945	29.148	29.1019	28.9946	0.136407	0	0.39594	6.7987e-17
Q92804-2;Q92804;A0A075B7D9;A0A075B7F2;A0A075B7E4;A0A075B7F4;A0A075B7C1	TAF15	TATA-binding protein-associated factor 2N	7	19	19	17	37	37	34.6	61.557	589	33.6614	33.5698	34.58	33.6852	34.0717	33.9776	33.9737	34.0161	0.135656	0	0.229928	0
Q8WVC2;P63220;Q9BYK1;Q9BYK2	RPS21	40S ribosomal protein S21	4	6	6	6	65.4	65.4	65.4	8.85	81	30.6763	31.6009	30.4291	30.6158	31.2424	30.6648	30.8987	31.0588	0.135622	0	0.183209	0
P26196;Q8IV96	DDX6	Probable ATP-dependent RNA helicase DDX6	2	25	25	25	70.4	70.4	70.4	54.416	483	31.6521	31.955	32.2029	31.7135	32.1397	31.9696	32.0542	31.8954	0.133864	0	0.438844	6.7987e-17
A0A1X7SBZ2;A0A1W2PQ51;Q92841;Q92841-1;Q92841-3;Q92841-2;A0A0U1RQJ0	DDX17	Probable ATP-dependent RNA helicase DDX17	7	28	20	20	43.9	33.2	33.2	80.253	729	31.6425	32.0222	31.6661	32.0569	31.9862	31.9709	31.8741	32.0676	0.127743	0	0.492129	0
Q07021;I3L3Q7;I3L3B0	C1QBP	Complement component 1 Q subcomponent-binding protein, mitochondrial	3	3	3	3	9.6	9.6	9.6	31.362	282	29.1446	29.0213	29.0708	29.1558	29.2231	29.1959	29.3496	29.0766	0.11316	0	0.887954	1.35974e-16
P22626;P22626-2;A0A087WUI2	HNRNPA2B1	Heterogeneous nuclear ribonucleoproteins A2/B1	3	21	20	20	62.3	62.3	62.3	37.429	353	32.6514	32.5637	33.3625	32.7948	32.8665	32.9496	33.0065	32.9838	0.108457	0	0.241571	0
Q92616	GCN1L1	Translational activator GCN1	1	45	45	45	22.8	22.8	22.8	292.75	2671	29.8425	30.0221	29.7369	29.9498	30.1857	29.947	29.942	29.8941	0.104361	0	0.533454	0
Q9Y4Y9;Q9Y4Y9-2;B8ZZF8	LSM5	U6 snRNA-associated Sm-like protein LSm5	3	3	3	3	82.4	82.4	82.4	9.9374	91	31.8555	31.9383	31.9904	31.7898	32.0702	31.9118	31.9099	32.0581	0.0940103	0	0.734181	0
A0A087X054;Q9Y4L1;E9PJ21;A0A087WWI4;K7EQK2;Q9Y4L1-2;J3QL06;J3KTF1;Q9BST8;J3QQH7;J3QLE9;A0A087X214;A0A087WW13	HYOU1	Hypoxia up-regulated protein 1	13	19	19	19	23.7	23.7	23.7	104.78	937	29.0242	29.1199	29.1037	29.1292	29.2036	29.2869	29.1322	29.1201	0.0914042	0	1.04551	0
E9PLK3;P55786;P55786-2;A6NEC2;H0YDG0;E9PP11;E9PJY4;E9PPD4;A6NEC2-2;E9PJF9;E9PPZ2;A6NEC2-3	NPEPPS	Puromycin-sensitive aminopeptidase	12	15	15	15	21.5	21.5	21.5	102.99	915	28.3989	28.639	28.2645	28.6695	28.8537	28.589	28.5099	28.3834	0.0910395	0	0.270078	0
P56537;B7ZBH1;P56537-2;F8WD20;A0A0B4J1Y7;A0A0U1RQV5;F8WDS6	EIF6	Eukaryotic translation initiation factor 6	7	5	5	5	36.7	36.7	36.7	26.599	245	27.7635	27.8202	27.9916	27.5904	27.9674	27.8634	27.8526	27.8241	0.08544	0	0.4304	0
Q3ZCQ8;Q3ZCQ8-2;M0R0C3;M0R2F8;M0R003;Q3ZCQ8-3;M0QXC3;M0R2Z3;M0R303;M0R2D2;M0R047;M0R1Y4	TIMM50	Mitochondrial import inner membrane translocase subunit TIM50	12	6	6	6	23.5	23.5	23.5	39.646	353	28.1502	27.8803	27.9572	28.0864	28.1425	27.9156	28.2075	28.1494	0.0852043	0	0.426903	0
O95747;C9JIG9	OXSR1	Serine/threonine-protein kinase OSR1	2	4	4	4	7.6	7.6	7.6	58.022	527	26.9402	27.1723	26.6147	27.1421	26.9749	27.2228	26.9308	27.0799	0.0847609	0	0.23873	0
Q12905;B4DY09;A0A0A0MRL0;X6R6Z1	ILF2	Interleukin enhancer-binding factor 2	4	21	21	21	76.2	76.2	76.2	43.062	390	34.1799	34.177	34.0817	34.0018	34.1862	34.1592	34.2062	34.2165	0.0819291	0	0.937861	1.35974e-16
A0A087WTB8;P15374;Q5TBK7	UCHL3	Ubiquitin carboxyl-terminal hydrolase isozyme L3	3	3	3	3	18.6	18.6	18.6	21.945	194	26.8976	26.9131	26.9535	26.8673	26.9248	27.1466	26.9842	26.8959	0.0800089	0	0.652491	0
P00338;P00338-3;P00338-4;P00338-5;P00338-2;F5GXY2;F5GYU2;F5GXH2;F5H5J4;F5H6W8;F5GZQ4;F5H8H6;F5GXC7;F5GWW2;F5GXU1;F5H5G7;F5H155;A0A087WUM2;G3XAP5;F5H245;Q6ZMR3;P07864	LDHA	L-lactate dehydrogenase A chain	22	22	22	21	73.8	73.8	70.2	36.688	332	31.7089	31.6956	31.624	32.0466	31.8266	31.8536	31.9452	31.7656	0.078962	0	0.331136	0
O00231;O00231-2;J3QRY4;J3KSW3	PSMD11	26S proteasome non-ATPase regulatory subunit 11	4	8	8	8	22.7	22.7	22.7	47.463	422	25.4779	27.6981	27.68	28.0968	27.3299	27.4419	27.3795	27.1073	0.0764425	0.146286	0.0607757	0.0479653
E9PJS0;A1L0T0;E9PL44;M0R1B5;M0R026;E9PNL1	ILVBL	Acetolactate synthase-like protein	6	5	5	5	29	29	29	27.551	262	24.7598	26.7436	25.2236	25.656	25.8713	25.4286	25.8258	25.5581	0.0751977	0.163243	0.120987	0.023373
Q01650;A0A0C4DGL4;H0YJ95;G3V4Z6;Q9UM01;Q92536	SLC7A5	Large neutral amino acids transporter small subunit 1	6	6	6	6	12.6	12.6	12.6	55.01	507	28.4144	28.2765	29.2869	28.3229	28.6714	28.7168	28.6026	28.6105	0.0751708	0	0.116237	0
E9PGT3;Q15418-4;Q15418;Q15418-2;Q15418-3;E9PMM7;E9PAN7;B4DG22;B1AXG1;B7ZB17;P51812;B7Z3B5;F2Z2J1;Q15349;Q15349-3;Q15349-2;Q5SVM7;D6R910;A0A2R8Y7S9;Q9UK32-2;Q9UK32;D6RHW7;D6RA62;Q5SVM6;D6RE03;A0A2R8Y603;V9GXZ1;E7ERL6;Q96GX5-2;Q96GX5-3;Q96GX5;Q6P0Q8-2;Q6P0Q8;O15021-2;O15021-3;O15021-6;O15021	RPS6KA1	Ribosomal protein S6 kinase;Ribosomal protein S6 kinase alpha-1	37	17	17	16	29.8	29.8	28.7	81.471	724	28.8623	29.0599	28.9624	29.0158	29.247	28.7789	29.1527	29.0151	0.0733472	0	0.275269	0
Q5T4S7-3;Q5T4S7-4;Q5T4S7;Q5T4S7-2;Q5T4S7-5;A0A0A0MSW0;X6RE05;X6R960	UBR4	E3 ubiquitin-protein ligase UBR4	8	12	12	12	2.9	2.9	2.9	571.85	5159	26.9095	27.0447	27.1141	27.0931	26.9652	27.0357	27.3386	27.1132	0.0728301	0	0.333606	0
A0A0C4DGS1;P39656-2;P39656-3;P39656;U3KQ84	DDOST	Dolichyl-diphosphooligosaccharide--protein glycosyltransferase 48 kDa subunit	5	4	4	4	8.9	8.9	8.9	48.799	439	27.289	27.0301	25.3911	26.5764	26.6499	26.6765	26.6882	26.5632	0.0727964	0.161437	0.112235	0.04804
P38432	COIL	Coilin	1	8	8	8	15.1	15.1	15.1	62.608	576	28.996	28.9449	28.7825	29.0182	28.9769	28.8545	29.135	29.0556	0.0701016	0	0.38209	0
Q5BKZ1-3	ZNF326	DBIRD complex subunit ZNF326	1	10	1	1	35.9	5.1	5.1	43.1	376	25.4678	25.4322	28.0307	25.6872	26.1912	26.5319	25.9638	26.199	0.0670101	0.123701	0.0456063	0.0470187
Q8NI60-3;Q8NI60;Q8NI60-4;Q8NI60-2	ADCK3	Chaperone activity of bc1 complex-like, mitochondrial	4	5	5	5	11.8	11.8	11.8	66.626	595	27.3815	26.8886	27.1883	27.5934	27.0509	27.4336	27.434	27.3953	0.065515	0	0.140954	0
P18669;P15259;Q8N0Y7	PGAM1	Phosphoglycerate mutase 1;Phosphoglycerate mutase 2	3	8	8	8	38.6	38.6	38.6	28.804	254	28.8101	28.6706	28.5347	28.9282	28.7823	28.5772	28.9897	28.8516	0.0643261	0	0.211684	0
P0DMV9;P0DMV8;A0A0G2JIW1;P0DMV8-2;V9GZ37	HSPA1A		5	35	32	17	70.8	66.6	40.4	70.051	641	35.0506	35.0523	35.1358	34.9285	35.0655	35.1115	35.188	35.0552	0.0632679	0	0.565488	0
G8JLD5;O00429-4;O00429-5;O00429-3;O00429-2;O00429;O00429-8;O00429-6;F8VZ52;F8VR28;F8VYL3;B4DPZ9;F8W1W3;F8VUJ9;B4DDQ3;O00429-7	DNM1L	Dynamin-1-like protein	16	3	3	3	5.6	5.6	5.6	79.621	712	25.9858	26.1909	25.4888	26.6009	26.1726	26.1948	26.0147	26.1335	0.0622834	0.0495662	0.0915002	0.0615702
Q12906-5;Q12906-4;Q12906-2;Q12906-6;Q12906-3;Q12906;Q12906-7;K7EKJ9;K7EQR9;K7ER69;K7EJ09;K7EKY0;K7ERM6;K7ENK6;K7EM82;K7EQ75;K7EPG3	ILF3	Interleukin enhancer-binding factor 3	17	33	33	29	57.4	57.4	52.5	74.606	690	34.7306	34.7592	34.8263	34.8086	34.8924	34.868	34.7553	34.8493	0.0600604	0	0.80222	1.35974e-16
Q9H074;D6R9H8;Q9H074-2;D6REB4	PAIP1	Polyadenylate-binding protein-interacting protein 1	4	22	22	11	42	42	20.3	53.524	479	33.6523	33.7243	33.7346	33.5803	33.7748	33.6654	33.7717	33.7106	0.0577511	0	0.616591	0
P50454;E9PR70;E9PPV6;E9PKH2;E9PK86;E9PMI5;E9PJH8;E9PIG2;E9PRS3;E9PNX1;E9PQ34;E9PLA6;H0YEP8	SERPINH1	Serpin H1	13	16	16	16	44	44	44	46.44	418	31.6431	31.8015	31.8095	31.6651	31.8836	31.7728	31.8704	31.6083	0.0539766	0	0.291785	0
Q08211;Q08211-2;REV__H0YA90;REV__Q7Z6J0-3	DHX9	ATP-dependent RNA helicase A	4	63	63	63	58.1	58.1	58.1	140.96	1270	36.0563	36.1019	36.2339	36.0232	36.1672	36.2394	36.1091	36.1079	0.052096	0	0.413345	0
Q9HC36;I3L443;I3L0T6	RNMTL1	RNA methyltransferase-like protein 1	3	7	7	7	22.4	22.4	22.4	47.019	420	28.9536	29.0447	28.6688	28.746	29.328	27.885	29.6061	28.7976	0.0509504	0	0.0457371	0
Q8ND56-2;Q8ND56;Q8ND56-3;I3L4Q1;A0A0G2JQ95;A0A096LP11;A0A140TA66	LSM14A	Protein LSM14 homolog A	7	18	18	7	38.4	38.4	15.6	50.553	463	31.7312	31.5874	32.4252	31.6056	31.9272	32.0155	31.7692	31.8368	0.04985	0	0.088021	1.69967e-17
A0A2R8Y5G6;A0A0D9SFB3;A0A2R8YF78;A0A2R8YCW1;A0A0D9SG12;A0A2R8YFR4;A0A2U3TZJ9;A0A2R8YFS5;A0A2R8Y4A4;A0A2R8Y645;A0A0D9SF53;O00571-2;O00571;A0A2R8YDT5;A0A2R8Y7T2;F6S8Q4;A0A2R8YDH3;O15523-2;O15523;A0A0J9YVQ7;A0A087WVZ1;O15523-3;C9J081;A0A2R8YCU0;A0A2R8Y650;C9J8G5;A0A2R8Y4D2;A0A2R8YF89;D6RCM4;Q9NQI0-3;Q9NQI0-2;Q9NQI0-4;Q9NQI0;A0A087WX09;H0Y960	DDX3X	ATP-dependent RNA helicase DDX3X;ATP-dependent RNA helicase DDX3Y	35	30	29	29	55.1	53.4	53.4	69.047	622	32.4413	32.404	32.6433	32.4739	32.5738	32.5527	32.4901	32.5422	0.0490981	0	0.384482	0
P23528;G3V1A4;E9PP50;E9PK25;E9PLJ3;E9PS23;E9PQB7;Q9Y281-3;Q9Y281	CFL1	Cofilin-1	9	6	6	6	49.4	49.4	49.4	18.502	166	27.9601	28.104	28.4381	28.778	28.2149	28.2708	28.5628	28.3779	0.0365377	0	0.0656768	0
P68431	HIST1H3A	Histone H3.1	1	7	1	1	59.6	23.5	23.5	15.404	136	29.683	31.0063	30.6755	29.7605	29.6579	30.7268	30.3935	30.4792	0.0330322	0	0.0281347	0
Q9P2J5-2;Q9P2J5;Q9P2J5-3;A0A087WXY1	LARS	Leucine--tRNA ligase, cytoplasmic	4	22	22	22	23.8	23.8	23.8	128.04	1122	29.4236	29.3879	29.2488	29.4777	29.474	29.5157	29.3508	29.3138	0.0290979	0	0.163267	0
O75369-6;O75369-3;O75369-2;O75369-9;O75369;O75369-8;O75369-5;O75369-4;E7EN95;O75369-7	FLNB	Filamin-B	10	16	13	12	7.5	6.4	5.7	271.41	2537	27.5269	27.5002	27.6188	27.9525	27.7737	27.7235	27.5752	27.631	0.0262728	0	0.0838945	0
P62258;P62258-2;B4DJF2;I3L3T1;K7EM20;K7EIT4;I3L0W5	YWHAE	14-3-3 protein epsilon	7	12	12	9	55.3	55.3	45.5	29.174	255	30.1121	29.9766	30.1671	30.0329	30.0596	29.9503	30.3517	30.0032	0.0190139	0	0.0684827	0
Q9BVJ7	DUSP23	Dual specificity protein phosphatase 23	1	9	9	9	66	66	66	16.588	150	28.9367	28.8195	28.1876	28.6302	28.5767	28.5237	28.6659	28.8439	0.00906088	0	0.017162	0
Q02790;F5H1U3;H0YFG2;F5H120	FKBP4	Peptidyl-prolyl cis-trans isomerase FKBP4;Peptidyl-prolyl cis-trans isomerase FKBP4, N-terminally processed	4	19	19	19	51.4	51.4	51.4	51.804	459	29.9989	30.2043	30.2562	30.1671	30.1775	30.1591	30.1332	30.1919	0.00878941	0	0.0541911	0
Q9NWB6;Q9NWB6-3;Q9NWB6-2	ARGLU1	Arginine and glutamate-rich protein 1	3	9	9	9	20.1	20.1	20.1	33.216	273	30.8406	30.5805	31.3668	30.5662	30.5687	30.9548	31.0356	30.8085	0.00339259	0	0.00532014	0
O00425;O00425-2;F8WD15;Q9NZI8-2;Q9NZI8	IGF2BP3	Insulin-like growth factor 2 mRNA-binding protein 3	5	16	14	14	33	29	29	63.704	579	29.4424	29.5086	29.1323	29.6129	29.4978	29.2377	29.4513	29.5102	0.00018199	0	0.000498948	0
P68104;Q5VTE0;A0A087WVQ9;P68104-2;A0A087WV01;Q5JR01;A6PW80	EEF1A1	Elongation factor 1-alpha 1;Putative elongation factor 1-alpha-like 3	7	24	24	13	66.2	66.2	41.6	50.14	462	35.9634	35.8625	36.0643	35.9727	36.0237	35.9409	36.0136	35.8773	-0.0018845	0	0.011843	2.12459e-18
Q96FJ2;P63167	DYNLL2	Dynein light chain 2, cytoplasmic;Dynein light chain 1, cytoplasmic	2	2	2	2	24.7	24.7	24.7	10.35	89	28.1531	28.2974	28.5848	28.4522	28.569	28.2913	28.6715	27.9409	-0.00372397	0	0.00662023	0
Q14204;A0A2R8Y706;A0A2R8Y5T0;A0A2R8Y542;A0A2R8YFZ7;A0A2R8Y6H2;A0A2R8Y6I5;H0YJ21;A0A2R8YGC7	DYNC1H1	Cytoplasmic dynein 1 heavy chain 1	9	52	52	52	13.4	13.4	13.4	532.4	4646	29.9691	29.7337	29.9628	30.1029	30.3171	30.1545	29.3471	29.9307	-0.00476294	0	0.00707837	0
Q9UK45;A0A087X2I5;K7ENY5;K7EML7;J3QRN1;Q8WXE0-2;Q8WXE0	LSM7	U6 snRNA-associated Sm-like protein LSm7	7	6	6	6	72.8	72.8	72.8	11.602	103	33.3271	33.9293	33.3138	33.217	33.5722	33.2917	33.4865	33.4158	-0.005255	0	0.0102061	0
Q9Y4W6;K7EP56;B7Z651;A0A0U1RQN6;E9PHW9;I6L894;Q01484-5;Q01484-2;Q01484	AFG3L2	AFG3-like protein 2	9	8	8	8	10.2	10.2	10.2	88.583	797	27.5847	27.696	27.8631	27.8998	27.6447	27.66	27.84	27.8762	-0.00564077	0	0.020208	0
Q13263;Q13263-2;M0R0K9;M0R3C0;M0R2I3	TRIM28	Transcription intermediary factor 1-beta	5	13	13	13	19	19	19	88.549	835	28.1392	28.3452	28.4249	28.5079	28.2695	28.4272	28.4713	28.2231	-0.00651	0	0.0223561	0
Q9BQ67;M0QX71	GRWD1	Glutamate-rich WD repeat-containing protein 1	2	12	12	12	37.2	37.2	37.2	49.419	446	30.2195	30.1649	29.9431	30.2392	30.2227	29.9248	30.1322	30.2568	-0.0075619	0	0.0256174	0
Q9H9J2	MRPL44	39S ribosomal protein L44, mitochondrial	1	6	6	6	19.9	19.9	19.9	37.535	332	27.874	27.8551	27.4339	27.6427	27.9249	27.7694	27.6384	27.4314	-0.010358	0	0.0240501	0
P13804-2;P13804;H0YK49;H0YL12;H0YNX6;H0YKF0;H0YLU7	ETFA	Electron transfer flavoprotein subunit alpha, mitochondrial	7	3	3	3	12.7	12.7	12.7	30.025	284	26.5157	26.5421	26.2362	26.5825	26.48	26.329	26.4569	26.5572	-0.0133144	0	0.0507742	0
O75534-2;O75534;O75534-3;O75534-4;E9PLT0;E9PNG3;E9PKN4;E9PLD4	CSDE1	Cold shock domain-containing protein E1	8	11	11	11	15.4	15.4	15.4	85.746	767	27.5808	27.9037	28.2823	27.9356	27.9213	27.9016	27.8283	27.9942	-0.0142276	0	0.0332734	0
P62851	RPS25	40S ribosomal protein S25	1	8	8	8	40.8	40.8	40.8	13.742	125	36.088	36.0371	35.7223	35.8803	36.0249	35.8384	35.9436	35.857	-0.0159795	0	0.0607506	0
P07900;P07900-2;Q14568;Q58FG0;G3V2J8;Q58FG1	HSP90AA1	Heat shock protein HSP 90-alpha	6	33	20	20	45.8	28.6	28.6	84.659	732	32.2029	32.0151	32.2495	32.0087	32.1299	32.0986	32.1292	32.0176	-0.025238	0	0.140811	0
Q96HS1;Q96HS1-2;F5GXG4	PGAM5	Serine/threonine-protein phosphatase PGAM5, mitochondrial	3	16	16	16	47.4	47.4	47.4	32.004	289	31.7823	31.6588	31.7465	31.784	31.7318	31.7518	31.6866	31.6993	-0.0255286	0	0.330279	0
P50991;P50991-2	CCT4	T-complex protein 1 subunit delta	2	22	22	22	48.2	48.2	48.2	57.924	539	31.1819	31.328	31.1496	31.338	31.2348	31.1361	31.1696	31.3407	-0.0290873	0	0.169637	0
Q9BTC0;Q9BTC0-1;Q9BTC0-2;Q9BTC0-3	DIDO1	Death-inducer obliterator 1	4	25	25	25	14.9	14.9	14.9	243.87	2240	28.992	29.2696	29.252	29.4208	29.1951	29.2512	29.1392	29.2139	-0.0337328	0	0.1388	0
P68363;P68363-2;F8VVB9	TUBA1B	Tubulin alpha-1B chain	3	27	3	0	78	12	0	50.151	451	31.2789	31.5354	31.7798	31.3496	31.5483	31.4848	31.5117	31.2632	-0.0339156	0	0.0961166	1.69967e-17
P43686-2;P43686	PSMC4	26S protease regulatory subunit 6B	2	12	12	12	46	46	46	43.507	387	28.604	28.4916	28.4744	28.3438	28.371	28.6566	28.4285	28.314	-0.0358874	0	0.148614	0
E9PJ24;B7ZM65;F8WEF5;A0A0J9YYB5;A0A0J9YWD5;Q9P1Y6-3;Q9P1Y6;A0A0J9YX88;Q9P1Y6-2	PHRF1	PHD and RING finger domain-containing protein 1	9	8	8	8	6.7	6.7	6.7	178.22	1645	27.6818	27.964	27.7222	28.0373	27.8733	27.8616	27.4744	28.05	-0.0364939	0	0.0884587	1.69967e-17
O95400	CD2BP2	CD2 antigen cytoplasmic tail-binding protein 2	1	14	14	14	60.1	60.1	60.1	37.646	341	32.9894	33.0506	33.3719	33.074	33.0557	32.9846	33.158	33.1299	-0.0394074	0	0.161652	0
Q9Y333	LSM2	U6 snRNA-associated Sm-like protein LSm2	1	7	7	7	75.8	75.8	75.8	10.834	95	33.8325	33.9977	33.5373	33.6755	33.6725	33.5134	33.9998	33.6995	-0.039459	0	0.10209	0
F5H5D3;Q9BQE3;A0A1W2PQM2	TUBA1C	Tubulin alpha-1C chain	3	27	27	2	67.8	67.8	7.9	57.73	519	35.8207	35.773	35.6944	35.7691	35.7013	35.7049	35.7471	35.7396	-0.0411117	0	0.697728	0
Q9P035;H3BPZ1;H3BS72;Q9P035-2;H3BRL8;H3BMZ1	PTPLAD1	Very-long-chain (3R)-3-hydroxyacyl-CoA dehydratase 3	6	5	5	5	17.4	17.4	17.4	43.159	362	28.3223	28.5019	27.754	28.49	28.4236	28.1105	28.1038	28.2651	-0.0413039	0	0.0776096	0
F5H5U2;Q8NHQ9;E7EX41;Q8NHQ9-2	DDX55	ATP-dependent RNA helicase DDX55	4	14	14	14	26.7	26.7	26.7	65.19	569	27.7461	28.3205	28.6346	28.6066	28.1724	28.31	28.4109	28.2486	-0.0414786	0	0.0697995	0
Q9Y446;Q9Y446-2;E9PKC4;E9PRW6;E9PJR7;E9PK71;E9PQ15	PKP3	Plakophilin-3	7	15	15	15	24.2	24.2	24.2	87.081	797	27.8742	28.2874	28.5322	28.6786	28.3702	28.202	28.2367	28.3844	-0.0447605	0	0.0894832	0
P98179	RBM3	Putative RNA-binding protein 3	1	5	5	5	54.8	54.8	54.8	17.17	157	30.1486	30.1732	30.9659	30.5552	30.38	30.392	30.5037	30.3642	-0.0507197	0	0.0950206	0
Q96QC0	PPP1R10	Serine/threonine-protein phosphatase 1 regulatory subunit 10	1	8	8	8	13.7	13.7	13.7	99.057	940	27.9845	28.2267	27.7808	27.7069	27.8982	27.7366	27.7419	28.1104	-0.0529523	0	0.137137	0
A0A3B3IRQ9;H0YCK3;P55265-3;P55265-2;P55265;P55265-4;P55265-5;A0A3B3ISX1;A0A3B3ITG9;A0A3B3ISU1	ADAR	Double-stranded RNA-specific adenosine deaminase	10	7	7	7	7.2	7.2	7.2	128.27	1158	27.7923	27.7761	27.4193	27.8733	27.6095	27.6139	27.7409	27.677	-0.0549229	0	0.206576	3.39935e-17
Q96EL2;F8VYR5	MRPS24	28S ribosomal protein S24, mitochondrial	2	6	6	6	39.5	39.5	39.5	19.015	167	28.0621	28.0544	28.4563	28.0168	28.1488	28.3621	27.8383	28.0193	-0.0553364	0	0.138535	0
Q14974;Q14974-2;J3KTM9;J3QR48;J3QKQ5;J3QRG4	KPNB1	Importin subunit beta-1	6	21	21	21	32.1	32.1	32.1	97.169	876	30.8557	30.7874	30.6595	30.971	30.7825	30.674	30.7501	30.8267	-0.0600689	0	0.356659	0
Q9H7H0-2;Q9H7H0;Q9H7H0-3;G3V4P2;H0YJW1;G3V3X6;G3V353;G3V4H5	METTL17	Methyltransferase-like protein 17, mitochondrial	8	6	6	6	12.8	12.8	12.8	49.6	447	26.7923	26.9018	26.8062	27.2077	26.7818	26.6831	26.8353	27.1584	-0.0623598	0	0.17126	0
Q16531;F5GY55;Q16531-2;F5H2L3;F5GYG8;F5GWI0;F5GZY8;F5H198	DDB1	DNA damage-binding protein 1	8	20	20	20	18	18	18	126.97	1140	30.0525	30.2002	29.9431	30.053	30.1768	29.9481	29.8499	30.0242	-0.0624408	0	0.301805	0
Q9NPD3;E9PI41;E9PPI9	EXOSC4	Exosome complex component RRP41	3	3	3	3	12.2	12.2	12.2	26.383	245	26.9936	27.0748	25.6472	26.7061	26.5186	26.4356	26.6063	26.5703	-0.0727582	0.0873855	0.119818	0.10712
Q86XP3;A0A0A0MSJ0;Q86XP3-2;J3KRE3;J3QRI2;J3KTK9	DDX42	ATP-dependent RNA helicase DDX42	6	17	17	17	24	24	24	102.97	938	29.415	29.3705	29.3139	29.2893	29.2689	29.3146	29.1758	29.3323	-0.0742871	0	0.823889	0
P40227;P40227-2;Q92526-3;Q92526;Q92526-2	CCT6A	T-complex protein 1 subunit zeta	5	20	20	20	44.8	44.8	44.8	58.024	531	32.0362	32.094	31.5651	32.1622	31.9247	31.9246	31.757	31.9479	-0.075809	0	0.21182	0
Q9UQ80-2;Q9UQ80;F8VR77;F8W0A3;H0YIN7;F8VZ69	PA2G4	Proliferation-associated protein 2G4	6	12	12	12	51.5	51.5	51.5	38.059	340	28.9184	28.842	28.8967	29.0404	29.0651	28.8588	28.878	28.5847	-0.0776985	0	0.303883	0
P34932;A0A087WYC1;A0A087WTS8;P34932-2	HSPA4	Heat shock 70 kDa protein 4	4	20	20	19	30	30	28.3	94.33	840	30.6517	30.516	30.7011	30.7619	30.6446	30.6016	30.6299	30.4434	-0.0777834	0	0.510775	0
Q86UK7-2;Q86UK7-3;Q86UK7;H3BQQ2;Q86UK7-4;H3BR87	ZNF598	Zinc finger protein 598	6	23	23	23	30.1	30.1	30.1	97.805	896	30.3414	30.3236	30.5032	30.488	30.2015	30.2934	30.6161	30.2309	-0.0785729	0	0.31093	0
J3KPS3;P04075;H3BQN4;P04075-2;H3BPS8;H3BUH7;H3BR04;H3BMQ8;H3BU78;H3BR68;A0A087WXX2;A0A3B3IS80;P05062	ALDOA	Fructose-bisphosphate aldolase A	13	15	15	14	42.7	42.7	40.8	39.817	368	30.0152	30.1391	29.8861	30.4607	29.981	29.8784	30.3004	30.023	-0.0795492	0	0.206959	0
P41250;H7C443	GARS	Glycine--tRNA ligase	2	6	6	6	10.1	10.1	10.1	83.165	739	27.6708	27.9188	27.3157	27.9826	27.8454	27.7777	27.2528	27.6936	-0.0796256	0	0.150777	0
Q99575;E5RK39	POP1	Ribonucleases P/MRP protein subunit POP1	2	27	27	27	32.9	32.9	32.9	114.71	1024	30.3166	30.3583	30.0567	30.294	30.1221	30.171	30.2353	30.1693	-0.0819269	0	0.527287	0
Q04760-2;Q04760	GLO1	Lactoylglutathione lyase	2	6	6	6	42	42	42	19.043	169	28.6292	28.4612	28.099	28.361	28.5734	28.2178	28.1791	28.2461	-0.0834565	0	0.235273	0
Q8NBJ5;M0QYH0;M0QX72	COLGALT1	Procollagen galactosyltransferase 1	3	7	7	7	10	10	10	71.635	622	27.2632	27.3873	26.535	27.3613	27.1875	27.1177	26.9188	26.981	-0.0854334	0	0.154742	0
C9JN15;E9PG73;Q13427-2;Q13427;C9JM79;C9JT64;C9J679	PPIG	Peptidyl-prolyl cis-trans isomerase;Peptidyl-prolyl cis-trans isomerase G	7	5	5	5	21.1	21.1	21.1	27.409	246	28.6178	28.5994	29.1515	28.8741	28.6438	28.7619	28.563	28.9313	-0.0856966	0	0.225964	0
P53396-2;P53396;P53396-3;K7ESG8	ACLY	ATP-citrate synthase	4	14	14	14	16.3	16.3	16.3	119.77	1091	28.8742	28.9736	28.5788	29.3756	29.0322	28.697	28.8666	28.8616	-0.0862103	0	0.189891	0
P46734-2;P46734;P46734-3;J3KRV4;E9PRZ0;J3QR49;P52564-2;P52564	MAP2K3	Dual specificity mitogen-activated protein kinase kinase 3	8	8	8	8	33.3	33.3	33.3	36.172	318	27.3344	27.2628	27.8395	27.3184	27.2733	27.2703	27.4355	27.4224	-0.088406	0	0.25474	0
P07355;P07355-2;H0YN42;H0YMD0;H0YMU9;A6NMY6;H0YKS4;H0YM50;H0YMM1;H0YNP5;H0YN28;H0YL33;H0YKZ7;H0YLV6;H0YMT9;H0YKX9;H0YNA0;H0YKV8;H0YKL9;H0YMW4;H0YMD9;H0YNB8;H0YN52;H0YKN4;H0YLE2	ANXA2	Annexin A2;Annexin;Putative annexin A2-like protein	25	17	17	17	59.6	59.6	59.6	38.604	339	29.8392	29.8475	29.6236	30.126	29.6918	29.7827	29.9783	29.6222	-0.0903237	0	0.293259	0
P12956;B1AHC9;P12956-2	XRCC6	X-ray repair cross-complementing protein 6	3	13	13	13	31.9	31.9	31.9	69.842	609	29.2357	29.3833	29.2202	29.8618	29.3759	29.308	29.2357	29.4154	-0.0914948	0	0.238824	0
P98175-2;P98175;P98175-5;P98175-4;P98175-3	RBM10	RNA-binding protein 10	5	8	8	7	9.4	9.4	8.6	103.43	929	25.4431	26.8854	27.5205	27.1345	26.6355	26.9036	26.4642	26.6089	-0.0928112	0.0714058	0.0824895	0.0810494
J3QL05;J3KP15;Q01130-2;Q01130	SRSF2	Serine/arginine-rich splicing factor 2	4	6	6	4	50.8	50.8	39.2	15.156	130	31.626	31.4269	31.7226	31.377	31.3097	31.5679	31.5371	31.346	-0.0979592	0	0.413653	0
Q5QPK2;H0Y368;O60762;Q5QPJ9	DPM1	Dolichol-phosphate mannosyltransferase subunit 1	4	8	8	8	31	31	31	32.426	287	29.8666	29.778	28.714	29.3402	29.4858	29.1896	29.2801	29.3152	-0.107041	0	0.15116	0
Q9Y265;Q9Y265-2;E7ETR0;H7C4G5;H7C4I3;J3QLR1	RUVBL1	RuvB-like 1	6	20	20	20	52.9	52.9	52.9	50.227	456	30.9009	30.8916	31.0833	31.007	30.8318	30.9211	30.7929	30.9085	-0.107117	0	1.00002	0
P30837;A0A0U1RQK9	ALDH1B1	Aldehyde dehydrogenase X, mitochondrial	2	12	10	10	28.8	25.7	25.7	57.206	517	28.3029	28.5081	28.3837	28.6603	28.5539	28.1867	28.2789	28.4054	-0.10753	0	0.429495	0
Q15181;Q5SQT6	PPA1	Inorganic pyrophosphatase	2	6	6	6	22.1	22.1	22.1	32.66	289	27.8123	27.6129	27.3261	27.3988	27.4496	27.4348	27.4415	27.3682	-0.114019	0	0.460817	6.7987e-17
H3BV80;H3BMM9;H3BTC0;Q15287-3;Q15287-2;Q15287;H3BPG5;H3BMS0	RNPS1	RNA-binding protein with serine-rich domain 1	8	6	6	6	37	37	37	24.561	211	29.499	29.7127	30.3668	30.0367	29.751	29.8591	29.9794	29.5466	-0.119801	0	0.228723	0
Q5JP53;P07437;Q5ST81	TUBB	Tubulin beta chain	3	24	4	4	73.5	16.7	16.7	47.766	426	32.6995	32.7832	32.619	32.7866	32.6228	32.4775	32.6006	32.7081	-0.119826	0	0.992803	0
Q92900-2;Q92900	UPF1	Regulator of nonsense transcripts 1	2	29	29	29	28.7	28.7	28.7	123.03	1118	31.2454	31.3305	30.8128	31.2773	31.089	30.9594	31.025	31.1119	-0.1202	0	0.431875	0
J3KNW4;A0A0A0MSG2;Q14192;C9J3S8;F8WDA8;U3KQT4;Q14192-2	FHL2	Four and a half LIM domains protein 2	7	5	5	5	14.4	14.4	14.4	44.205	389	28.1769	28.0281	27.8287	27.8673	27.8307	27.713	27.8196	28.046	-0.122943	0	0.53681	0
Q9BVP2-2;Q9BVP2;C9JYH9;C9JZT7;B4DMU5	GNL3	Guanine nucleotide-binding protein-like 3	5	13	13	13	30.4	30.4	30.4	60.54	537	30.6109	30.6811	30.5957	30.8227	30.5679	30.5786	30.4944	30.5752	-0.123564	0	1.16849	0
Q09666;E9PQE3;E9PJZ0;E9PKR9;E9PJC6;E9PLK4;Q09666-2	AHNAK	Neuroblast differentiation-associated protein AHNAK	7	18	18	18	11.8	11.8	11.8	629.09	5890	28.8502	28.6751	28.5487	29.2941	29.2134	28.9591	28.4012	28.2978	-0.124158	0	0.176505	0
P06733;A0A2R8Y6G6;P06733-2;K7EM90;A0A2R8Y879;A0A2R8YEM5;A0A2R8Y6I8;K7ERS8;A0A2R8Y798;A0A2R8YEG5;F5H0C8;P09104-2;P09104;F5H1C3;E5RI09;E5RG95	ENO1	Alpha-enolase;Enolase	16	18	18	16	50.7	50.7	41.5	47.168	434	31.5078	31.7488	31.7263	31.9816	31.5676	31.6352	31.6787	31.5666	-0.129101	0	0.607445	0
P82912-2;P82912;P82912-3;H0YL99	MRPS11	28S ribosomal protein S11, mitochondrial	4	3	3	3	14.5	14.5	14.5	20.459	193	26.8736	26.8089	27.4988	26.9711	26.8603	26.9467	26.8827	26.9423	-0.130096	0	0.353183	6.7987e-17
Q13085-3;Q13085-2;Q13085;Q13085-4;Q59FY4	ACACA	Acetyl-CoA carboxylase 1;Biotin carboxylase	5	10	10	10	5.2	5.2	5.2	257.24	2268	27.2494	26.6607	26.8159	26.7704	26.8601	26.7903	26.8149	26.5063	-0.131222	0	0.37521	0
O60783	MRPS14	28S ribosomal protein S14, mitochondrial	1	2	2	2	21.9	21.9	21.9	15.139	128	27.8596	27.8232	28.14	27.8269	27.6717	27.7905	27.99	27.6589	-0.134656	0	0.585593	0
O60934;A0A0C4DG07;A0A087X1V5;E5RGU1;E5RGR7;E2QRP0;E5RGN7	NBN	Nibrin	7	26	26	26	42.2	42.2	42.2	84.958	754	30.5049	30.6656	30.4498	30.7171	30.4343	30.4105	30.4698	30.4819	-0.135234	0	1.06881	0
P60174-1;P60174;P60174-4;U3KPZ0;U3KQF3;U3KPS5	TPI1	Triosephosphate isomerase	6	9	9	9	55	55	55	26.669	249	28.8032	28.8507	28.4331	29.1248	28.7765	28.5501	28.6921	28.637	-0.139038	0	0.40942	0
A0A1W2PRV5;E7EQZ4;Q16637-3;Q16637;Q16637-4;Q16637-2;B4DP61;A0A0G2JRX5;A0A0G2JRY6;A0A0G2JQN8;H0YBZ9	SMN1	Survival motor neuron protein	11	10	10	10	44.3	44.3	44.3	30.415	282	31.9324	31.7881	32.5519	32.0648	31.7783	31.9308	32.1877	31.8768	-0.140925	0	0.318354	0
Q9UNZ5;K7ESE5;A0A0A0MQS3	C19orf53	Leydig cell tumor 10 kDa protein homolog	3	2	2	2	18.2	18.2	18.2	10.576	99	25.5496	25.6689	26.4681	25.7582	25.2196	25.6326	25.7941	26.2246	-0.143468	0.136321	0.168158	0.144325
O94906;O94906-2	PRPF6	Pre-mRNA-processing factor 6	2	64	64	64	68.7	68.7	68.7	106.92	941	35.1972	35.337	35.7477	35.3872	35.2389	35.1925	35.3881	35.2647	-0.146252	0	0.545944	0
B4DDF4;B4DUT8;Q99439;A0A087X271;A0A087X1X5;Q99439-2;K7ES69;H3BVI6;A0A087WV51;H3BQH0;Q15417-3;Q15417	CNN2	Calponin-2	12	6	6	6	27.5	27.5	27.5	32.616	298	26.5892	27.1931	27.3926	26.975	27.3871	26.5792	26.8526	26.7244	-0.151632	0	0.251297	0
P11142;E9PKE3;P11142-2;E9PNE6;A8K7Q2;E9PN89;E9PLF4;E9PQQ4;E9PQK7;E9PS65;E9PPY6;P54652;E9PN25;E9PI65;E9PM13	HSPA8	Heat shock cognate 71 kDa protein	15	38	37	20	64.4	64.4	39	70.897	646	35.6548	35.674	35.6244	35.656	35.4899	35.5051	35.4898	35.5132	-0.152842	0	4.88354	0
H7C3I1;P50502;Q8IZP2;Q8NFI4;F6VDH7;Q3KNR6	ST13	Hsc70-interacting protein;Putative protein FAM10A4;Putative protein FAM10A5	6	5	5	5	40.4	40.4	40.4	16.219	146	27.8514	27.7444	27.4668	27.4802	27.5858	27.3588	27.5007	27.4839	-0.15341	0	0.695426	0
Q9Y2W1;A0A3B3ITZ9	THRAP3	Thyroid hormone receptor-associated protein 3	2	39	39	38	39	39	39	108.66	955	32.55	32.583	33.5102	32.701	32.5534	32.7752	32.6593	32.729	-0.156812	0	0.280294	0
A0A0A0MRJ6;H7BY58;P22061;P22061-2;F6S8N6;A0A3F2YNX8;C9J0F2;F8WDT3;F8WAV5;F8WAX2;H7C4X2	PCMT1	Protein-L-isoaspartate O-methyltransferase;Protein-L-isoaspartate(D-aspartate) O-methyltransferase	11	8	8	8	43.5	43.5	43.5	30.315	285	28.611	28.5206	29.0853	28.8052	28.7079	28.6641	28.5961	28.4249	-0.157289	0	0.51884	0
A0A0A0MS07;A0A0A0MS08;A0A286YES1;P01857;P01860;A0A286YEY4;A0A286YFJ8;P01859;P01861	IGHG1	Ig gamma-1 chain C region;Ig gamma-3 chain C region;Ig gamma-2 chain C region;Ig gamma-4 chain C region	9	4	4	4	7.1	7.1	7.1	31.983	295	36.9954	36.6942	36.2661	36.8855	36.5352	36.6179	36.5839	36.4526	-0.162886	0	0.443097	6.7987e-17
P56192;P56192-2;H0YIP0;H0YHV5;F5H2V6;H0YIC2	MARS	Methionine--tRNA ligase, cytoplasmic	6	20	20	20	28.1	28.1	28.1	101.11	900	30.12	30.0932	30.6924	30.342	30.1148	30.2619	30.1943	30.0024	-0.168565	0	0.519814	0
P62195-2;P62195;J3QLH6;J3KRP2;J3QSA9;J3QRW1;J3QQM1;J3QSE0;J3QRR3	PSMC5	26S protease regulatory subunit 8	9	8	8	7	25.1	25.1	22.1	44.784	398	28.6403	28.3652	28.2307	28.4455	28.182	28.2178	28.1346	28.4664	-0.170244	0	0.736791	0
A0A087WV29;Q9H0A0-2;Q9H0A0;E9PMU0	NAT10	N-acetyltransferase 10	4	16	16	16	23.7	23.7	23.7	93.533	834	28.4069	28.4888	28.6643	28.4369	28.3725	28.2039	28.2128	28.5226	-0.171252	0	0.915356	0
A0A3B3ISF0;Q659C4;Q659C4-9;Q659C4-2;A0A3B3IT29;A0A3B3ISF8;G3V0E9;H0Y9K3;D6R9W6;D6RJB0;Q659C4-3;Q659C4-4	LARP1B	La-related protein 1B	12	12	7	7	13.5	9.3	9.3	126.21	1115	29.0255	29.008	28.903	28.8637	28.8671	28.7189	28.6972	28.8318	-0.171303	0	1.60973	0
P08238;Q58FF7	HSP90AB1	Heat shock protein HSP 90-beta	2	37	37	20	51.8	51.8	29.3	83.263	724	33.941	33.7294	33.7763	33.8234	33.624	33.6488	33.7356	33.5763	-0.171373	0	1.64211	0
O95777;F2Z2Y6;C9JIZ0;C9JNV3	LSM8	U6 snRNA-associated Sm-like protein LSm8	4	8	8	8	100	100	100	10.403	96	33.1533	33.2081	32.9174	33.1367	32.9172	32.7632	33.1118	32.9344	-0.17223	0	0.912169	0
Q86VP6;Q86VP6-2;A0A0C4DGH5;H0YH27;Q86VP6-3	CAND1	Cullin-associated NEDD8-dissociated protein 1	5	33	33	33	35.9	35.9	35.9	136.37	1230	31.4736	31.6335	31.2907	31.5268	31.3923	31.3236	31.2713	31.2471	-0.17256	0	1.15243	0
F8W1R7;J3KND3;G8JLA2;G3V1V0;B7Z6Z4;P60660-2;P60660;F8VPF3;G3V1Y7;F8W1I5;P14649;F8VZU9;F8W180	PDE6H	Myosin light polypeptide 6;Myosin light chain 6B	13	4	4	4	33.1	33.1	33.1	16.29	145	27.8525	27.7301	27.9367	28.1515	27.648	27.7949	27.8055	27.7238	-0.174653	0	0.92605	0
Q9Y6A4;H3BPA3	CFAP20	Cilia- and flagella-associated protein 20	2	4	4	4	23.3	23.3	23.3	22.774	193	27.3842	27.4127	27.4403	27.8528	27.0539	27.4387	27.5005	27.388	-0.177224	0	0.553863	0
A6NJD9;A8MVT4;A8MYK1;Q16540;H7C2P7	MRPL23	39S ribosomal protein L23, mitochondrial	5	3	3	3	18.4	18.4	18.4	18.529	163	27.2592	27.1988	26.7432	27.159	26.9573	26.7908	26.9925	26.8984	-0.180318	0	0.697459	0
F8W930;Q9Y6M1-1;Q9Y6M1;Q9Y6M1-5;Q9Y6M1-6;Q9Y6M1-3;Q9Y6M1-4	IGF2BP2	Insulin-like growth factor 2 mRNA-binding protein 2	7	20	20	18	38.3	38.3	34.5	66.785	605	30.713	30.6512	30.3972	30.653	30.4021	30.4223	30.3784	30.4893	-0.180565	0	1.29293	0
Q9BYG3;C9J808;C9J6C5;H7BZL0	NIFK	MKI67 FHA domain-interacting nucleolar phosphoprotein	4	9	9	9	34.5	34.5	34.5	34.222	293	28.6704	28.7806	29.0668	28.7227	28.5765	28.7383	28.7124	28.488	-0.18132	0	0.857611	0
H9KV28;A0A2R8Y5N1;A0A140T8Z0;A0A0G2JH68;O60610-2;O60610-3;O60610	DIAPH1	Protein diaphanous homolog 1	7	4	4	4	3.8	3.8	3.8	136.85	1228	26.5051	26.0491	25.7518	26.294	25.7842	25.9475	25.7886	26.3538	-0.181483	0	0.37538	0
E7EX73;E9PGM1;E7EUU4;Q04637-6;Q04637-7;Q04637-5;Q04637-4;Q04637-3;Q04637;Q04637-8;Q04637-9;C9JF13;C9J6B6;C9K073;C9J2Z7;H7C0V6;H7C044;REV__Q8NEG2-2;REV__F5H7J8;REV__Q8NEG2;REV__C9JQZ6;REV__J3KQX6	EIF4G1	Eukaryotic translation initiation factor 4 gamma 1	22	24	24	21	19.8	19.8	18.2	158.64	1436	30.6985	30.7901	30.715	30.608	30.5385	30.637	30.3554	30.4852	-0.198843	0	1.53928	0
P49368;B4DUR8;P49368-2;E9PRC8;Q5SZX6;Q5SZX9;E9PM09;E9PQ35;Q5SZW8	CCT3	T-complex protein 1 subunit gamma	9	28	28	28	58.2	58.2	58.2	60.533	545	32.6096	32.4942	32.4409	32.562	32.4094	32.3074	32.3128	32.2702	-0.201726	0	2.26676	0
P52272-2;P52272;A0A087X0X3;M0QZM1;M0R2T0;M0R019;M0R0N3;M0R2I7;M0QYQ7;M0R0Y6;M0QYL3;M0QY96	HNRNPM	Heterogeneous nuclear ribonucleoprotein M	12	38	38	38	63	63	63	73.62	691	32.234	32.1924	32.2203	32.1214	31.9711	32.0652	31.9272	31.9905	-0.203515	0	2.75003	0
P14625;Q96GW1;A0A1W2PRR1;H0YIV0;F8W026;Q58FF3	HSP90B1	Endoplasmin	6	20	19	19	29.6	28.1	28.1	92.468	803	31.549	31.3613	31.3908	31.4772	31.3128	31.1888	31.1958	31.2612	-0.204933	0	2.12837	0
Q9BYN8	MRPS26	28S ribosomal protein S26, mitochondrial	1	8	8	8	36.1	36.1	36.1	24.211	205	28.3907	28.4277	28.1106	28.1192	28.1004	28.0256	28.0726	28.0135	-0.209044	0	1.26372	0
Q9H1K4;E9PS95;A0A0D9SEI9;A0A0D9SFE1;K4DIB6;K4DIB3;K4DIB8;K4DIA8;A0A0D9SFA8;K4DIB0;K4DIA2;A0A0D9SG84;E9PI74;E9PQ36	SLC25A18	Mitochondrial glutamate carrier 2	14	6	6	3	18.7	18.7	11.1	33.848	315	28.7594	28.4265	27.9533	28.6611	28.0698	28.2581	28.2526	28.3833	-0.209133	0	0.501081	0
Q86TB9;Q86TB9-2	PATL1	Protein PAT1 homolog 1	2	46	46	2	63.8	63.8	5.1	86.849	770	34.5796	34.5874	34.4875	34.5454	34.3254	34.2844	34.4833	34.2666	-0.210043	0	2.08053	0
B4DLN1;P52815	MRPL12		2	8	8	2	21.9	21.9	5	48.099	442	28.6367	28.5862	28.2	28.4824	28.3197	28.2271	28.2037	28.3068	-0.212026	0	1.08527	0
Q9UHD8-3;Q9UHD8-7;Q9UHD8-2;Q9UHD8-5;Q9UHD8;K7EK18;K7EL40;Q9UHD8-4;Q9UHD8-9;Q9UHD8-8;K7EIR4;K7EKN4;K7EN52;K7ENQ5;K7EJZ2;K7ELJ9;K7ER52;K7EIE4;K7EQD7;K7ER14;K7ERG1;K7EQ08;K7EJ51;K7EJL9	SEPT9	Septin-9	24	5	5	5	14.5	14.5	14.5	47.501	422	27.2512	27.3091	26.9565	27.494	27.0541	26.892	26.9752	27.2318	-0.214416	0	0.801346	1.35974e-16
P10155-3;P10155-5;P10155-4;P10155;G5E9R9;P10155-2;H0Y9N5	TROVE2	60 kDa SS-A/Ro ribonucleoprotein	7	11	11	11	28.2	28.2	28.2	58.482	518	29.5818	29.6147	29.2672	29.5065	29.4398	29.2016	29.4211	29.0488	-0.214744	0	0.889105	0
P05023-3;P05023-4;P05023;P05023-2;M0R116;B1AKY9;A0A2R8YEY8;A0A0A0MT26;P13637;P50993;P13637-2;P13637-3;Q13733;H0Y7C1;P20648;P54707;P54707-2;Q5TC01;Q5TC02;M0QXF2;E9PRA5	ATP1A1	Sodium/potassium-transporting ATPase subunit alpha-1	21	11	11	11	12.4	12.4	12.4	109.55	992	28.4708	28.3811	27.7117	28.6647	28.0109	28.0588	28.2534	28.0384	-0.216693	0	0.454672	6.7987e-17
Q9Y3F4;Q9Y3F4-2;H0YH33	STRAP	Serine-threonine kinase receptor-associated protein	3	18	18	18	67.7	67.7	67.7	38.438	350	32.1289	32.2365	32.4873	32.1051	31.9662	31.9782	32.1645	31.9772	-0.217925	0	1.14693	0
O43390;O43390-3;B4DT28	HNRNPR	Heterogeneous nuclear ribonucleoprotein R	3	28	22	1	43.9	35.1	2.7	70.942	633	32.7461	32.8946	33.2395	32.9435	32.682	32.7531	32.7665	32.7398	-0.220559	0	1.09368	0
Q14444;Q14444-2;G3V153;E9PLA9	CAPRIN1	Caprin-1	4	28	28	28	48.8	48.8	48.8	78.365	709	35.26	35.3487	35.9809	35.3433	35.1507	35.2186	35.3571	35.322	-0.221101	0	0.601769	0
Q9UJS0;Q9UJS0-2;R4GN64	SLC25A13	Calcium-binding mitochondrial carrier protein Aralar2	3	33	33	27	63.6	63.6	55.7	74.175	675	32.3928	32.3895	32.2309	32.2418	32.1133	32.0273	32.022	32.1975	-0.22368	0	1.97852	2.71948e-16
Q96IZ7;H7C5Q0;Q96IZ7-2;C9J8Q2;C9JVB3;F8WDM0;C9J367;C9J713	RSRC1	Serine/Arginine-related protein 53	8	3	3	3	10.8	10.8	10.8	38.677	334	27.5976	25.8003	27.2149	27.1776	26.7331	26.7689	26.6644	26.7204	-0.22591	0.0726004	0.251476	0.13024
P48723	HSPA13	Heat shock 70 kDa protein 13	1	5	5	5	11.7	11.7	11.7	51.927	471	27.1016	27.1442	26.6807	27.0425	26.9394	26.6832	26.8278	26.611	-0.226863	0	0.889701	0
Q86U42-2;Q86U42;Q92843-2;B4DEH8;G3V4T2;H0YJH9	PABPN1	Polyadenylate-binding protein 2	6	9	9	9	31.4	31.4	31.4	31.496	296	30.9254	30.7674	30.9762	30.5363	30.6132	30.6467	30.4602	30.553	-0.233024	0	1.14083	0
P35606-2;P35606;D6R997;D6RBZ7;D6RCL6;D6RBG7;D6RBT6;H0YAC7;H0Y938	COPB2	Coatomer subunit beta	9	10	10	10	13.3	13.3	13.3	99.045	877	28.1746	28.4622	27.9706	28.5758	28.094	28.1006	27.9553	28.0963	-0.234247	0	0.824355	1.35974e-16
Q8TDN6	BRIX1	Ribosome biogenesis protein BRX1 homolog	1	5	5	5	17	17	17	41.401	353	26.6626	27.0187	26.7509	26.8091	26.5478	26.5322	26.6154	26.5748	-0.24277	0	1.68512	0
Q13151	HNRNPA0	Heterogeneous nuclear ribonucleoprotein A0	1	10	10	10	42.3	42.3	42.3	30.84	305	31.4758	31.1573	31.7705	31.1433	30.9764	31.2533	31.0646	31.2801	-0.243113	0	0.711809	0
Q02809;Q02809-2;Q5JXB7;Q5JXB8	PLOD1	Procollagen-lysine,2-oxoglutarate 5-dioxygenase 1	4	37	37	37	63.3	63.3	63.3	83.549	727	33.7551	33.9604	33.6763	33.8309	33.5309	33.4067	33.6488	33.6591	-0.244333	0	1.55613	2.71948e-16
Q9NVI7-2;Q9NVI7;H0Y2W2;Q9NVI7-3;Q5T9A4;Q5SV16;Q5T2N8;Q5T9A4-3;Q5T9A4-2	ATAD3A	ATPase family AAA domain-containing protein 3A;ATPase family AAA domain-containing protein 3B	9	12	12	12	19.5	19.5	19.5	66.217	586	28.5989	28.6044	28.308	28.6164	28.3875	28.4076	28.0057	28.3359	-0.24774	0	1.07186	0
P78346;P78346-2;Q5VU10;Q5VU11	RPP30	Ribonuclease P protein subunit p30	4	6	6	6	28.4	28.4	28.4	29.321	268	27.3266	26.9426	27.2373	26.8648	26.9385	26.9218	26.6542	26.857	-0.249932	0	0.991881	0
B0QYK0;Q01844-6;Q01844-3;Q01844;Q01844-5;A0A0D9SFL3;C9JGE3;Q01844-2;Q01844-4	EWSR1	RNA-binding protein EWS	9	15	15	2	24.1	24.1	7	64.929	618	34.0499	34.2432	34.2561	34.4313	33.9431	33.8203	34.1296	34.0582	-0.257328	0	1.32725	0
P61163;R4GMT0;A0A1B0GVS3	ACTR1A	Alpha-centractin	3	6	6	3	27.7	27.7	17.6	42.613	376	27.9578	28.0474	28.0668	27.7791	27.7873	28.0343	27.4159	27.5728	-0.260184	0	0.878494	0
Q9BQG0;Q9BQG0-2;I3L1L3;I3L2H8;I3L311	MYBBP1A	Myb-binding protein 1A	5	41	41	41	36.4	36.4	36.4	148.85	1328	31.1562	31.462	31.2561	31.2486	31.0281	30.9933	31.0123	31.0387	-0.262649	0	2.15805	0
Q96A35;X6RJ73	MRPL24	39S ribosomal protein L24, mitochondrial	2	4	4	4	20.8	20.8	20.8	24.915	216	27.9214	27.4588	27.1517	27.457	27.3142	27.208	27.1052	27.307	-0.263617	0	0.785735	0
Q6NZI2;Q6NZI2-2;Q6NZI2-3	PTRF	Polymerase I and transcript release factor	3	8	8	8	21	21	21	43.476	390	28.5014	27.4247	27.7643	27.2778	27.8681	27.4421	27.5026	27.0946	-0.265191	0	0.363706	0
Q9NY12-2;Q9NY12	GAR1	H/ACA ribonucleoprotein complex subunit 1	2	8	8	8	39.7	39.7	39.7	20.834	199	31.2123	31.2234	31.4764	31.3243	31.0709	31.1047	30.9769	31.021	-0.265744	0	2.12147	0
P52209-2;P52209;K7EMN2;K7EM49;K7ELN9;K7EPF6	PGD	6-phosphogluconate dehydrogenase, decarboxylating	6	8	8	8	18.5	18.5	18.5	51.872	470	27.3524	27.1109	27.0184	26.8108	26.4666	26.9048	26.9673	26.8903	-0.265839	0	0.827345	0
P00558;P00558-2;P07205	PGK1	Phosphoglycerate kinase 1	3	15	15	15	43.9	43.9	43.9	44.614	417	31.0648	30.9817	30.4388	31.0863	30.516	30.6159	30.7132	30.6605	-0.266523	0	0.841634	0
Q71RC2;Q71RC2-4;Q71RC2-6;Q71RC2-5;Q71RC2-3;Q71RC2-7;Q71RC2-2;Q96J85;X6RLN4;Q8TBL5;A0A087WTL9;F8W1I4;F8W1Z5;F8VY40;E5RHZ8	LARP4	La-related protein 4	15	11	11	11	19.1	19.1	19.1	80.595	724	29.0611	28.6529	28.4004	28.3798	28.3447	28.4066	28.2708	28.4045	-0.266881	0	0.824091	0
P62995-3;P62995;H7C2L4;H7BXF3	TRA2B	Transformer-2 protein homolog beta	4	10	10	9	61.2	61.2	56.4	21.935	188	29.6729	29.8829	30.2648	29.6058	29.4448	29.6446	29.5636	29.7041	-0.267311	0	0.845111	0
Q12904;Q12904-2;D6R937	AIMP1	Aminoacyl tRNA synthase complex-interacting multifunctional protein 1;Endothelial monocyte-activating polypeptide 2	3	11	11	11	45.8	45.8	45.8	34.352	312	29.6916	29.8461	29.6119	29.6037	29.4429	29.5434	29.3834	29.3091	-0.268642	0	1.93786	0
Q08J23;Q08J23-2;Q08J23-3;A0A140T9Y7	NSUN2	tRNA (cytosine(34)-C(5))-methyltransferase	4	13	13	13	23.2	23.2	23.2	86.47	767	29.0066	29.2871	28.7542	29.2614	28.8805	28.8518	28.705	28.7908	-0.270287	0	1.0738	0
Q96PY5;Q96PY5-3;C9IZY8;F8W1F5;Q8IVF7-2;Q8IVF7-3;Q8IVF7	FMNL2	Formin-like protein 2	7	8	8	8	8	8	8	123.32	1086	27.3103	27.9714	27.2364	27.4343	27.2719	27.4078	26.9604	27.2278	-0.271145	0	0.688048	0
Q8IY37;F5H3Y4	DHX37	Probable ATP-dependent RNA helicase DHX37	2	9	9	9	9.6	9.6	9.6	129.54	1157	27.3007	27.6367	27.8738	27.3223	27.3572	27.4823	26.9935	27.2028	-0.274418	0	0.786649	0
Q7L0Y3;C9JVB6	TRMT10C	Mitochondrial ribonuclease P protein 1	2	10	10	10	27.5	27.5	27.5	47.346	403	28.8917	29.0157	28.7123	29.0314	28.6436	28.5674	28.7279	28.6045	-0.276895	0	1.83997	2.71948e-16
Q9H6S0;D6RA70;D6RF50	YTHDC2	Probable ATP-dependent RNA helicase YTHDC2	3	14	14	14	11.6	11.6	11.6	160.25	1430	28.0712	28.3629	28.0228	28.3151	27.8217	27.9442	27.9154	27.9649	-0.281469	0	1.67008	2.71948e-16
P17858;P17858-2	PFKL	ATP-dependent 6-phosphofructokinase, liver type	2	12	10	10	18.3	14.7	14.7	85.018	780	26.5623	26.886	26.9068	27.2123	27.279	27.1066	26.4889	25.5481	-0.286206	0.0922823	0.281553	0.0499273
P49458;E9PE20;P49458-2	SRP9	Signal recognition particle 9 kDa protein	3	4	4	4	44.2	44.2	44.2	10.112	86	29.6851	29.9137	30.6551	29.7416	29.5677	29.6854	29.8205	29.7545	-0.291877	0	0.597981	0
A0A087X1G1;H7BYD0;Q16718-2;Q16718;A0A087WXR5;F8WAS3;C9IZN5	NDUFA5	NADH dehydrogenase [ubiquinone] 1 alpha subcomplex subunit 5	7	4	4	4	50.5	50.5	50.5	11.965	101	28.426	28.793	28.421	28.6865	28.3611	28.2035	28.3964	28.1973	-0.292008	0	1.46121	0
P82664	MRPS10	28S ribosomal protein S10, mitochondrial	1	5	5	5	36.8	36.8	36.8	22.999	201	28.0808	28.0478	28.854	28.1615	27.9602	27.9261	28.3428	27.7395	-0.293866	0	0.607871	0
A0A0A0MSQ0;P13797-3;P13797-2;P13797;H7C4N2;P13796;U3KQI3;Q5TBN3;Q14651;C9JAM8	PLS3	Plastin-3	10	17	17	17	34.4	34.4	34.4	69.334	617	29.4696	29.4804	29.2835	29.6365	29.247	29.0234	29.1984	29.2199	-0.295359	0	1.81173	2.71948e-16
A0A087WTA5;E7ERK9;Q9UI10-3;Q9UI10;Q9UI10-2;A0A087WW69;H7C2L8;F8W8L6	EIF2B4	Translation initiation factor eIF-2B subunit delta	8	8	8	8	18.8	18.8	18.8	57.495	520	27.9159	28.1187	27.4643	28.1117	27.4122	27.6	27.6678	27.7475	-0.29575	0	0.88153	1.35974e-16
P48651;P48651-3;P48651-2	PTDSS1	Phosphatidylserine synthase 1	3	4	4	4	9.7	9.7	9.7	55.527	473	27.7233	27.7544	26.9589	27.578	27.2195	27.1853	27.1843	27.2372	-0.297078	0	0.791992	0
P68366-2;P68366;C9JEV8;C9JDS9;C9JQ00;C9JJQ8;C9JDL2;C9K0S6;Q9H853	TUBA4A	Tubulin alpha-4A chain	9	25	5	5	71.1	19.9	19.9	48.328	433	29.8768	29.6298	29.2143	29.3917	29.2552	29.2824	29.0422	29.3419	-0.297752	0	0.96339	1.35974e-16
P54136;P54136-2;E5RJM9;E5RH09	RARS	Arginine--tRNA ligase, cytoplasmic	4	33	33	33	57.4	57.4	57.4	75.378	660	32.0889	32.0697	31.7828	32.0996	31.7914	31.6807	31.6737	31.6947	-0.300138	0	2.00222	0
Q9Y676;A0A0G2JIC6	MRPS18B	28S ribosomal protein S18b, mitochondrial	2	6	6	6	33.7	33.7	33.7	29.395	258	28.4623	28.2858	28.2003	27.9957	27.3077	28.1476	28.3522	27.9342	-0.30059	0	0.572933	0
O95757;E9PDE8;D6RJ96	HSPA4L	Heat shock 70 kDa protein 4L	3	14	12	12	21.8	18.5	18.5	94.511	839	29.7495	29.7413	30.1036	30.07	29.4771	29.6392	29.7018	29.6339	-0.303099	0	1.48383	0
Q9UDW3	ZMAT5	Zinc finger matrin-type protein 5	1	7	7	7	45.3	45.3	45.3	19.971	170	28.2931	28.3432	28.3451	28.2336	27.7187	27.7543	28.291	28.2261	-0.306207	0	1.02936	0
Q13200-3;Q13200;Q13200-2;H7C1H2;H7C2Q3	PSMD2	26S proteasome non-ATPase regulatory subunit 2	5	14	14	14	24.6	24.6	24.6	85.605	778	28.9782	29.1684	29.1552	29.1732	28.8657	28.7977	28.6779	28.9012	-0.308137	0	2.40097	0
P49327;A0A0U1RQF0;A0A0U1RRG3;A0A1B0GTR5;J3KTF0	FASN	Fatty acid synthase;[Acyl-carrier-protein] S-acetyltransferase;[Acyl-carrier-protein] S-malonyltransferase;3-oxoacyl-[acyl-carrier-protein] synthase;3-oxoacyl-[acyl-carrier-protein] reductase;3-hydroxyacyl-[acyl-carrier-protein] dehydratase;Enoyl-[acyl-carrier-protein] reductase;Oleoyl-[acyl-carrier-protein] hydrolase	5	92	92	92	53.7	53.7	53.7	273.42	2511	34.1048	34.1748	34.0132	34.3255	33.9348	33.8865	33.7311	33.815	-0.312741	0	2.11631	0
O95373;E9PLB2	IPO7	Importin-7	2	14	14	14	18.4	18.4	18.4	119.52	1038	29.2173	29.1657	29.1274	29.3272	28.8328	28.8252	28.882	29.0448	-0.313175	0	2.46523	0
P10809;E7EXB4;E7ESH4;P10809-2;C9JL25;C9JL19;C9JCQ4;C9J0S9	HSPD1	60 kDa heat shock protein, mitochondrial	8	18	18	18	41.9	41.9	41.9	61.054	573	29.7584	29.5712	29.6129	30.2415	29.4825	29.4791	29.5795	29.387	-0.31399	0	1.02075	0
Q9H2U1;E7EWK3;Q9H2U1-3;Q9H2U1-2;A0A0G2JQU7;A0A0G2JRP3;H7C514;H7C5F5	DHX36	ATP-dependent RNA helicase DHX36	8	11	10	10	14	13.1	13.1	114.76	1008	27.3348	27.5554	27.8475	27.287	27.1498	27.2338	27.2869	27.091	-0.315781	0	1.23603	0
Q15365	PCBP1	Poly(rC)-binding protein 1	1	8	8	6	34.6	34.6	25.8	37.497	356	29.6796	29.2023	29.6953	29.4514	29.2339	29.2291	28.9636	29.3235	-0.31959	0	1.20808	0
P30153;B3KQV6;C9J9C1;E9PH38;P30154-5;P30154-4;P30154;P30154-3;P30154-2;H0YDG7;M0QXG4;M0R0K6	PPP2R1A	Serine/threonine-protein phosphatase 2A 65 kDa regulatory subunit A alpha isoform	12	18	18	18	41.9	41.9	41.9	65.308	589	29.5796	29.823	29.3618	29.4946	29.2989	29.2821	29.1584	29.2359	-0.320928	0	1.70086	0
P14678;P14678-2;P14678-3;J3KRY3;S4R3P3	SNRPB	Small nuclear ribonucleoprotein-associated proteins B and B	5	19	19	8	87.5	87.5	55.8	24.61	240	36.1056	35.9628	36.4974	35.995	35.8261	35.8111	35.9013	35.7351	-0.321816	0	1.3455	0
Q6P2E9-2;Q6P2E9;I3L2F4;I3L0V0;I3L3M2	EDC4	Enhancer of mRNA-decapping protein 4	5	3	3	3	4.9	4.9	4.9	109.73	1020	26.1876	27.3682	25.8831	26.5392	26.2339	25.6677	26.3227	26.466	-0.321938	0	0.385125	6.7987e-17
P07814;V9GYZ6;V9GZ76	EPRS	Bifunctional glutamate/proline--tRNA ligase;Glutamate--tRNA ligase;Proline--tRNA ligase	3	48	48	48	40.8	40.8	40.8	170.59	1512	32.3394	32.4397	32.6374	32.4741	32.1054	32.1653	32.1666	32.1592	-0.32352	0	2.64778	0
O75489;E9PS48;O75489-2;G3V194	NDUFS3	NADH dehydrogenase [ubiquinone] iron-sulfur protein 3, mitochondrial	4	11	11	11	47.3	47.3	47.3	30.241	264	30.2442	30.3133	30.2721	30.1271	30.0087	29.8475	29.9174	29.8854	-0.324451	0	3.07241	0
Q96DI7;Q96DI7-2;Q9NSS8	SNRNP40	U5 small nuclear ribonucleoprotein 40 kDa protein	3	26	26	26	87.4	87.4	87.4	39.31	357	34.3537	34.3529	34.3602	34.3016	33.9356	33.9548	34.2519	33.9277	-0.324615	0	2.18843	0
P09651-2;P09651;F8W6I7;P09651-3;F8VZ49;Q32P51;A0A2R8Y4L2;F8VTQ5;F8W646;H0YH80;F8VYN5	HNRNPA1	Heterogeneous nuclear ribonucleoprotein A1;Heterogeneous nuclear ribonucleoprotein A1, N-terminally processed;Heterogeneous nuclear ribonucleoprotein A1-like 2	11	24	24	21	68.4	68.4	65.6	34.196	320	34.3649	34.4875	35.0609	34.2886	34.0624	34.3936	34.2264	34.2006	-0.329705	0	0.887558	0
O15116;E5RJ47;E5RH18	LSM1	U6 snRNA-associated Sm-like protein LSm1	3	6	6	6	60.2	60.2	60.2	15.179	133	31.9427	31.9098	31.2036	31.8931	31.4577	31.2641	31.4494	31.4556	-0.330601	0	0.909196	0
P55072;C9JUP7;C9IZA5	VCP	Transitional endoplasmic reticulum ATPase	3	15	15	15	22.5	22.5	22.5	89.321	806	29.6645	29.6973	29.6134	29.8441	29.42	29.2675	29.4009	29.4057	-0.33128	0	2.79205	0
O00410;H0Y8C6;O00410-3;C9JZD8;E7EQT5;E7ETV3;C9J875;C9JQT6;E7ESA1;E7ESZ1;E7EWK4;E7EX05;E7ETV8;E7EV12;C9JMV5	IPO5	Importin-5	15	12	12	2	14.9	14.9	3.1	123.63	1097	28.5281	28.6123	28.1873	28.7436	28.15	28.2004	28.1075	28.2843	-0.332276	0	1.42848	0
Q9BUQ8;H0YIL9;H0YI52;F8VVA2	DDX23	Probable ATP-dependent RNA helicase DDX23	4	50	50	50	58.3	58.3	58.3	95.581	820	35.3801	35.3987	35.5218	35.4193	35.069	34.9932	35.2038	35.1181	-0.333974	0	3.07151	0
P12277;G3V4N7;H0YJG0;G3V461	CKB	Creatine kinase B-type	4	10	10	10	41.5	41.5	41.5	42.644	381	30.4879	30.1833	30.0846	30.0757	29.9337	29.8372	29.9056	29.8125	-0.335628	0	1.80528	0
Q9BYD2;Q5SZR1;A0A1W2PPE5;A0A1W2PQB6;A0A1W2PS92	MRPL9	39S ribosomal protein L9, mitochondrial	5	4	4	4	17.6	17.6	17.6	30.243	267	27.0364	27.2682	26.3484	27.8379	26.6606	26.5027	27.2269	26.7576	-0.335781	0	0.433679	0
Q9UQ35;Q9UQ35-2;I3L4D8;I3L182;I3L1I8;Q9UQ35-3;I3L1C0;I3L0N7;A0A087X1W1;I3L4U6;I3L3Q8	SRRM2	Serine/arginine repetitive matrix protein 2	11	44	44	44	21.5	21.5	21.5	299.61	2752	33.8787	33.6693	33.6872	33.932	33.6368	33.571	33.241	33.3746	-0.33593	0	1.61181	0
P13010;C9JZ81;H7C0H9	XRCC5	X-ray repair cross-complementing protein 5	3	11	11	11	17.3	17.3	17.3	82.704	732	29.2374	29.7308	29.0318	29.4401	29.0141	28.9427	29.0444	29.0952	-0.335939	0	1.15667	0
O60884;A0A087WT48	DNAJA2	DnaJ homolog subfamily A member 2	2	8	8	8	25.2	25.2	25.2	45.745	412	27.9448	28.0681	28.0164	28.184	27.6984	27.6798	27.7574	27.7326	-0.336281	0	3.13253	0
P42704	LRPPRC	Leucine-rich PPR motif-containing protein, mitochondrial	1	5	5	5	4.1	4.1	4.1	157.9	1394	27.6717	27.9999	25.544	27.9497	27.1655	26.963	26.8039	26.8817	-0.337797	0.0404866	0.233041	0.0525367
Q8WXA9-2;A0A087WY03;E5RFV3	SREK1		3	2	2	2	3.8	3.8	3.8	71.649	624	27.6746	27.527	27.2308	27.44	27.1312	27.2145	27.0649	27.1062	-0.3389	0	1.87042	0
Q9NZN4-2;Q9NZN4	EHD2	EH domain-containing protein 2	2	8	7	7	23.1	20.6	20.6	46.059	407	27.203	26.6992	26.516	26.6411	26.3716	26.5729	26.3478	26.4085	-0.339662	0	1.11374	0
P30101	PDIA3	Protein disulfide-isomerase A3	1	7	7	5	16	16	11.9	56.782	505	28.0006	28.0209	27.603	28.261	27.6241	27.488	27.542	27.8571	-0.343567	0	1.1329	0
P83876;K7ESL1;K7ES07;O14835;K7EPA6;K7EJU2;K7EMX5	TXNL4A	Thioredoxin-like protein 4A	7	7	7	7	62	62	62	16.786	142	29.8988	30.1315	30.4174	30.0339	29.7707	29.6755	30.1228	29.5361	-0.344119	0	1.0741	0
Q96T76;Q96T76-8;Q96T76-5;Q96T76-9;Q5T454;Q96T76-7;H0Y746;H7C1W5;H0Y7V3;B0QZ77	MMS19	MMS19 nucleotide excision repair protein homolog	10	9	9	9	11.3	11.3	11.3	113.29	1030	28.1289	28.2251	27.9721	27.9785	27.928	27.7035	27.5406	27.7444	-0.347039	0	1.86623	2.71948e-16
P30041	PRDX6	Peroxiredoxin-6	1	9	9	9	54.5	54.5	54.5	25.035	224	29.1705	29.0491	28.7487	29.3617	28.7429	28.5778	28.9836	28.6367	-0.347248	0	1.16417	0
Q06830;A0A0A0MSI0;A0A0A0MRQ5	PRDX1	Peroxiredoxin-1	3	9	9	7	48.7	48.7	39.2	22.11	199	30.5292	30.4732	30.0762	30.7803	30.1769	30.0618	30.1642	30.026	-0.35754	0	1.25958	0
P09936;D6RE83;D6R956;D6R974;D6RF53	UCHL1	Ubiquitin carboxyl-terminal hydrolase isozyme L1	5	7	7	7	40.8	40.8	40.8	24.824	223	29.9422	29.5749	30.1483	29.3465	29.3533	29.4365	29.5127	29.2745	-0.358743	0	0.983358	0
I3L0H8;F6QDS0;Q9NUU7;I3L352;H3BQK0;Q9NUU7-2;Q9UMR2-2;Q9UMR2-4;Q9UMR2;Q9UMR2-3;H3BTB3;H0YD26;A0A1B0GV69;H3BMQ5;H3BN59;E9PR46;J3QL17;Q9UHL0-2;Q9UHL0	DDX19A	ATP-dependent RNA helicase DDX19A;ATP-dependent RNA helicase DDX19B	19	5	5	5	12.8	12.8	12.8	50.519	447	27.4584	27.6328	27.3101	28.0089	27.187	26.936	27.2636	27.5802	-0.360844	0	0.912033	1.35974e-16
P13639	EEF2	Elongation factor 2	1	36	35	35	53.3	52.1	52.1	95.337	858	32.1301	32.2043	32.2715	32.407	31.9628	31.801	31.9138	31.8902	-0.361284	0	2.7467	0
Q5T760;Q05519-2;Q05519;B4DWT1;Q5T757	SRSF11	Serine/arginine-rich splicing factor 11	5	4	4	4	17	17	17	42.316	389	28.4092	28.2474	27.5591	28.0245	27.7998	27.7197	27.5234	27.7521	-0.361317	0	0.949079	0
P49756;P49756-2;P49756-3;E9PQU5;H0YE46;E9PSE8	RBM25	RNA-binding protein 25	6	21	21	21	29.4	29.4	29.4	100.18	843	31.8455	31.7521	31.9126	31.9497	31.4663	31.4298	31.4987	31.617	-0.362017	0	3.05263	0
Q2NL82;I3L1Q5;I3L4E8;I3L4T0	TSR1	Pre-rRNA-processing protein TSR1 homolog	4	26	26	26	36.3	36.3	36.3	91.809	804	31.8422	32.0084	31.7188	31.8416	31.4044	31.5107	31.4547	31.5895	-0.362887	0	2.64367	0
P37108;H0YLA2;H0YLW0	SRP14	Signal recognition particle 14 kDa protein	3	6	6	6	51.5	51.5	51.5	14.57	136	30.1148	29.9228	30.2248	29.8517	29.6415	29.7268	29.7284	29.5658	-0.362902	0	2.0722	0
Q6P1L8	MRPL14	39S ribosomal protein L14, mitochondrial	1	3	3	3	22.8	22.8	22.8	15.947	145	26.4427	26.3998	25.6297	26.2902	25.4491	25.8918	26.03	25.9338	-0.364461	0.123439	0.716997	0.0993525
Q15008;Q15008-4;Q15008-3;Q15008-2;H7C531;C9J7B7;C9J0E9	PSMD6	26S proteasome non-ATPase regulatory subunit 6	7	6	6	6	17.7	17.7	17.7	45.531	389	28.0216	28.0423	27.0816	28.2789	27.3147	27.8264	27.2048	27.6148	-0.365942	0	0.570884	0
Q9UHX1-6;Q9UHX1-5;A0A0J9YYL3;A0A0J9YXJ8;A0A0J9YVP6;A0A0J9YXX5;Q9UHX1-4;Q9UHX1-3;Q9UHX1-2;Q9UHX1;A0A0J9YVR6;E9PQ56;A0A0J9YWM1;H0YEM1;E9PN18;E9PMU7;E9PL19;H0YCP8	PUF60	Poly(U)-binding-splicing factor PUF60	18	23	23	23	56.1	56.1	56.1	55.399	513	31.3089	31.5014	31.1442	31.3239	30.8665	30.8613	31.1066	30.9726	-0.367824	0	2.12499	0
P31689;P31689-2	DNAJA1	DnaJ homolog subfamily A member 1	2	9	9	9	34.5	34.5	34.5	44.868	397	29.9575	30.1019	29.6733	29.9772	29.4819	29.6463	29.6005	29.4748	-0.376595	0	2.0259	0
A0A0U1RRM4;P26599;P26599-2;P26599-3;A6NLN1;A0A0D9SF20;K7EKJ7;K7EK45;K7ES59;A0A087WU68;A0A087WUW5;K7ELW5	PTBP1	Polypyrimidine tract-binding protein 1	12	12	12	12	36.6	36.6	36.6	62.463	588	29.3456	29.1389	29.0205	29.1068	28.7786	28.7918	28.7124	28.8217	-0.376808	0	2.68925	0
P50750;P50750-2;X6RE90	CDK9	Cyclin-dependent kinase 9	3	9	8	8	25.5	23.4	23.4	42.777	372	28.6357	28.4578	27.5715	28.4244	27.9558	27.7568	27.9265	27.9415	-0.377219	0	0.76675	1.35974e-16
Q96EY7;Q96EY7-2;B8ZZQ4	PTCD3	Pentatricopeptide repeat domain-containing protein 3, mitochondrial	3	18	18	18	33.1	33.1	33.1	78.549	689	30.4287	30.4856	30.1778	30.5572	30.0563	30.0275	29.9666	30.0864	-0.378116	0	2.33087	0
P51991;H7C1J8	HNRNPA3	Heterogeneous nuclear ribonucleoprotein A3	2	20	18	5	42.3	42.3	8.5	39.594	378	33.0597	33.0926	33.5746	33.1226	32.7961	32.8842	32.8983	32.7499	-0.380259	0	1.62262	0
A0A087WYN9;Q7Z478	DHX29	ATP-dependent RNA helicase DHX29	2	10	9	9	8.6	7.8	7.8	155.29	1370	27.2929	27.6341	27.4336	27.5802	27.0871	27.2503	27.0762	26.9952	-0.382992	0	2.19276	0
Q9H5Q4	TFB2M	Dimethyladenosine transferase 2, mitochondrial	1	10	10	10	26.3	26.3	26.3	45.348	396	28.2511	28.4836	28.055	28.4999	28.1028	27.9018	27.8926	27.8554	-0.384246	0	1.73869	2.71948e-16
Q9BU76-4;Q9BU76;Q9BU76-3;Q9BU76-2	MMTAG2	Multiple myeloma tumor-associated protein 2	4	5	5	5	31.2	31.2	31.2	20.536	189	27.3659	27.0742	27.1483	27.2041	26.8103	26.9963	27.0273	26.4205	-0.384535	0	1.3436	0
Q6P158;H7C109;Q6P158-2;A0A087WZ11;Q6P158-3;H7BZ23;A0A087WW12	DHX57	Putative ATP-dependent RNA helicase DHX57	7	44	44	42	41	41	39.5	155.6	1386	32.2071	32.4851	32.3286	32.4079	31.9791	32.0183	31.9234	31.9679	-0.384972	0	3.07661	5.43896e-16
P48729;P48729-3;P48729-2;D6REM4;Q8N752;E5RG27;D6RGE5;H0Y9X2;U3KQK7;E7ETM0;U3KQ83;U3KPX3	CSNK1A1	Casein kinase I isoform alpha;Casein kinase I isoform alpha-like	12	8	8	8	28.8	28.8	28.8	38.914	337	29.0961	29.2282	28.7021	28.9688	28.3541	28.7667	28.6588	28.6536	-0.390485	0	1.46664	0
Q9NYF8-2;Q9NYF8;Q9NYF8-4;H0YF14	BCLAF1	Bcl-2-associated transcription factor 1	4	28	27	2	33.6	32.4	4	105.95	918	32.0569	32.3353	32.8808	32.4283	31.9212	32.1092	32.0176	32.0879	-0.391339	0	1.16632	0
Q13310-3;Q13310-2;B1ANR0;H0Y5F5;H0YEU6;H0YCC8;H0Y6X6;H0YEQ8;B1ANR1;H0YER0;P0CB38	PABPC4	Polyadenylate-binding protein 4	11	40	28	3	60.3	42.1	4.2	72.39	660	34.2627	34.21	34.6351	34.1906	33.9017	33.9991	33.9094	33.9159	-0.393085	0	1.9817	0
Q9Y230;Q9Y230-2;M0R0Y3;X6R2L4;M0R0Z0;M0QXI6;A0A1W2PS48;M0QXZ7	RUVBL2	RuvB-like 2	8	17	17	17	39.3	39.3	39.3	51.156	463	31.0528	30.9167	30.9966	30.9794	30.5261	30.6123	30.597	30.6263	-0.395968	0	4.48917	0
P23526;P23526-2	AHCY	Adenosylhomocysteinase	2	11	11	11	30.6	30.6	30.6	47.716	432	28.8116	28.6612	28.4229	29.0838	28.2074	28.1526	28.5674	28.4674	-0.396191	0	1.22512	0
Q9BUR4;E9PMG4;E9PMR3	WRAP53	Telomerase Cajal body protein 1	3	6	6	6	15.5	15.5	15.5	59.309	548	27.0421	26.9609	27.0377	26.4484	26.6209	26.5959	26.19	26.4964	-0.396471	0	1.20492	0
Q9H7D7-2;Q9H7D7;H0Y9R3;C9JCS7;H0Y917;Q9H7D7-3;Q9H7D7-4	WDR26	WD repeat-containing protein 26	7	6	6	6	8.8	8.8	8.8	70.459	645	27.5085	27.7037	26.8557	27.4528	26.888	27.0952	26.9679	26.9807	-0.397246	0	1.10328	0
E9PKD5;E9PM69;R4GNH3;P17980;E9PMD8;E9PN50;E9PLG2	PSMC3	26S protease regulatory subunit 6A	7	5	5	5	24.4	24.4	24.4	34.614	311	27.1438	26.9748	26.6987	27.1766	26.4969	26.6457	26.7917	26.4664	-0.398338	0	1.62341	0
P54886-2;P54886	ALDH18A1	Delta-1-pyrroline-5-carboxylate synthase;Glutamate 5-kinase;Gamma-glutamyl phosphate reductase	2	20	20	20	32.9	32.9	32.9	87.088	793	30.1152	30.0549	30.0005	30.2439	29.4947	29.7511	29.7976	29.7605	-0.402669	0	2.44639	0
H3BT71;P38159;H0Y6E7;P38159-2;H3BR27;P38159-3;H3BNC1;O75526;H3BUY5;Q8N7X1	RBMX	RNA-binding motif protein, X chromosome;RNA-binding motif protein, X chromosome, N-terminally processed	10	8	8	4	30.7	30.7	14.2	32.197	296	29.9222	29.9204	29.9728	29.7182	29.355	29.5465	29.3175	29.7039	-0.4027	0	2.04738	0
P17987;E7ERF2;F5H282;E7EQR6;F5GZ03;F5H136;F5H676;F5H726;F5GZI8;F5GYL4;F5H7Y1	TCP1	T-complex protein 1 subunit alpha	11	25	25	25	60.6	60.6	60.6	60.343	556	32.0602	32.1844	31.6279	32.1338	31.5526	31.5974	31.5549	31.6896	-0.402935	0	1.66066	2.71948e-16
A0A087X295;Q9NNW5;E9PDU5;E9PBK6;Q6PKC6;C9K020;E5RFX3;F8WE36	WDR6	WD repeat-containing protein 6	8	14	14	14	17.4	17.4	17.4	125	1151	29.0255	28.9353	28.9463	29.2244	28.3821	28.6856	28.6541	28.7971	-0.403147	0	1.96748	0
P62937;F8WE65;C9J5S7;P62937-2;E5RIZ5;P0DN26;A0A0H2UH34;A0A0B4J2A2;A0A075B767;A0A075B759;Q9Y536;F5H284	PPIA	Peptidyl-prolyl cis-trans isomerase A;Peptidyl-prolyl cis-trans isomerase A, N-terminally processed;Peptidyl-prolyl cis-trans isomerase	12	9	9	9	47.9	47.9	47.9	18.012	165	30.8767	30.9205	30.5346	30.8393	30.3837	30.2914	30.5399	30.3419	-0.403554	0	2.11142	0
P84103-2;P84103;A0A087X2D0	SRSF3	Serine/arginine-rich splicing factor 3	3	5	4	4	41.9	41.9	41.9	14.203	124	31.5384	30.7009	30.5137	30.9658	30.6215	30.5115	30.6206	30.3418	-0.405883	0	0.880573	0
P82914	MRPS15	28S ribosomal protein S15, mitochondrial	1	4	4	4	11.3	11.3	11.3	29.842	257	26.8584	26.6382	26.753	26.855	26.6514	25.3555	26.8754	26.5843	-0.409497	0.133336	0.555432	0.0312794
P40261	NNMT	Nicotinamide N-methyltransferase	1	7	7	7	23.5	23.5	23.5	29.574	264	30.3094	30.0941	30.2166	30.207	29.9208	29.7152	29.7834	29.7653	-0.41058	0	3.23293	0
P11940;E7EQV3;E7ERJ7;P11940-2;A0A087WTT1;H0YBN4;H0YB86;H0YB75;H0YAP2;H0YAS6;Q4VXU2;H0YAW6;E5RGH3;E5RJB9;E5RH24;H0YAS7;Q4VXU2-2;H0YC10;E5RHG7;E5RGC4;E5RFD8;Q96DU9-2;Q96DU9	PABPC1	Polyadenylate-binding protein 1	23	46	46	9	78.9	78.9	23	70.67	636	37.0011	36.8829	36.8733	36.8232	36.4355	36.463	36.503	36.5253	-0.413416	0	4.15813	0
Q8WYQ5-3;Q8WYQ5	DGCR8	Microprocessor complex subunit DGCR8	2	2	2	2	3	3	3	82.75	740	25.9858	26.4778	25.8667	26.4377	26.0243	25.2898	25.6735	26.118	-0.415608	0	0.854678	0
P04181;P04181-2	OAT	Ornithine aminotransferase, mitochondrial;Ornithine aminotransferase, hepatic form;Ornithine aminotransferase, renal form	2	12	12	12	37.1	37.1	37.1	48.534	439	29.5133	29.6596	29.5379	29.8897	29.1201	29.3684	29.2553	29.1804	-0.419095	0	2.21462	0
P14868;P14868-2;C9J7S3;C9JLC1;H7BZ35;H7C278;C9JQM9	DARS	Aspartate--tRNA ligase, cytoplasmic	7	26	26	26	57.1	57.1	57.1	57.136	501	32.134	32.0526	31.9173	32.0418	31.6694	31.558	31.6056	31.6318	-0.420214	0	3.78794	0
O00422;O00422-2;H7BZW6;U3KQ12;U3KPY7	SAP18	Histone deacetylase complex subunit SAP18	5	7	7	7	49.7	49.7	49.7	17.561	153	28.1129	28.3637	29.8385	28.7215	27.9928	28.2447	28.669	28.4432	-0.421713	0	0.468262	0
B5MDF5;P62826;J3KQE5;F5H018;H0YFC6;B4DV51;A0A087X0W0	RAN	GTP-binding nuclear protein Ran	7	9	9	9	41.6	41.6	41.6	26.224	233	30.4851	30.6207	30.4894	30.5762	30.1303	30.0849	30.0871	30.1797	-0.42236	0	4.36253	0
Q9NQ29-2;Q9NQ29;Q9NQ29-3;A8MYV2;B8ZZ10;B8ZZ09;B8ZZ12;F8WBC1;F2Z322;B8ZZ08	LUC7L	Putative RNA-binding protein Luc7-like 1	10	13	7	7	39.4	24.9	24.9	38.405	325	30.0285	29.9871	29.7777	29.8685	29.4115	29.5231	29.6186	29.4005	-0.427019	0	2.842	0
F6RFD5;P60981;P60981-2	DSTN	Destrin	3	3	3	3	28.1	28.1	28.1	15.397	135	26.2476	26.1412	26.9159	25.978	25.7834	25.8127	25.2616	26.7039	-0.43029	0.0777682	0.534285	0.100105
B1ALA9;A0A2R8Y7H4;P60891;A0A0B4J207;P60891-2;P21108;B1ALA7;Q15244	PRPS1	Ribose-phosphate pyrophosphokinase 1;Ribose-phosphate pyrophosphokinase 3	8	6	6	2	23.5	23.5	8.1	31.392	285	27.6981	27.6789	27.9242	28.2622	27.4107	27.4246	27.5584	27.4484	-0.430328	0	1.66312	0
Q9BQA1;Q9BQA1-2;H0Y711	WDR77	Methylosome protein 50	3	13	13	13	68.1	68.1	68.1	36.724	342	34.5397	34.6386	34.5209	34.416	34.0392	34.1394	34.2102	34.0047	-0.430384	0	3.22643	0
O60264;A0A0A0MRP6;B7ZLQ5;P28370-2;P28370	SMARCA5	SWI/SNF-related matrix-associated actin-dependent regulator of chromatin subfamily A member 5	5	23	23	23	22.6	22.6	22.6	121.9	1052	29.6578	29.9018	30.0927	29.9546	29.4195	29.6009	29.4324	29.4256	-0.432152	0	2.28785	0
P20339-2;P20339;F8VVZ0;F8VUA5;F8VVK3;K7ERI8;K7ERQ8;P61020-2;P61020;P51148;P51148-2;F8VWU4;K7ENY4;F8WCY6;F8WD79;F8VPW9;F8VSF8;F8VWZ7	RAB5A	Ras-related protein Rab-5A;Ras-related protein Rab-5B;Ras-related protein Rab-5C	18	4	4	4	21.9	21.9	21.9	22.178	201	26.5521	26.3944	26.5769	27.034	25.5289	26.5891	26.4617	26.2391	-0.434634	0.0761993	0.784711	0.0461056
P61978-2;P61978;S4R457;S4R359	HNRNPK	Heterogeneous nuclear ribonucleoprotein K	4	33	33	1	70.5	70.5	7.8	51.028	464	35.9683	35.96	36.1917	35.8435	35.5321	35.6268	35.5027	35.5582	-0.435921	0	2.87157	5.43896e-16
P35579;P35579-2;P35580;P35580-5;P35580-2;P35580-3;P35580-4	MYH9	Myosin-9	7	7	7	7	5.2	5.2	5.2	226.53	1960	27.0401	26.6273	26.8341	27.2762	26.7634	26.6604	27.2643	25.3378	-0.437929	0.0617109	0.452179	0.00656806
C9JTK6;J3KQ32;Q9NTK5-3;Q9NTK5	OLA1	Obg-like ATPase 1	4	2	2	2	22.4	22.4	22.4	12.302	116	26.8361	26.6894	26.5706	27.0512	26.5368	26.2687	26.2268	26.3626	-0.43809	0	1.90467	0
I3L397;I3L504;P63241;P63241-2;F8WCJ1;C9J7B5;C9J4W5;Q9GZV4;Q6IS14	EIF5A	Eukaryotic translation initiation factor 5A-1;Eukaryotic translation initiation factor 5A-2;Eukaryotic translation initiation factor 5A-1-like	9	2	2	2	16.4	16.4	16.4	16.019	146	28.3246	28.8315	28.9364	28.9271	28.427	28.4299	28.4754	27.9314	-0.438967	0	1.19084	0
P51665;H3BNT7;H3BTM8;H3BQV2	PSMD7	26S proteasome non-ATPase regulatory subunit 7	4	4	4	4	14.5	14.5	14.5	37.025	324	27.2619	27.2467	27.0884	27.1842	26.5656	26.4677	26.655	27.3295	-0.440826	0	1.16075	0
Q14697;Q14697-2;F5H6X6;E9PKU7;E9PNH1	GANAB	Neutral alpha-glucosidase AB	5	14	14	14	17.1	17.1	17.1	106.87	944	29.1668	29.2386	28.7182	29.2486	28.6106	28.5933	28.6937	28.6956	-0.444754	0	1.86241	0
P82673;H0YG82;P82673-2	MRPS35	28S ribosomal protein S35, mitochondrial	3	6	6	6	24.1	24.1	24.1	36.844	323	29.1928	29.4218	28.734	29.1593	28.6975	28.7052	28.6319	28.68	-0.448338	0	1.67885	0
Q15046;Q15046-2;H3BVA8;J3KRL2;H3BPV7;H3BRC9	KARS	Lysine--tRNA ligase	6	27	27	27	51.1	51.1	51.1	68.047	597	31.8052	31.8237	31.8482	31.8226	31.3342	31.3497	31.3688	31.4494	-0.449399	0	5.51227	0
P11388;P11388-2;P11388-3;P11388-4;J3KTB7;E9PCY5;Q02880-2;Q02880	TOP2A	DNA topoisomerase 2-alpha;DNA topoisomerase 2;DNA topoisomerase 2-beta	8	2	2	2	1.4	1.4	1.4	174.38	1531	26.0836	25.8698	25.7048	25.7128	25.0979	25.305	25.6105	25.5491	-0.452157	0.140738	1.25742	0.396438
P22102;P22102-2;F8WD69;C9JBJ1;C9JTV6;C9JZG2;C9JKQ7;A0A140TA71;H7C366	GART	Trifunctional purine biosynthetic protein adenosine-3;Phosphoribosylamine--glycine ligase;Phosphoribosylformylglycinamidine cyclo-ligase;Phosphoribosylglycinamide formyltransferase	9	29	29	29	36.8	36.8	36.8	107.77	1010	31.7152	31.7526	31.5155	31.8509	31.206	31.2178	31.2942	31.2971	-0.454801	0	3.0556	0
E5RJN7;A0A0A0MTC4;A0A0A0MTD1;F8VPI7;E7EPX0;A0A0A0MTC6;E7EVJ4;E9PH62;Q9NUL3-6;Q9NUL3-8;Q9NUL3-3;Q9NUL3-7;Q9NUL3-2;Q9NUL3;G5EA18;Q9NUL3-4;E7EVI1;E5RJ67;H0YBY0;E5RFK1	STAU2	Double-stranded RNA-binding protein Staufen homolog 2	20	6	5	5	24.1	21.6	21.6	34.861	320	27.323	27.6965	27.2714	27.3574	26.9358	26.9982	26.8243	27.0698	-0.455053	0	2.22251	0
O75306-2;O75306	NDUFS2	NADH dehydrogenase [ubiquinone] iron-sulfur protein 2, mitochondrial	2	13	13	13	36.1	36.1	36.1	51.851	457	30.7567	30.6175	30.5362	30.6011	30.1721	30.1776	30.2242	30.1151	-0.455599	0	3.9359	0
B5MCF9;O00541-2;O00541;B3KXD6;H7C267	PES1	Pescadillo homolog	5	3	3	3	4.9	4.9	4.9	66.077	571	26.4801	26.1958	26.8551	25.9923	25.897	25.6117	26.5396	25.6487	-0.456553	0.141769	0.740681	0.168685
Q8N6T7-2;Q8N6T7;M0QZ09;M0R1N9;M0R1F6	SIRT6	NAD-dependent protein deacetylase sirtuin-6	5	3	3	3	11	11	11	36.064	328	27.6755	27.5675	26.3332	28.2294	27.2715	26.7642	27.1563	26.7803	-0.458278	0	0.498218	0
O43290;E9PQI8	SART1	U4/U6.U5 tri-snRNP-associated protein 1	2	42	42	42	55.4	55.4	55.4	90.254	800	33.647	33.7552	33.6966	33.6641	33.1881	33.1613	33.4288	33.1385	-0.461566	0	3.18691	0
P51398-2;P51398-3;P51398;V9GZ03;V9GYL9;V9GYJ9;V9GYC9;V9GYA7;V9GZ61;V9GYW1;V9GY11;V9GYJ3	DAP3	28S ribosomal protein S29, mitochondrial	12	11	11	11	41.7	41.7	41.7	41.044	357	30.7923	31.2174	30.5306	31.1819	30.5609	30.5195	30.5629	30.2223	-0.464137	0	1.34747	0
P41252;A0A0A0MSX9;J3KR24;Q5TCD1;Q5TCC6	IARS	Isoleucine--tRNA ligase, cytoplasmic	5	36	36	36	32.4	32.4	32.4	144.5	1262	31.5396	31.7684	31.548	31.7255	31.1355	31.2406	31.2069	31.1329	-0.466367	0	3.42844	5.43896e-16
Q8TDD1;Q8TDD1-2;F8VRX4;H0YHH7	DDX54	ATP-dependent RNA helicase DDX54	4	12	12	12	16.8	16.8	16.8	98.594	881	29.3692	29.0452	28.2879	28.714	28.5533	28.3818	28.4303	28.1831	-0.466916	0	0.983192	0
E7ER68;Q658Y4;G3V120	FAM91A1	Protein FAM91A1	3	4	4	4	6.2	6.2	6.2	88.986	789	26.8059	26.7774	26.2273	26.8301	26.2197	26.3075	26.1445	26.0995	-0.467375	0	1.66474	2.71948e-16
P78527;P78527-2;F5GX40;H0YG84	PRKDC	DNA-dependent protein kinase catalytic subunit	4	98	98	98	28.9	28.9	28.9	469.08	4128	32.765	32.6687	32.2952	32.7631	32.3181	32.2672	31.8549	32.1806	-0.467827	0	1.65695	0
A0A3B3IRI2;P17812;B4E1E0;P17812-2;A0A3B3IRQ8;A0A3B3ITF6;A0A3B3ITB8;A0A3B3ISY3;A0A3B3ITH9	CTPS1	CTP synthase 1;CTP synthase	9	17	17	16	36.7	36.7	34.6	63.723	564	29.9943	30.028	30.1885	30.1282	29.702	29.6617	29.576	29.5193	-0.469998	0	3.6057	0
P09234;A0A0A0MRR7;Q5TAL2	SNRPC	U1 small nuclear ribonucleoprotein C	3	6	6	6	40.9	40.9	40.9	17.394	159	33.1101	33.1708	33.4317	32.9144	32.6353	32.6701	32.714	32.7197	-0.471957	0	2.31544	0
Q8WXD5;B9A037;B8ZZ85	GEMIN6	Gem-associated protein 6	3	5	5	5	27.5	27.5	27.5	18.824	167	29.2654	29.0953	28.9574	28.897	28.1945	28.5551	28.9046	28.6665	-0.473597	0	1.50824	0
O14980;C9JKM9;C9J673;C9IZS4;C9JQ02;C9JV99;C9IYM2;H7BZC5;F8WF71;C9JF49	XPO1	Exportin-1	10	30	30	30	35.5	35.5	35.5	123.38	1071	31.2011	31.2816	31.0422	31.1314	30.662	30.7218	30.6719	30.7049	-0.473938	0	3.971	0
H7BXY3;Q7L2E3-3;Q7L2E3;Q7L2E3-2	DHX30	Putative ATP-dependent RNA helicase DHX30	4	42	42	42	45.6	45.6	45.6	130.55	1166	31.5662	31.645	31.6359	31.6183	31.0995	31.1518	31.1272	31.1887	-0.474589	0	5.77267	0
P35998;A0A1W2PQS1;P35998-2;C9JLS9	PSMC2	26S protease regulatory subunit 7	4	9	9	9	26.6	26.6	26.6	48.633	433	28.7278	28.7517	28.1862	28.7205	28.3567	27.9207	28.0491	28.1565	-0.475812	0	1.55281	0
Q53GS9;B9A018;A0A087X1B2;Q53GS9-3;Q53GS9-2;F8WC91;C9JIU2;C9J0X5;A0A087WW31	USP39	U4/U6.U5 tri-snRNP-associated protein 2	9	29	29	29	66.9	66.9	66.9	65.38	565	34.238	34.3699	34.2329	34.2546	33.8283	33.6739	33.9127	33.7752	-0.476313	0	3.69085	0
Q9H3S7	PTPN23	Tyrosine-protein phosphatase non-receptor type 23	1	9	9	9	5.9	5.9	5.9	178.97	1636	27.5936	27.5506	27.7176	28.1273	27.3772	27.1467	27.3224	27.2294	-0.478349	0	1.8343	0
G5E9W7;G5E9V5;P82650;H7C5F2;H7C5H3;P82650-2;H7C5L9	MRPS22	28S ribosomal protein S22, mitochondrial	7	16	16	16	46.4	46.4	46.4	36.805	319	30.6614	30.7817	30.8716	30.7489	30.2363	30.3326	30.2995	30.2719	-0.480822	0	4.24095	0
O75643;O75643-2;B4E0P5	SNRNP200	U5 small nuclear ribonucleoprotein 200 kDa helicase	3	136	136	136	73.7	73.7	73.7	244.5	2136	37.511	37.5835	37.5092	37.5429	37.0594	37.017	37.1159	37.03	-0.481039	0	5.59852	0
C9JJ19;P82930	MRPS34	28S ribosomal protein S34, mitochondrial	2	10	10	10	49.3	49.3	49.3	26.332	225	30.305	30.5997	30.3969	30.2761	29.9048	30.0139	29.8565	29.8655	-0.484231	0	2.99232	0
P26639;P26639-2;D6RCA5;D6R9F8;D6RDJ6;B7ZLP8;A2RTX5-2;A2RTX5	TARS	Threonine--tRNA ligase, cytoplasmic	8	13	13	13	20.1	20.1	20.1	83.434	723	29.0804	28.8808	28.4937	29.1214	28.4256	28.3801	28.1803	28.6462	-0.486067	0	1.51772	0
A0A087X2I1;P62333;H0YJE9;H0YJT1;H0YJC0	PSMC6	26S protease regulatory subunit 10B	5	5	5	5	15.1	15.1	15.1	45.796	403	27.3259	27.0139	26.5523	26.5225	26.325	26.5449	26.3385	26.2541	-0.487987	0	1.27326	0
Q96KR1;H0Y8W1	ZFR	Zinc finger RNA-binding protein	2	12	12	12	12.1	12.1	12.1	117.01	1074	29.1522	29.103	28.8387	29.0753	28.5538	28.531	28.6773	28.4426	-0.491144	0	2.93399	5.43896e-16
Q15029-2;Q15029;Q15029-3;K7EP67;K7EJ74;K7EIT3;K7EIV5	EFTUD2	116 kDa U5 small nuclear ribonucleoprotein component	7	62	62	61	79.5	79.5	78.4	105.38	937	36.4041	36.5684	36.44	36.5405	35.9574	35.9106	36.1533	35.9658	-0.491458	0	3.5034	0
P54577;A0A0C4DGZ5	YARS	Tyrosine--tRNA ligase, cytoplasmic;Tyrosine--tRNA ligase, cytoplasmic, N-terminally processed	2	23	23	23	48.7	48.7	48.7	59.143	528	30.234	29.9215	29.5547	30.0054	29.4435	29.5909	29.357	29.3231	-0.500306	0	1.76574	0
Q13242;H0YIB4;S4R3G0	SRSF9	Serine/arginine-rich splicing factor 9	3	8	7	7	39.8	36.7	36.7	25.542	221	28.0655	28.2632	28.2203	28.1033	27.8068	27.5581	27.832	27.438	-0.504356	0	2.48575	0
G5EA06;Q92552;Q92552-2;D6RH20;D6RJC7;E5RJ73	MRPS27	28S ribosomal protein S27, mitochondrial	6	12	12	12	37.7	37.7	37.7	41.329	358	30.611	30.5005	30.3944	30.3986	29.9484	29.9316	30.0318	29.9592	-0.508349	0	4.00839	0
P47897;P47897-2;A0A1B0GVU9;B4DDN1;A0A0U1RQT0;C9J165;A0A0U1RQM8;A0A0U1RQU2;A0A0U1RRI9;A0A0U1RQE9;H7C0R3;A0A0U1RQL2;A0A0U1RQQ5;A0A0U1RR66;A0A0U1RQX9;F2Z2V6;A0A0U1RQX5;A0A1B0GTT3;A0A0U1RQC3;A0A0U1RRJ7;A0A0U1RRC8;A0A0U1RQJ6	QARS	Glutamine--tRNA ligase	22	23	23	23	36.4	36.4	36.4	87.798	775	30.2686	30.4546	30.1385	30.2614	29.7516	29.7481	29.893	29.6922	-0.509581	0	3.21177	5.43896e-16
D6R9P3;D6RD18;D6RBZ0;Q99729-3;Q99729-2;Q99729-4;Q99729	HNRNPAB	Heterogeneous nuclear ribonucleoprotein A/B	7	14	14	14	40.7	40.7	40.7	30.302	280	31.5047	31.4054	31.8149	31.1848	30.9454	31.1372	30.8682	30.8859	-0.51825	0	1.93565	0
P04843;B7Z4L4;F8WF32	RPN1	Dolichyl-diphosphooligosaccharide--protein glycosyltransferase subunit 1	3	9	9	9	15.3	15.3	15.3	68.569	607	28.8328	28.7028	28.2261	28.9855	28.2108	28.2042	28.0556	28.1888	-0.521976	0	1.67799	0
Q13247-3;Q13247;Q13247-2	SRSF6	Serine/arginine-rich splicing factor 6	3	11	11	6	30.4	30.4	16.4	38.418	335	31.7571	31.7081	31.9144	31.9249	31.3975	31.2265	31.2889	31.2891	-0.525609	0	3.70096	5.43896e-16
A0A2R8Y7M3;E7EQR4;A0A2R8Y5S7;P26038;P35241;P15311;P35241-5;P35241-4;V9GZ54;A0A2R8Y5P0;E9PQ82;E9PNV3;P35241-3	EZR	Moesin;Radixin;Ezrin	13	4	4	4	6.4	6.4	6.4	62.93	534	27.0125	26.3802	26.7166	27.2235	26.4381	26.2893	26.4692	26.0316	-0.526152	0	1.34423	0
O95433-2;O95433;G3V438;H0YJG7;H0YJ63;H0YJU2	AHSA1	Activator of 90 kDa heat shock protein ATPase homolog 1	6	5	5	5	26.4	26.4	26.4	32.339	288	28.7346	28.5539	28.4081	28.6693	28.207	27.9961	28.2211	27.8339	-0.526922	0	2.38871	0
Q9H9A6	LRRC40	Leucine-rich repeat-containing protein 40	1	4	4	4	6.5	6.5	6.5	68.249	602	26.2348	26.0898	25.8051	26.2418	25.7424	25.3708	25.6593	25.4498	-0.537305	0.124162	2.08215	0.821556
P84090;G3V279	ERH	Enhancer of rudimentary homolog	2	5	5	5	45.2	45.2	45.2	12.259	104	31.6185	31.7597	32.4533	31.5503	31.2507	31.3331	31.416	31.2273	-0.538668	0	1.35867	0
A0A0C4DG89;Q7L014;D6RJA6;H0Y9U3	DDX46	Probable ATP-dependent RNA helicase DDX46	4	37	37	37	40.7	40.7	40.7	117.46	1032	31.5079	31.5046	31.5539	31.689	30.9845	30.863	31.1384	31.1	-0.542387	0	3.42948	0
D6RIY6;Q06265;Q06265-2;D6R905;D6RA17;Q06265-3;Q06265-4;D6RAP4;H0Y9L5	EXOSC9	Exosome complex component RRP45	9	3	3	3	12.1	12.1	12.1	46.977	423	26.6037	26.8291	26.4962	26.6455	26.2768	25.8875	26.0626	26.1599	-0.546931	0	2.64481	0
P82932	MRPS6	28S ribosomal protein S6, mitochondrial	1	6	6	6	45.6	45.6	45.6	14.226	125	29.4601	29.4083	29.2913	29.3328	28.8581	28.6936	28.9215	28.8211	-0.54953	0	3.97587	0
P09012;M0R268;M0R221;M0R2B8;M0QXK2;M0QZG7;M0R0G9	SNRPA	U1 small nuclear ribonucleoprotein A	7	18	18	16	57.8	57.8	55.3	31.279	282	35.5976	35.5094	35.7814	35.6165	34.9393	35.056	35.2408	35.0633	-0.551418	0	3.21751	0
A9Z1X7;Q8IYB3-2;Q8IYB3;E9PCT1;M0R088;M0R1E7;M0QXG5	SRRM1	Serine/arginine repetitive matrix protein 1	7	10	10	10	14.7	14.7	14.7	103.39	913	32.2208	32.4076	32.4197	32.5945	31.8103	31.7372	32.0902	31.7779	-0.556743	0	2.62295	0
Q9UIA9;E7ESC6;E5RIW1;H0YBE1;Q9H2T7	XPO7	Exportin-7	5	14	14	14	14.4	14.4	14.4	123.91	1087	29.2357	29.3116	28.767	29.3443	28.5707	28.4711	28.6075	28.7468	-0.565641	0	2.08358	0
P10599;P10599-2	TXN	Thioredoxin	2	8	8	8	59	59	59	11.737	105	30.782	30.8794	30.3045	30.8047	30.0292	30.1209	30.2218	30.1052	-0.573373	0	2.23965	0
P82663;E7EPW2;P82663-2;P82663-3	MRPS25	28S ribosomal protein S25, mitochondrial	4	8	8	8	52	52	52	20.116	173	28.5914	29.137	29.4011	28.7876	28.2239	28.5876	28.3906	28.3841	-0.582719	0	1.61277	2.71948e-16
I3L0E3;Q9Y2R5;E9PE17	MRPS17	28S ribosomal protein S17, mitochondrial	3	6	6	6	34.7	34.7	34.7	25.72	225	29.092	29.0273	29.0656	28.852	28.3005	28.4316	28.6208	28.3329	-0.587776	0	3.20874	0
Q6P2Q9;I3L0J9;I3L3Z8;I3L1T8	PRPF8	Pre-mRNA-processing-splicing factor 8	4	148	148	148	68.8	68.8	68.8	273.6	2335	37.806	37.8008	37.6581	37.7607	37.1477	37.1111	37.2031	37.1669	-0.599202	0	5.29841	0
P08621;P08621-2;P08621-3;M0QYR1;P08621-4;M0QX04	SNRNP70	U1 small nuclear ribonucleoprotein 70 kDa	6	30	30	30	50.3	50.3	50.3	51.556	437	36.7239	36.7835	36.8512	36.7165	36.0808	36.2012	36.218	36.1727	-0.600598	0	5.03109	0
P57088;D6RAA6;H0Y8N0;J3KN43;D6RBY2	TMEM33	Transmembrane protein 33	5	10	10	10	33.6	33.6	33.6	27.978	247	29.6754	29.4938	29.0823	29.361	28.8473	28.7718	28.7378	28.845	-0.602648	0	2.4851	0
O14744;O14744-5;O14744-2;O14744-3;O14744-4;H0YJX6;G3V580;G3V5L5;G3V2X6;G3V2L6;C9JSX3;H7BZ44;H0YJD3;H0YJ77;G3V5T6;G3V507;H0YJY6;G3V2F5	PRMT5	Protein arginine N-methyltransferase 5;Protein arginine N-methyltransferase 5, N-terminally processed	18	43	43	43	77.9	77.9	77.9	72.683	637	36.5358	36.4955	36.273	36.4505	35.8562	35.6859	35.915	35.8819	-0.603946	0	3.63779	0
O14893;O14893-2;S4R421	GEMIN2	Gem-associated protein 2	3	14	14	2	58.9	58.9	6.1	31.585	280	32.1771	32.1364	32.2014	32.0863	31.4262	31.5334	31.6516	31.574	-0.604024	0	4.54985	0
Q8WVK2;H0YBW5;B8ZZ98	SNRNP27	U4/U6.U5 small nuclear ribonucleoprotein 27 kDa protein	3	6	6	6	31	31	31	18.86	155	30.3134	30.4601	30.1369	30.3807	29.6141	29.6185	29.9286	29.6921	-0.609481	0	3.02779	5.43896e-16
P35637-2;P35637;H3BPE7;H3BNZ4	FUS	RNA-binding protein FUS	4	16	14	14	31.4	31.4	31.4	53.354	525	34.6044	34.4046	34.2587	34.5587	33.8747	33.7865	33.8091	33.9051	-0.612748	0	3.48955	0
P62316;P62316-2;K7ERG4	SNRPD2	Small nuclear ribonucleoprotein Sm D2	3	12	12	7	77.1	77.1	47.5	13.527	118	36.8486	36.8946	36.7045	36.8681	36.2128	36.1778	36.3369	36.1367	-0.612897	0	4.26368	0
P11387;Q969P6-2;Q969P6;E5RIC7;E5RJ95;E5RFS0;E5RJ33;H0YBR3;H0YAR3;H0YC03;E5RGE7;E5RGR4;E5RFE3;E5RGR2	TOP1	DNA topoisomerase 1	14	24	24	24	31.8	31.8	31.8	90.725	765	31.9097	31.692	31.7526	31.8044	31.1458	31.2158	31.1054	31.2388	-0.613242	0	4.4863	0
Q9BRS2;E9PFQ8	RIOK1	Serine/threonine-protein kinase RIO1	2	15	15	15	30.8	30.8	30.8	65.582	568	31.3392	31.138	30.9358	31.0842	30.5536	30.5332	30.4828	30.4643	-0.615845	0	3.42658	5.43896e-16
Q9H840	GEMIN7	Gem-associated protein 7	1	5	5	5	78.6	78.6	78.6	14.536	131	30.1945	30.4788	29.9143	30.2702	29.7027	29.426	29.6858	29.5776	-0.616392	0	2.44905	0
Q9HB71-3;Q9HB71	CACYBP	Calcyclin-binding protein	2	5	5	5	38.4	38.4	38.4	21.228	185	29.0004	28.8657	27.9854	28.7557	28.1686	27.9274	27.8118	28.2307	-0.617205	0	1.32406	0
O75531	BANF1	Barrier-to-autointegration factor;Barrier-to-autointegration factor, N-terminally processed	1	2	2	2	40.4	40.4	40.4	10.058	89	28.4868	28.641	28.7075	28.6465	27.8024	27.7979	27.9204	28.4483	-0.6282	0	2.09095	0
Q69YN4-3;Q69YN4;Q69YN4-2;Q69YN4-4;H0YBN5	KIAA1429	Protein virilizer homolog	5	8	8	8	5.4	5.4	5.4	201.05	1797	26.3503	26.5793	25.8876	25.3164	25.7054	25.0369	25.3475	25.526	-0.629475	0.0963893	0.955579	0.090345
Q92665	MRPS31	28S ribosomal protein S31, mitochondrial	1	10	10	10	30.9	30.9	30.9	45.318	395	30.1799	29.7451	29.4189	30.0222	29.1766	29.2987	29.13	29.1838	-0.644276	0	2.0322	0
Q5C9Z4	NOM1	Nucleolar MIF4G domain-containing protein 1	1	7	7	7	8.7	8.7	8.7	96.256	860	27.0471	26.9028	26.9191	26.7646	26.423	26.7005	26.5918	25.3407	-0.644384	0.0173949	1.04997	0.0322638
A0A2R8YGP5;A0A2R8Y7S2;A0A2R8Y4P4;Q9HBD4;A0A0A0MT49;P51532-5;P51532-2;P51532-3;P51532-4;P51532;A0A2R8YFV8;A0A2R8YCY3;A0A2R8YDA1;A0A2R8Y6V2;A0A2R8Y4C5;A0A2R8YF58;A0A2R8Y526;A0A2R8Y7Y7;A0A2R8YF80;A0A2R8Y6N0;A0A2R8Y7F3;A0A2R8Y440;A0A2R8YG32;A0A0U1RQZ9;A0A2R8YGG3;P51531-2;P51531;A0A0U1RQE1;A0A2R8Y4R6;A0A2R8Y523;F6VDE0	SMARCA4	Transcription activator BRG1;Probable global transcription activator SNF2L2	31	3	3	3	3.6	3.6	3.6	129.51	1165	25.7012	26.1452	25.7983	26.4974	25.4228	25.3407	25.351	25.4305	-0.649251	0.188819	1.61579	0.590637
E9PFH4;Q9Y5L0-5;Q9Y5L0-3;Q9Y5L0;C9J7E5;Q9Y5L0-1	TNPO3	Transportin-3	6	6	6	6	8.5	8.5	8.5	96.669	857	27.0141	27.1111	26.8059	26.9933	26.7065	26.7783	25.718	26.1238	-0.649476	0.0553836	1.33684	0.121319
J3KTA4;P17844;P17844-2;J3KRZ1;J3QSF1;J3QRQ7;J3KRX8;J3KTQ4;J3QR02;X6RLV5;J3QKN9;J3QRN5	DDX5	Probable ATP-dependent RNA helicase DDX5	12	31	31	23	53.1	53.1	40.4	69.086	614	33.7182	33.7642	33.9657	33.7159	33.1434	33.073	33.1468	33.2012	-0.649921	0	4.24291	0
Q9UG63;Q9UG63-2;C9JHK9;C9JZV3	ABCF2	ATP-binding cassette sub-family F member 2	4	11	11	11	20.2	20.2	20.2	71.289	623	29.9691	30.1323	29.9283	30.0282	29.3181	29.3368	29.4618	29.3401	-0.650299	0	4.64665	0
Q9Y617-2;Q9Y617	PSAT1	Phosphoserine aminotransferase	2	4	4	4	12.7	12.7	12.7	35.188	324	26.2865	26.4111	25.5255	26.7044	25.759	25.5738	25.4398	25.5387	-0.654061	0.191683	1.17253	0.22024
C9JZI1;P35249-2;P35249;C9JXZ7;C9JTT7;C9J8M3	RFC4	Replication factor C subunit 4	6	2	2	2	6.2	6.2	6.2	36.877	336	26.205	26.1811	26.1046	25.9975	25.5645	25.3535	25.4273	25.5141	-0.657198	0.127742	3.09298	1.29526
P11216;P11217;H0Y4Z6;P11217-2	PYGB	Glycogen phosphorylase, brain form	4	26	26	22	39.6	39.6	33.7	96.695	843	31.3927	31.4135	31.2115	31.5773	30.6899	30.6477	30.7919	30.8234	-0.660542	0	3.60574	5.43896e-16
P02545;P02545-3;P02545-6;P02545-5;P02545-4;H0YAB0;A0A0C4DGC5	LMNA	Prelamin-A/C;Lamin-A/C	7	36	36	3	53.8	53.8	8.6	74.139	664	31.4169	31.0917	31.0051	31.2844	30.5019	30.4059	30.3225	30.9072	-0.665165	0	2.23067	0
Q9HAV4;H0Y9I3	XPO5	Exportin-5	2	2	2	2	1.7	1.7	1.7	136.31	1204	26.2295	26.0611	25.8393	26.4462	25.8719	25.5577	25.1699	25.2942	-0.670551	0	1.79764	0
Q9Y5Q8;Q9Y5Q8-2;Q9Y5Q8-3;Q5T7U4;Q5T7U1;Q5T7U0;H7BY84;H0Y5D2	GTF3C5	General transcription factor 3C polypeptide 5	8	19	19	19	41	41	41	59.57	519	30.0574	29.8754	29.972	29.8345	29.2078	29.1898	29.2876	29.3479	-0.676549	0	4.45503	0
P14866;M0QXS5;A0A3B3ITJ4;P14866-2;M0QYT0;M0R1W6;B4DVF8;M0QYL7;M0R076;H7C464;B7WPG3;C9IYN3;D6W592;Q8WVV9-5;Q8WVV9-4;Q8WVV9	HNRNPL	Heterogeneous nuclear ribonucleoprotein L	16	18	18	18	52.1	52.1	52.1	64.132	589	30.79	30.8437	31.0746	30.7384	30.1465	30.1478	30.1932	30.2384	-0.680213	0	3.92216	5.43896e-16
Q15695;Q15696	ZRSR1	U2 small nuclear ribonucleoprotein auxiliary factor 35 kDa subunit-related protein 1;U2 small nuclear ribonucleoprotein auxiliary factor 35 kDa subunit-related protein 2	2	7	7	7	13.2	13.2	13.2	57.643	479	28.842	29.1109	28.5373	28.7552	27.7771	28.0449	28.3561	28.328	-0.684834	0	2.04428	0
Q9H0D6;Q9H0D6-2	XRN2	5-3 exoribonuclease 2	2	10	10	10	10.7	10.7	10.7	108.58	950	27.1797	27.176	27.1082	27.595	26.6553	26.6067	26.4927	26.5418	-0.690609	0	2.9803	0
O43242;O43242-2;H0YGV8	PSMD3	26S proteasome non-ATPase regulatory subunit 3	3	13	13	13	26	26	26	60.977	534	28.3401	28.4419	27.8717	28.263	27.5722	27.544	27.4507	27.5653	-0.696144	0	2.79831	0
Q12789-3;Q12789;H3BRD0;H3BU37;I3L1Z3	GTF3C1	General transcription factor 3C polypeptide 1	5	37	37	37	21.7	21.7	21.7	236.28	2084	30.474	30.2671	30.5638	30.4597	29.793	29.8333	29.6585	29.6855	-0.698586	0	4.05492	0
Q13823;H0YG10	GNL2	Nucleolar GTP-binding protein 2	2	7	7	7	9.8	9.8	9.8	83.654	731	27.4761	27.0953	26.9136	27.1819	27.1156	26.5672	27.006	25.1338	-0.711071	0.0916131	0.744267	0.0442551
Q9H307;G3V5F0;G3V579	PNN	Pinin	3	17	17	17	25.8	25.8	25.8	81.627	717	30.9284	31.133	31.5432	30.9366	30.3131	30.2099	30.6166	30.5395	-0.715507	0	2.21969	0
P62312	LSM6	U6 snRNA-associated Sm-like protein LSm6	1	6	6	6	80	80	80	9.1275	80	33.0004	33.0263	32.44	32.6484	31.8562	31.8824	32.2803	32.2332	-0.715769	0	2.12359	0
E9PKG1;Q99873-2;Q99873-3;Q99873;E9PIX6;E9PQ98;H0YDE4;E9PNR9;Q99873-5;Q9NR22-2;Q9NR22;E9PMW9	PRMT1	Protein arginine N-methyltransferase 1	12	16	16	16	48.3	48.3	48.3	37.709	325	32.2164	32.1447	31.8737	32.2352	31.3388	31.4356	31.4924	31.3312	-0.717976	0	3.62551	0
P67809;H0Y449;C9J5V9;Q9Y2T7	YBX1	Nuclease-sensitive element-binding protein 1	4	11	7	7	46.9	34.6	34.6	35.924	324	29.1319	28.9267	29.5729	29.0318	28.349	28.4186	28.5715	28.4456	-0.719643	0	2.53003	0
A0A3F2YNY6;O75400-2;O75400;O75400-3;F5H578;H0YG38;H7C2N3	PRPF40A	Pre-mRNA-processing factor 40 homolog A	7	17	17	17	17.2	17.2	17.2	112.4	994	31.3755	31.3958	31.2892	31.2815	30.4946	30.52	30.6648	30.7548	-0.726963	0	4.39869	0
P82933	MRPS9	28S ribosomal protein S9, mitochondrial	1	12	12	12	35.1	35.1	35.1	45.834	396	30.0337	30.2739	29.5809	30.1312	29.2277	29.3917	29.2961	29.1866	-0.729428	0	2.46362	0
Q9Y3D9	MRPS23	28S ribosomal protein S23, mitochondrial	1	9	9	2	58.9	58.9	18.9	21.77	190	29.869	29.8787	29.7444	29.8211	29.084	28.9828	29.2217	29.1069	-0.72944	0	4.81753	0
Q3ZCM7;A0A075B736;Q5SQY0	TUBB8	Tubulin beta-8 chain	3	11	2	2	24.5	7.4	7.4	49.775	444	28.526	28.3396	28.1327	28.5905	28.3687	25.4725	28.3971	28.4182	-0.733037	0.0960223	0.44497	0.00106229
Q12797-10;Q12797;E5RHK2;A0A087WW51;E5RHJ2;G3XAN5;E5RG29;E5RG56;Q12797-7;Q12797-4;Q12797-3;Q12797-9;Q12797-6;Q12797-11;Q12797-5;Q12797-8;Q12797-2	ASPH	Aspartyl/asparaginyl beta-hydroxylase	17	13	13	13	18.2	18.2	18.2	83.267	729	30.3498	30.2843	29.3887	30.1642	29.4338	29.1852	29.2985	29.3336	-0.733975	0	1.73698	0
Q8WVM0	TFB1M	Dimethyladenosine transferase 1, mitochondrial	1	2	2	2	4.9	4.9	4.9	39.542	346	26.4623	26.4575	26.086	26.2651	25.7996	25.4164	25.2976	25.8141	-0.735782	0.178041	1.9594	0.705059
O43324;D6RBD7;C9J1V9;O43324-2;H0YAL7;D6RCQ0	EEF1E1	Eukaryotic translation elongation factor 1 epsilon-1	6	6	6	6	44.3	44.3	44.3	19.81	174	30.0131	30.1187	29.7541	29.8789	29.2482	29.1638	29.1834	29.2102	-0.739793	0	4.00128	0
P82675;P82675-2	MRPS5	28S ribosomal protein S5, mitochondrial	2	12	12	12	29.1	29.1	29.1	48.006	430	30.2142	30.3414	30.257	30.0213	29.337	29.3635	29.4452	29.7051	-0.745748	0	3.34259	0
O00469;O00469-2;E7ETU9;O00469-3;C9JXZ0;F8WEW3	PLOD2	Procollagen-lysine,2-oxoglutarate 5-dioxygenase 2	6	18	18	18	29.7	29.7	29.7	84.685	737	31.0846	31.2844	31.4522	31.3061	30.9375	30.457	30.4675	30.2786	-0.746652	0	2.46397	0
Q8WUA4;A0A087WZD8;Q8WUA4-2;H0Y4Q6;H7C3X9;H7C1A9;C9JNH7;H7C318	GTF3C2	General transcription factor 3C polypeptide 2	8	13	13	13	13.3	13.3	13.3	100.68	911	28.4901	28.4137	28.8737	28.1548	27.7689	27.77	27.5026	27.9018	-0.747267	0	2.33043	0
P55060-3;P55060;P55060-4;P55060-2	CSE1L	Exportin-2	4	23	23	23	28.1	28.1	28.1	107.78	945	30.7645	30.7701	30.5555	30.9507	30.1839	29.8343	29.9266	30.0817	-0.753625	0	3.2731	0
P49761-1;P49761;P49761-3;H3BRE4;H3BNQ5;H3BUL5;H3BVF8;H3BQG1;H3BRW2	CLK3	Dual specificity protein kinase CLK3	9	6	6	6	14.1	14.1	14.1	58.588	490	27.9643	28.2469	27.9717	28.1907	27.6669	27.3921	27.057	27.2403	-0.754323	0	2.64699	0
X6R700;Q9Y3Y2-4;Q9Y3Y2;Q9Y3Y2-3;A0A087X1B7;Q5T7Y7	CHTOP	Chromatin target of PRMT1 protein	6	6	6	6	30.5	30.5	30.5	23.661	223	28.7957	28.7289	29.3448	28.5974	27.9884	28.207	28.1959	27.9942	-0.770308	0	2.33581	0
Q9BRP1	PDCD2L	Programmed cell death protein 2-like	1	2	2	2	7.5	7.5	7.5	39.416	358	26.3909	26.55	26.2767	26.4672	25.4219	25.7138	25.9111	25.5488	-0.772278	0.141902	2.29991	0.0298726
Q9UK58-4;Q9UK58-6;Q9UK58;Q9UK58-5	CCNL1	Cyclin-L1	4	4	4	4	26.7	26.7	26.7	25.408	232	27.3591	27.673	27.3778	27.2607	26.6678	26.4868	26.3464	27.07	-0.774924	0	2.29187	0
Q01813;Q01813-2;B1APP6;B1APP8;H0Y757;H0Y3Y3;Q5VSR5;V9GYV7;V9GY25	PFKP	ATP-dependent 6-phosphofructokinase, platelet type	9	17	17	15	23.7	23.7	20.2	85.595	784	29.0716	28.7822	28.4614	28.9882	27.6855	28.1289	28.0402	28.3429	-0.776473	0	2.16023	0
O43592;F8WDU6;F5GZM3	XPOT	Exportin-T	3	13	13	13	17	17	17	109.96	962	28.9989	28.6987	28.5783	28.7525	27.7888	27.9972	28.1675	27.9633	-0.777902	0	3.23904	0
Q14498-2;Q14498;Q14498-3;G3XAC6;A0A0U1RQH7;H0Y4X3;A0A0U1RQW2;Q5QP23;Q5QP22;Q86U06-4;Q86U06-5;Q86U06-2;Q86U06;F8WF24;F2Z3E6;F2Z2Z5;F8WF73;A8MYG5;G3V5Z6;H0YJJ3;G3XAP0;Q86U06-3;A0A087X122;G3V546	RBM39	RNA-binding protein 39	24	20	20	20	48.5	48.5	48.5	58.656	524	32.1908	32.1794	31.8497	32.1653	31.3018	31.3036	31.2337	31.4339	-0.778066	0	3.81622	0
P22695;H3BRG4;H3BSJ9;H3BP04;H3BUE4;H3BUI9;A0A087WVZ4	UQCRC2	Cytochrome b-c1 complex subunit 2, mitochondrial	7	16	16	16	43	43	43	48.442	453	30.1447	30.0068	30.4438	30.187	29.3199	29.418	29.5854	29.3281	-0.782686	0	3.40877	0
P62318;P62318-2;H3BT13	SNRPD3	Small nuclear ribonucleoprotein Sm D3	3	10	10	10	85.7	85.7	85.7	13.916	126	35.74	35.7242	35.3818	35.499	34.7765	34.7977	34.9978	34.6279	-0.78628	0	3.29797	0
P57678;I3L2C7;I3L399;I3L4A4;E7EN12;I3L4M4;I3L1J7	GEMIN4	Gem-associated protein 4	7	42	42	42	52.4	52.4	52.4	120.04	1058	34.302	34.4701	34.3385	34.4911	33.6236	33.5007	33.6628	33.6373	-0.794308	0	4.96971	0
Q9Y5A9;Q9Y5A9-2;S4R3J8;S4R3V3	YTHDF2	YTH domain-containing family protein 2	4	6	6	5	13.3	13.3	12.1	62.333	579	28.9465	28.335	27.7927	27.9861	27.7266	27.3535	27.4842	27.3148	-0.795338	0	1.58994	0
O43776;K7EMQ6;K7EIU7;K7EPK2;K7EQ35;O43776-2	NARS	Asparagine--tRNA ligase, cytoplasmic	6	4	4	4	6.9	6.9	6.9	62.942	548	26.2212	26.6637	26.1193	26.7082	25.4917	25.8596	25.5084	25.6658	-0.796744	0.0374151	2.40058	0.129415
Q9Y399;Q5T8A0	MRPS2	28S ribosomal protein S2, mitochondrial	2	9	9	9	23.6	23.6	23.6	33.249	296	30.5316	30.8056	30.5193	30.9129	29.6592	30.0131	29.8482	30.0598	-0.797285	0	2.99279	0
P07195;A0A3B3IS95;A8MW50;C9J7H8;F5H793	LDHB	L-lactate dehydrogenase B chain;L-lactate dehydrogenase	5	14	13	13	46.1	42.5	42.5	36.638	334	30.4776	30.53	30.3349	30.9234	29.7744	29.7478	29.6891	29.8604	-0.798539	0	3.05426	0
P55769;B1AHD1;A0A3B3IUA2	NHP2L1	NHP2-like protein 1;NHP2-like protein 1, N-terminally processed	3	8	8	4	53.9	53.9	25.8	14.173	128	31.9376	32.1256	31.7895	32.1296	31.278	30.986	31.2999	31.215	-0.800874	0	3.48681	5.43896e-16
Q2TAY7;Q2TAY7-2	SMU1	WD40 repeat-containing protein SMU1;WD40 repeat-containing protein SMU1, N-terminally processed	2	12	12	12	27.9	27.9	27.9	57.543	513	29.7247	29.6649	30.0109	29.9799	29.1472	28.8017	28.9349	29.289	-0.801907	0	2.91666	0
O43172-2;O43172	PRPF4	U4/U6 small nuclear ribonucleoprotein Prp4	2	26	26	26	60.7	60.7	60.7	58.32	521	34.3892	34.5967	34.6594	34.4619	33.7329	33.6677	33.8611	33.6076	-0.809492	0	4.19976	0
J3QLS3;Q9Y2R9;J3QQS1;J3QKW2;J3KSI8	MRPS7	28S ribosomal protein S7, mitochondrial	5	11	11	11	40.6	40.6	40.6	31.704	271	30.7717	30.7377	30.8394	30.7535	29.974	30.0337	29.8546	29.9814	-0.814646	0	5.79733	1.08779e-15
S4R3H4;E7EQT4;Q9UKV3;Q9UKV3-5;Q9UKV3-3;Q9UKV3-2;G3V3B0;G3V3T3	ACIN1	Apoptotic chromatin condensation inducer in the nucleus	8	20	20	20	17.4	17.4	17.4	145.44	1283	30.166	29.9927	29.8812	30.2294	29.305	29.245	29.2833	29.1727	-0.81585	0	4.14109	0
P54105;E9PMI6;J3KN38;E9PJF4;E9PQ83	CLNS1A	Methylosome subunit pICln	5	10	10	10	66.7	66.7	66.7	26.215	237	33.0635	32.5938	33.0546	32.3442	31.8108	31.9246	32.0918	31.9338	-0.823813	0	2.34337	0
Q9BTD8;K7EP90;Q9BTD8-4;Q9BTD8-2;Q9BTD8-3;K7EQ03;K7ER08;K7EML2	RBM42	RNA-binding protein 42	8	15	15	15	47.3	47.3	47.3	50.413	480	32.0739	32.2501	32.2815	32.2605	31.4464	31.2981	31.4548	31.3446	-0.83051	0	4.98881	0
P00492	HPRT1	Hypoxanthine-guanine phosphoribosyltransferase	1	5	5	5	26.1	26.1	26.1	24.579	218	26.8657	26.8844	26.9657	27.5531	25.9934	26.39	26.1655	26.332	-0.84701	0	2.409	0
Q15084-3;Q15084;Q15084-4;Q15084-5;Q15084-2	PDIA6	Protein disulfide-isomerase A6	5	5	5	5	18.1	18.1	18.1	47.837	437	26.9079	27.297	27.1871	27.7792	25.1467	26.7572	26.869	26.9887	-0.852399	0.017104	0.921511	0.0146621
P62308;Q49AN9;F5H013;A8MWD9;C9JVQ0	SNRPG	Small nuclear ribonucleoprotein G;Putative small nuclear ribonucleoprotein G-like protein 15	5	7	7	7	89.5	89.5	89.5	8.496	76	34.61	34.7075	34.5137	34.4751	33.728	33.5648	33.7327	33.8694	-0.852837	0	4.35938	0
F5GX77;Q9UI30;Q9UI30-2;F5GYQ2	TRMT112	Multifunctional methyltransferase subunit TRM112-like protein	4	4	4	4	50	50	50	11.972	106	28.872	29.4568	28.9304	29.4092	28.8066	28.2622	28.2727	27.8407	-0.871554	0	1.87818	0
Q9UHI6;E9PJ60;Q9UHI6-2	DDX20	Probable ATP-dependent RNA helicase DDX20	3	37	37	37	59.1	59.1	59.1	92.239	824	34.1855	34.1868	34.0984	34.1468	33.3316	33.186	33.3327	33.2706	-0.874152	0	6.19688	1.08779e-15
Q96RS0;E5RJW7	TGS1	Trimethylguanosine synthase	2	18	18	18	24.7	24.7	24.7	96.619	853	30.6177	30.9099	30.6682	30.8788	29.8084	29.7377	30.0473	29.9571	-0.881031	0	3.88552	0
Q5VTL8;Q5VTL8-2;A0A0A0MRN0	PRPF38B	Pre-mRNA-splicing factor 38B	3	10	10	10	20.7	20.7	20.7	64.467	546	29.8355	29.5131	29.2103	29.7347	28.5779	28.6291	28.5403	29.0188	-0.881839	0	2.59968	0
F5GZS6;J3KPF3;P08195-2;P08195-3;P08195;P08195-4;F5GZI0;H0YFS2;F5H0E2;H0YFX4;F5H867	SLC3A2	4F2 cell-surface antigen heavy chain	11	16	16	16	30.9	30.9	30.9	64.872	599	31.2881	31.2297	30.7794	31.4732	30.3685	30.1776	30.2934	30.3545	-0.894129	0	2.94881	5.43896e-16
Q8WWY3;E7EVX8;Q8WWY3-4;Q8WWY3-3;Q8WWY3-2;E7EU94;E7ESX0;E7EN72	PRPF31	U4/U6 small nuclear ribonucleoprotein Prp31	8	19	19	19	49.7	49.7	49.7	55.455	499	33.4927	33.3823	33.2518	33.4685	32.4894	32.4148	32.6172	32.4779	-0.899021	0	4.89874	0
Q32Q12;P22392-2;J3KPD9;P22392;E7ERL0;F6XY72;E5RHP0;O60361;C9K028	NME1-NME2	Nucleoside diphosphate kinase;Nucleoside diphosphate kinase B;Putative nucleoside diphosphate kinase	9	6	6	2	35.6	35.6	6.8	32.642	292	28.7162	29.2138	29.2015	29.6973	28.4239	28.3073	28.4501	28.035	-0.903128	0	2.18447	0
Q99536;Q99536-2;Q99536-3;K7EJM4;K7ESA3;K7ERT7;K7ENX2;K7EM19	VAT1	Synaptic vesicle membrane protein VAT-1 homolog	8	3	3	3	8.7	8.7	8.7	41.92	393	27.2013	27.4193	26.6748	27.0374	26.1488	26.2268	26.0761	26.2408	-0.910086	0	2.87269	0
P60842;J3KT12;P60842-2;J3QS69;J3KTB5;J3QL43;J3KSZ0;J3KTN0;J3QR64;J3QLN6;J3QKZ9;J3KS25;J3KS93;J3KT04;E7EMV8	EIF4A1	Eukaryotic initiation factor 4A-I	15	19	16	9	52.7	46.8	27.3	46.153	406	31.0423	31.0139	31.124	31.1565	30.1006	30.2373	30.2547	30.0977	-0.911563	0	5.55022	0
A0A286YF22;O43175;A0A2C9F2M7;A0A286YFA2;A0A286YFL2;A0A286YFM8;A0A286YER3;A0A286YFC8;A0A286YFB2;A0A286YF34;A0A286YFF3;A0A286YFK5;A0A286YF78	PHGDH	D-3-phosphoglycerate dehydrogenase	13	10	10	10	24.3	24.3	24.3	55.938	526	30.2755	30.3882	30.0766	30.4815	29.4829	29.3187	29.32	29.4355	-0.916199	0	4.10826	0
P12004	PCNA	Proliferating cell nuclear antigen	1	9	9	9	43.7	43.7	43.7	28.768	261	29.3515	29.7821	29.8608	29.6667	28.8185	28.5609	28.8612	28.7552	-0.916338	0	3.38739	5.43896e-16
Q9P287-4;Q9P287-3;Q9P287;Q9P287-2	BCCIP	BRCA2 and CDKN1A-interacting protein	4	2	2	2	8.2	8.2	8.2	33.242	292	26.3652	26.4092	26.3544	26.6133	25.8471	25.5894	25.3476	25.2772	-0.9202	0.168984	2.67976	1.20853
O43395;O43395-3	PRPF3	U4/U6 small nuclear ribonucleoprotein Prp3	2	41	41	41	58.3	58.3	58.3	77.528	683	34.2117	34.2426	34.0314	34.2278	33.2076	33.1752	33.2999	33.3414	-0.922363	0	5.2024	0
Q12872;Q12872-2;H0YFR9	SFSWAP	Splicing factor, suppressor of white-apricot homolog	3	3	3	3	3.8	3.8	3.8	104.82	951	26.6258	26.5673	26.2219	26.8894	25.6836	25.5984	25.4699	25.7848	-0.941904	0.0577748	2.14557	0.220816
F5H2F4;P11586;V9GYY3	MTHFD1	C-1-tetrahydrofolate synthase, cytoplasmic;Methylenetetrahydrofolate dehydrogenase;Methenyltetrahydrofolate cyclohydrolase;Formyltetrahydrofolate synthetase;C-1-tetrahydrofolate synthase, cytoplasmic, N-terminally processed	3	17	17	17	18.8	18.8	18.8	110.61	1020	29.0491	29.0837	28.6089	29.2342	28.1969	28.1353	27.841	28.0327	-0.942486	0	3.03972	0
Q9Y295	DRG1	Developmentally-regulated GTP-binding protein 1	1	8	8	8	29.4	29.4	29.4	40.542	367	28.7708	28.8453	28.2502	28.6254	27.4275	27.7089	27.8179	27.7444	-0.948271	0	3.02281	0
P06748-2;P06748;P06748-3;E5RI98;E5RGW4	NPM1	Nucleophosmin	5	11	11	11	52.1	52.1	52.1	29.464	265	32.9115	33.0518	32.8648	33.0328	31.9818	32.0595	32.0372	31.9254	-0.964244	0	5.67199	0
Q7L2J0;Q7L2J0-2	MEPCE	7SK snRNA methylphosphate capping enzyme	2	11	11	11	20.3	20.3	20.3	74.354	689	29.6161	29.5296	29.2103	29.4036	28.3596	28.832	28.2141	28.4944	-0.964884	0	3.04543	0
Q96LT9-2;Q96LT9;H0YEB8;X6RLP6;E9PPV2	RNPC3	RNA-binding protein 40	5	16	16	16	39.7	39.7	39.7	58.487	516	31.1086	31.3795	31.0385	31.2925	30.3696	30.067	30.3324	30.1808	-0.967306	0	4.02014	0
Q14232;F5H0D0;Q14232-2;H0YGG4	EIF2B1	Translation initiation factor eIF-2B subunit alpha	4	11	11	11	41.3	41.3	41.3	33.712	305	29.6977	29.8838	29.4342	29.6188	28.8306	28.59	28.6422	28.6812	-0.972595	0	4.01219	0
P31939-2;P31939;C9JLK0;F8WEF0;H7C1S2	ATIC	Bifunctional purine biosynthesis protein PURH;Phosphoribosylaminoimidazolecarboxamide formyltransferase;IMP cyclohydrolase	5	5	5	5	9.6	9.6	9.6	64.523	591	27.2521	27.2687	26.7524	27.2597	25.4178	26.6513	25.4112	27.1083	-0.98607	0.159696	1.13672	0.028455
Q96A72;F5H6N1;F5H124	MAGOHB	Protein mago nashi homolog 2	3	8	8	1	69.6	69.6	6.1	17.276	148	29.928	30.0073	30.2191	29.5727	29.1387	28.9203	28.9289	28.786	-0.988291	0	3.18548	5.43896e-16
O14976-2;O14976;A0A087X1U9;H0Y8H5	GAK	Cyclin-G-associated kinase	4	2	2	2	2	2	2	134.46	1232	26.4479	26.456	26.196	27.0998	25.8959	25.5831	25.2984	25.4641	-0.989521	0.109616	1.82309	0.447925
Q13523;H0YDJ3	PRPF4B	Serine/threonine-protein kinase PRP4 homolog	2	30	30	30	28.6	28.6	28.6	116.99	1007	33.7389	33.6445	33.5428	33.8033	32.6119	32.5146	32.8448	32.7885	-0.992436	0	4.33496	0
Q9Y5Q9;Q9Y5Q9-2;H7C0C0;H7BZV8;F8WC64;H7C143	GTF3C3	General transcription factor 3C polypeptide 3	6	18	18	18	27.9	27.9	27.9	101.27	886	30.4643	30.4247	30.376	30.5952	29.4155	29.5995	29.3984	29.4373	-1.00239	0	5.29029	0
P52756;C9JFQ5;P52756-4;P52756-2;P52756-5;C9J9P7;F8WE23;C9JR02;F8W910;P52756-3	RBM5	RNA-binding protein 5	10	12	12	11	17.9	17.9	16.8	92.153	815	29.4382	29.7635	29.4484	29.2962	28.3818	28.4805	28.4353	28.6207	-1.00699	0	3.99444	0
Q9UIG0-2;Q9UIG0	BAZ1B	Tyrosine-protein kinase BAZ1B	2	3	3	3	2.1	2.1	2.1	170.45	1479	26.8618	26.229	27.1499	26.5936	26.2182	26.023	24.9964	25.5589	-1.00949	0.228183	1.56997	0.110997
J3KT73;J3QL01;P63173;J3KSP2	RPL38	60S ribosomal protein L38	4	5	5	5	39.1	39.1	39.1	7.5649	64	30.3744	30.2535	30.9052	30.4955	29.5106	29.3894	29.6931	29.3895	-1.01149	0	3.15409	5.43896e-16
Q9UKN8;F2Z356	GTF3C4	General transcription factor 3C polypeptide 4	2	20	20	20	31	31	31	91.981	822	30.9507	30.4874	30.5749	30.5409	29.5768	29.5911	29.5334	29.7846	-1.01701	0	3.84292	0
O43447;C9JQD4;O43447-2;H0YEL5;A6NM32;C9JAN8	PPIH	Peptidyl-prolyl cis-trans isomerase H;Peptidyl-prolyl cis-trans isomerase	6	10	10	10	54.8	54.8	54.8	19.208	177	32.34	32.615	32.3609	32.4127	31.3549	31.2656	31.4915	31.5322	-1.02112	0	4.60904	0
Q92598-4;Q92598-2;Q92598-3;Q92598;A0A0A0MSM0;R4GN69	HSPH1	Heat shock protein 105 kDa	6	18	17	16	25.6	24	22.3	97.459	860	29.7825	30.0411	29.6485	30.1624	28.7501	29.0553	28.7224	29.0174	-1.02234	0	3.36968	0
P62314;J3QLI9;J3QLR7	SNRPD1	Small nuclear ribonucleoprotein Sm D1	3	9	9	9	68.1	68.1	68.1	13.281	119	36.8619	36.6239	36.0028	36.6369	35.5992	35.3443	35.592	35.4234	-1.04166	0	2.75501	5.43896e-16
Q9UKJ3;Q9UKJ3-2;K7EKU0	GPATCH8	G patch domain-containing protein 8	3	14	14	14	12.3	12.3	12.3	164.2	1502	29.5182	29.6651	29.2374	29.4449	28.5893	28.1648	28.3919	28.5259	-1.0484	0	3.72254	5.43896e-16
J3KNB8;F5H538;Q9Y6R4-2;Q9Y6R4;F5H4R1;F5H1X6	MAP3K4	Mitogen-activated protein kinase kinase kinase 4	6	12	12	12	8.2	8.2	8.2	176.57	1554	28.724	28.7842	28.5738	28.7502	27.928	27.7143	27.3557	27.6278	-1.05158	0	3.77085	0
O75934	BCAS2	Pre-mRNA-splicing factor SPF27	1	12	12	12	70.7	70.7	70.7	26.131	225	30.1895	30.4984	30.2467	29.9331	29.3932	29.042	29.1465	29.0422	-1.06097	0	3.5193	0
K7ER96;O43396;K7EML9	TXNL1	Thioredoxin-like protein 1	3	2	2	2	7.8	7.8	7.8	31.355	281	26.3455	26.5377	26.0305	26.7956	25.472	25.1776	25.2389	25.5303	-1.07269	0.00861599	2.51512	0.517881
P52597;A0A1B0GW42	HNRNPF	Heterogeneous nuclear ribonucleoprotein F;Heterogeneous nuclear ribonucleoprotein F, N-terminally processed	2	11	9	9	36.9	30.4	30.4	45.671	415	29.9317	29.9527	30.073	29.9535	28.8514	28.892	28.9154	28.9394	-1.07821	0	6.94997	0
A0A0D9SEI3;A0A0D9SER5;A0A0D9SEN2;P21127-8;P21127-3;P21127-2;P21127;Q5QPR3;P21127-12;P21127-4;P21127-5;P21127-10;P21127-6;P21127-9;Q9UQ88-4;Q9UQ88-3;Q9UQ88-2;Q9UQ88;Q5QPR4;Q9UQ88-5;Q9UQ88-10;Q9UQ88-9;Q9UQ88-8;Q5QPQ9;E9PFJ2;A0A087WYI9;A0A087X1I0;J3KS35;E7ESP2	CDK11B	Cyclin-dependent kinase 11B;Cyclin-dependent kinase 11A	29	15	15	15	23.1	23.1	23.1	89.437	772	29.6299	29.6894	29.309	29.7219	28.5757	28.4552	28.3792	28.6046	-1.08389	0	4.23685	0
P42285;H0YAC4;H0Y8U3	SKIV2L2	Superkiller viralicidic activity 2-like 2	3	16	16	16	18.7	18.7	18.7	117.8	1042	29.6963	29.5886	29.2149	29.7572	28.2602	28.4295	28.6978	28.4998	-1.0924	0	3.44197	5.43896e-16
Q8N1F7;H3BVG0;Q8N1F7-2;H3BV11;H3BRI8;H3BM93;H3BV15;H3BVE2;H3BNN5;H3BRD9;H3BMX0;H3BP95	NUP93	Nuclear pore complex protein Nup93	12	10	10	10	13.8	13.8	13.8	93.487	819	28.7096	28.572	28.6748	28.4158	27.3758	27.7112	27.4751	27.4	-1.10252	0	4.45498	0
P04406;P04406-2;E7EUT5;O14556	GAPDH	Glyceraldehyde-3-phosphate dehydrogenase	4	14	14	14	60.3	60.3	60.3	36.053	335	32.4167	32.4823	32.2164	32.8131	31.3762	31.3276	31.4546	31.3563	-1.10343	0	3.89299	0
Q9UMS4;F5GY56;H0YGZ5;H0YGF3;F5H2I0	PRPF19	Pre-mRNA-processing factor 19	5	17	17	17	55.4	55.4	55.4	55.18	504	33.0709	33.1232	33.4864	33.2785	32.1421	32.068	32.2116	32.0895	-1.11197	0	4.53611	0
Q9Y2Q9;H0YAT2;H7C5V3;E5RGC7;E5RK86;E5RFH3;H0YC42;U3KQQ8;E5RFT8	MRPS28	28S ribosomal protein S28, mitochondrial	9	7	7	7	38	38	38	20.843	187	29.586	29.7064	29.1397	29.3978	28.3139	28.0863	28.4113	28.4943	-1.13102	0	3.52215	0
Q96GM8;Q96GM8-2	TOE1	Target of EGR1 protein 1	2	21	21	21	55.5	55.5	55.5	56.547	510	33.0419	32.9372	33.2117	32.957	31.8279	31.7568	32.0193	31.9514	-1.14805	0	4.95791	0
F8VPD4;P27708;H7C2E4;H7C3Z5;H7BZB3;P31327-2;P31327;P31327-3	CAD	CAD protein;Glutamine-dependent carbamoyl-phosphate synthase;Aspartate carbamoyltransferase;Dihydroorotase	8	52	52	52	30.4	30.4	30.4	236.02	2162	31.9896	31.9441	31.8309	32.1426	30.7905	30.7913	30.7603	30.9552	-1.15248	0	5.21087	0
Q9Y5B6;Q9Y5B6-2;Q9Y5B6-4;Q9Y5B6-3	PAXBP1	PAX3- and PAX7-binding protein 1	4	20	20	20	28.1	28.1	28.1	104.8	917	30.7537	30.896	30.4006	30.8209	29.6082	29.41	29.5741	29.6288	-1.16256	0	4.15048	0
Q9UBB9;Q9UBB9-2;H0Y4U8;F6UQ07;F6UKU9;F6SQZ1;F6XM96	TFIP11	Tuftelin-interacting protein 11	7	31	31	31	46	46	46	96.819	837	31.8197	31.7867	31.8899	31.8742	30.5567	30.5207	30.818	30.8208	-1.16355	0	5.02984	0
Q9NUL7	DDX28	Probable ATP-dependent RNA helicase DDX28	1	7	7	7	15.6	15.6	15.6	59.58	540	26.7295	27.0582	26.536	26.9576	25.6544	25.6188	25.7931	25.5414	-1.16834	0.154141	3.01029	0.455771
Q8TEX9;Q8TEX9-2;H0YN14;H0YMR4;H0YN07;H0YLV0;H0YL92	IPO4	Importin-4	7	8	8	8	11.9	11.9	11.9	118.71	1081	26.6023	27.0494	26.8796	27.3003	25.698	26.4589	25.5614	25.4187	-1.17366	0.25159	2.10664	0.211525
Q13123;E7EQZ7;A0A0C4DGW5;D6REL4	IK	Protein Red	4	6	6	6	11	11	11	65.601	557	28.8795	28.7963	28.2161	28.5775	27.9233	27.1543	27.3087	27.3879	-1.17379	0	2.71929	0
Q15645;H0YAL2;Q15645-2	TRIP13	Pachytene checkpoint protein 2 homolog	3	5	5	5	14.4	14.4	14.4	48.55	432	27.1869	27.5719	27.2964	27.9823	26.159	26.1175	26.6202	26.405	-1.18394	0	2.85018	0
P08243-2;P08243;P08243-3;F8WEJ5;C9JLN6;C9JM09;C9JT45;C9J057	ASNS	Asparagine synthetase [glutamine-hydrolyzing]	8	5	5	5	10.6	10.6	10.6	62.168	540	26.5643	26.6228	26.3099	26.9352	25.4947	25.2444	25.5357	25.3959	-1.1904	0.22751	3.47041	0.585395
P82921	MRPS21	28S ribosomal protein S21, mitochondrial	1	3	3	3	31	31	31	10.688	87	27.7132	27.5684	27.3921	28.0232	25.5335	27.3478	25.6738	27.3603	-1.19539	0.109075	1.20556	0.0365686
A0A140TA76;K7EMZ9;A0A0C4DFV2;Q5TBQ1;Q5TBQ0;Q9BX40-2;Q9BX40	LSM14A		7	12	1	1	33.7	2.9	2.9	38.018	344	27.8743	27.6843	28.4069	27.5614	25.3697	27.0707	27.1359	27.153	-1.19939	0.0536697	1.34853	0.083493
P62304;A6NHK2	SNRPE	Small nuclear ribonucleoprotein E	2	8	8	8	81.5	81.5	81.5	10.803	92	35.6892	35.9	35.5897	35.8419	34.4446	34.3495	34.8347	34.554	-1.20951	0	4.12293	0
Q14562;F5H658;K7EQH7;K7END7	DHX8	ATP-dependent RNA helicase DHX8	4	26	25	24	26.4	25.7	24.9	139.31	1220	30.033	29.9337	30.3644	29.8158	28.9568	29.0317	28.4925	28.8042	-1.21545	0	3.45401	0
Q15717;Q15717-2;M0QZR9;M0R055	ELAVL1	ELAV-like protein 1	4	7	7	7	23	23	23	36.091	326	29.5011	29.5203	29.907	29.4698	28.4627	28.1164	28.2679	28.6812	-1.2175	0	3.57259	0
Q969L4	LSM10	U7 snRNA-associated Sm-like protein LSm10	1	3	3	3	30.1	30.1	30.1	14.08	123	28.8981	29.0088	28.5249	28.8507	27.7354	27.3079	27.7846	27.5657	-1.22225	0	3.74187	0
Q86WJ1;A0A0A0MRH8;A0A0A0MSH9;Q86WJ1-5;Q86WJ1-3;Q86WJ1-4;Q86WJ1-2;A0A087WWW4;A0A087WTM4	CHD1L	Chromodomain-helicase-DNA-binding protein 1-like	9	4	4	4	4.7	4.7	4.7	101	897	26.9117	26.6706	26.7552	26.7964	25.6438	25.491	25.5996	25.4764	-1.23075	0.209537	4.53664	1.343
Q9NUQ8-2;Q9NUQ8	ABCF3	ATP-binding cassette sub-family F member 3	2	3	3	3	5.5	5.5	5.5	78.983	703	26.8022	26.7115	26.6109	26.7253	25.6466	25.0184	25.7269	25.4994	-1.23965	0.349786	3.26577	0.634047
Q9UBB4-2;Q9UBB4;A0A1W2PQD2;B1AHE3;B1AHE4	ATXN10	Ataxin-10	5	6	6	6	15.6	15.6	15.6	46.286	411	26.9381	27.0285	25.8928	26.7057	25.2295	25.4181	25.4705	25.4794	-1.24194	0.115175	2.36747	0.225383
Q13895;H7BY94	BYSL	Bystin	2	5	5	5	10.8	10.8	10.8	49.601	437	28.1035	27.9316	27.7932	28.12	26.4335	26.9681	27.0189	26.5473	-1.24514	0	3.52958	0
Q86V81	ALYREF	THO complex subunit 4	1	18	18	1	79.4	79.4	5.1	26.888	257	33.2303	33.1032	33.6412	32.9836	31.9337	32.0259	32.0531	31.9415	-1.25102	0	3.85546	0
O60678;O60678-2	PRMT3	Protein arginine N-methyltransferase 3	2	19	19	19	41.2	41.2	41.2	59.902	531	31.8317	31.8322	31.7783	31.721	30.5979	30.6037	30.343	30.5344	-1.27106	0	5.87828	0
Q9UK59;F8WAY1;Q9UK59-2	DBR1	Lariat debranching enzyme	3	10	10	10	21.7	21.7	21.7	61.554	544	28.3112	27.877	27.579	27.4937	26.6843	26.1575	26.5389	26.7718	-1.27708	0	2.84952	0
Q16560;Q16560-2	SNRNP35	U11/U12 small nuclear ribonucleoprotein 35 kDa protein	2	5	5	5	22	22	22	29.45	246	29.4643	29.5181	28.8665	29.24	27.9981	28.0111	27.9142	28.0566	-1.27722	0	3.82638	0
K7EN20;Q9NZL4;Q9NZL4-3;K7EMM7;K7EL16;Q9NZL4-2	HSPBP1	Hsp70-binding protein 1	6	3	3	3	32	32	32	10.614	97	26.6225	26.5307	26.1137	27.5997	25.4407	25.3173	25.5948	25.374	-1.28497	0.0344344	2.01498	0.149636
Q5JR08;P08134;E9PQH6;P61586;E9PLA2;C9JRM1;Q5JR06;Q5JR07;E9PN11;C9JNR4;C9JX21;Q5JR05;U3KQA9;U3KQV3	RHOC	Rho-related GTP-binding protein RhoC;Transforming protein RhoA	14	3	3	3	16.5	16.5	16.5	21.523	188	26.6633	26.7214	26.7881	27.2261	25.8613	25.3093	25.5028	25.5632	-1.29057	0.171251	3.47272	0.845616
Q13601-2;Q13601	KRR1	KRR1 small subunit processome component homolog	2	6	6	6	20.4	20.4	20.4	36.788	324	28.0376	28.1375	28.1344	27.5889	27.3083	25.3706	26.8244	27.1707	-1.30608	0.020329	1.51832	0.0416378
Q8IX12-2;Q8IX12;A0A0C4DGG8;F5H3E1;F5H1H2;F5H2E6	CCAR1	Cell division cycle and apoptosis regulator protein 1	6	3	3	3	2.8	2.8	2.8	131.04	1135	26.8582	26.6449	26.2985	26.657	25.3243	25.1124	25.1036	25.6568	-1.31538	0.105985	3.26092	0.610248
A0A0A6YYC0;E9PJN1;O75676-2;O75676;O75582-3;O75582	RPS6KA4	Ribosomal protein S6 kinase;Ribosomal protein S6 kinase alpha-4	6	9	9	9	15.5	15.5	15.5	78.366	704	28.2865	28.4626	28.1427	28.3791	27.4983	27.1628	27.5997	25.6993	-1.3277	0.0625667	1.61969	0.150601
P38919;I3L3H2;J3QL52;J3QQP0;E9PBH4;F8WE11	EIF4A3	Eukaryotic initiation factor 4A-III;Eukaryotic initiation factor 4A-III, N-terminally processed	6	22	22	19	51.6	51.6	45.7	46.871	411	31.646	31.5654	31.8227	31.5072	30.2059	30.3001	30.3094	30.4093	-1.32917	0	5.51046	0
J3QSV6;O76021;I3L3C4;I3L3U9;I3L234;I3L1A3;O76021-2	RSL1D1	Ribosomal L1 domain-containing protein 1	7	9	9	9	25.6	25.6	25.6	48.208	430	28.8099	28.9088	28.6634	28.968	28.1159	25.3535	28.1767	28.3138	-1.34754	0.0931113	0.968782	0.0742103
Q6PID6;A0A1B0GU95;A0A1B0GV67;A0A1B0GUJ4	TTC33	Tetratricopeptide repeat protein 33	4	3	3	3	13.7	13.7	13.7	29.411	262	26.7046	27.0861	26.7382	26.7028	25.3638	25.379	25.4153	25.6265	-1.36176	0.172554	4.40304	0.308956
Q8WU90;Q8WU90-2	ZC3H15	Zinc finger CCCH domain-containing protein 15	2	5	5	5	11.5	11.5	11.5	48.602	426	26.8169	26.7462	26.9442	26.9458	25.5628	25.4612	25.3752	25.5973	-1.36419	0.152185	5.31887	0.294457
O43660-2;O43660;H0YA24;D6RA26;B7Z982;H0YAA2	PLRG1	Pleiotropic regulator 1	6	22	22	22	53.7	53.7	53.7	56.289	505	31.1213	31.0999	31.2888	31.2656	29.9344	29.6778	29.7984	29.8864	-1.36967	0	5.78233	0
J3KNQ3;Q9UNM6;A0A087WUL9;Q9UNM6-2;E9PQG3;E9PL38;E9PPD2;H0YD73	PSMD13	26S proteasome non-ATPase regulatory subunit 13	8	6	6	6	16.9	16.9	16.9	39.829	349	27.7013	27.7058	27.3076	28.0876	27.5568	25.4118	26.9815	25.3639	-1.37202	0.27191	1.26162	0.0722429
Q9H0S4-2;Q9H0S4;F5H1N9	DDX47	Probable ATP-dependent RNA helicase DDX47	3	7	7	7	20.7	20.7	20.7	45.169	406	28.1152	27.8879	27.414	27.9295	26.7727	26.2226	26.0717	26.7517	-1.38197	0	2.97921	0
Q9NYL2;D4Q8H0;Q9NYL2-3;Q9NYL2-2;C9J3F7	ZAK	Mitogen-activated protein kinase kinase kinase MLT	5	7	7	7	10.9	10.9	10.9	91.154	800	26.4811	26.8127	27.3257	26.9061	25.659	25.335	25.3711	25.625	-1.38384	0.138648	2.90179	0.426408
J3KR97;Q9BTW9;Q9BTW9-4;Q9BTW9-5;I3L120;A0A0J9YXU4;A0A0J9YWI5;A0A0J9YVR1	TBCD	Tubulin-specific chaperone D	8	5	5	5	4.1	4.1	4.1	136.55	1230	26.8728	26.916	26.1573	27.1407	25.7163	25.2154	25.28	25.2975	-1.39444	0.098965	2.58348	0.187392
J3KNN5;Q9UJV9;H0Y8L8;H0YA06;D6RGI7	DDX41	Probable ATP-dependent RNA helicase DDX41	5	19	19	19	35.5	35.5	35.5	71.648	640	30.7572	30.6517	30.4759	30.7648	29.1834	29.1462	29.2622	29.4646	-1.39829	0	5.13254	0
Q13838;Q13838-2;A0A0G2JJZ9;Q5STU3;F6WLT2;A0A140T9X3;F6S4E6;A0A0A0MT12;F6TRA5;A0A140T9X9;A0A140T996;F6UJC5;A0A140TA18;A0A140T9L4;A0A140T973;A0A140T9K1;F6QYI9;A0A0G2JJL7;F6R6M7;H0Y400;A0A140T9K2;A0A140T9N3;H0YCC6	DDX39B	Spliceosome RNA helicase DDX39B	23	13	13	4	30.8	30.8	11	48.991	428	30.9161	30.9171	30.9251	30.9813	29.5288	29.4156	29.4414	29.7337	-1.40498	0	5.86724	1.08779e-15
O00148;K7EQN7;O00148-3;O00148-2;K7EPJ3;A0A0D9SEM9;K7EN69;K7ENP6;A0A0G2JHN7;K7EL56;K7EIL8;F6U6E2;F6S2B7;F6SXL5	DDX39A	ATP-dependent RNA helicase DDX39A	14	13	4	4	31.1	11.2	11.2	49.129	427	26.6197	26.7745	27.3241	26.6313	25.6468	25.3994	25.2101	25.4148	-1.41966	0.220465	2.9815	0.902263
O00411	POLRMT	DNA-directed RNA polymerase, mitochondrial	1	7	7	7	7.4	7.4	7.4	138.62	1230	27.6852	27.2234	26.6079	27.3063	26.2201	25.1606	25.3815	26.3236	-1.43427	0.135855	2.02339	0.122711
Q8WVX9;E9PNW8;E9PPB8	FAR1	Fatty acyl-CoA reductase 1	3	4	4	4	8	8	8	59.356	515	27.2415	26.7813	26.8853	26.7455	25.6396	25.2326	25.5382	25.4647	-1.44463	0.038026	3.28626	0.956779
C9JBY7;Q9Y291	MRPS33	28S ribosomal protein S33, mitochondrial	2	2	2	2	21.9	21.9	21.9	11.456	96	27.0121	26.7374	26.6217	26.765	25.6816	25.1545	25.2912	25.1667	-1.46055	0.0814771	3.54534	0.21737
Q99459	CDC5L	Cell division cycle 5-like protein	1	26	26	26	43.9	43.9	43.9	92.25	802	31.6472	31.8713	31.6309	31.685	30.1757	30.1771	30.2652	30.2685	-1.48697	0	6.49342	0
Q8NAV1	PRPF38A	Pre-mRNA-splicing factor 38A	1	10	10	10	32.4	32.4	32.4	37.476	312	29.3224	29.3022	28.949	29.144	27.6452	27.7053	27.645	27.7584	-1.49091	0	5.4898	1.08779e-15
Q71UI9;P0C0S5;C9J0D1;Q71UI9-4;Q71UI9-2;Q71UI9-3;C9J386;Q71UI9-5	H2AFV	Histone H2A.V;Histone H2A.Z;Histone H2A	8	5	3	3	53.9	41.4	41.4	13.509	128	29.3136	29.8481	29.4116	29.5463	25.4109	28.823	28.4236	29.4508	-1.50282	0.0407482	0.830754	0.0158881
Q92621;U3KPX2	NUP205	Nuclear pore complex protein Nup205	2	8	8	8	4.1	4.1	4.1	227.92	2012	27.016	27.0948	26.5916	27.0738	25.2899	25.2403	25.5961	25.5337	-1.52901	0.0889685	3.7257	0.27663
P83369	LSM11	U7 snRNA-associated Sm-like protein LSm11	1	12	12	12	38.6	38.6	38.6	39.499	360	30.4523	30.4212	30.2118	30.3432	28.7273	28.7035	28.6615	29.0784	-1.56443	0	5.11842	0
Q15020;Q15020-4;Q15020-2;H0YHU8;F8W667;F8VVK9;F8VZM2;Q15020-3	SART3	Squamous cell carcinoma antigen recognized by T-cells 3	8	41	41	15	44.8	44.8	15	109.93	963	32.636	32.9195	32.5438	32.7199	31.1192	30.9993	31.2525	31.1831	-1.56628	0	5.45905	0
P84077;P61204;F5H423;P61204-2;F5H0C7;H0YGG7;F5H1V1;F5H6T5	ARF1	ADP-ribosylation factor 1;ADP-ribosylation factor 3	8	9	5	4	55.8	27.1	21.5	20.697	181	28.7505	28.9759	28.2246	28.4077	27.3043	25.3556	27.4956	27.8389	-1.59109	0.0932467	1.47571	0.145435
P62306;A0A0B4J254;F8W0W6	SNRPF	Small nuclear ribonucleoprotein F	3	10	10	10	98.8	98.8	98.8	9.7251	86	34.3197	34.1413	34.0343	34.1691	32.5419	32.2553	32.8132	32.6175	-1.60911	0	4.77435	0
Q13435;E9PPJ0;E9PJT3;H0YEX5;E9PIL8	SF3B2	Splicing factor 3B subunit 2	5	55	55	32	61.5	61.5	35.8	100.23	895	35.0721	35.3635	35.5658	35.231	33.5776	33.7011	33.6994	33.8073	-1.61173	0	5.0935	0
Q14739;C9JXK0	LBR	Lamin-B receptor	2	4	4	4	6	6	6	70.702	615	27.3178	27.1951	26.8032	27.3627	25.3864	25.8152	25.3936	25.62	-1.61588	0.128511	3.76657	1.3252
O14646-2;O14646;A0A1B0GTU9;O14647-2;O14647	CHD1	Chromodomain-helicase-DNA-binding protein 1	5	7	6	6	4.5	4	4	196.59	1709	27.0729	27.0235	26.6675	27.1856	25.5804	25.1318	25.3657	25.3561	-1.62887	0.0260436	3.68905	0.410397
F5GY37;J3KPX7;Q99623;Q99623-2;F5H3X6;F5GWA7;F5H0C5;F5H2D2	PHB2	Prohibitin-2	8	11	11	11	48.3	48.3	48.3	29.723	267	31.0517	31.0625	30.9037	31.0599	29.3145	29.5254	29.3872	29.2708	-1.64501	0	6.49069	0
J3QT28;O43684-2;O43684;J3QSX4	BUB3	Mitotic checkpoint protein BUB3	4	9	9	9	44.2	44.2	44.2	31.703	278	29.3371	29.2989	29.3316	29.4692	27.7394	27.8386	27.6644	27.5972	-1.64927	0	6.64606	0
Q6UX04;D6REK3;Q6UX04-2	CWC27	Peptidyl-prolyl cis-trans isomerase CWC27 homolog	3	4	4	4	15.3	15.3	15.3	53.846	472	27.1908	27.1287	26.8567	26.9674	25.5584	25.2676	25.442	25.2776	-1.6495	0.0801082	4.20456	1.01656
P16152;E9PQ63;A8MTM1;P16152-2	CBR1	Carbonyl reductase [NADPH] 1	4	9	9	7	38.6	38.6	28.2	30.375	277	29.1823	29.0944	28.0604	28.9113	27.7728	27.4906	25.3843	27.9918	-1.65221	0.0604245	1.35225	0.0689311
J3QRS9;X6R4W8;O43670-2;O43670;O43670-4;O43670-3;J3KS31;J3QS27;J3KTL1;J3KRB6;J3KRW6;H0Y3M2	ZNF207	BUB3-interacting and GLEBS motif-containing protein ZNF207	12	5	5	5	10.8	10.8	10.8	52.541	493	28.0227	28.3015	28.9338	28.1192	26.4197	26.5949	27.1061	26.477	-1.69489	0	3.22638	5.43896e-16
Q9HAZ1;B7ZL31;A0A087WX74	CLK4	Dual specificity protein kinase CLK4	3	4	4	4	10.8	10.8	10.8	57.491	481	27.6877	27.5576	27.0453	27.3367	26.4875	25.2902	25.6485	25.3558	-1.71135	0.133155	2.69227	0.109267
Q15427;Q5SZ64	SF3B4	Splicing factor 3B subunit 4	2	9	9	9	31.8	31.8	31.8	44.385	424	33.5017	33.6574	33.4314	33.477	31.7448	31.7347	31.762	31.9228	-1.72577	0	6.68249	0
B7WP74;Q9HCG8	CWC22	Pre-mRNA-splicing factor CWC22 homolog	2	9	9	9	15.2	15.2	15.2	85.576	745	28.8786	28.7151	28.5498	28.4213	27.0037	26.658	27.0991	26.8967	-1.72684	0	4.80816	0
Q86U70-3;Q86U70-2;Q86U70;E9PFI4;G5E9Y7;O43679-2;O43679-3;O43679	LDB1	LIM domain-binding protein 1	8	4	4	4	13.9	13.9	13.9	36.427	316	27.3883	27.2908	27.5965	27.5288	25.5278	25.4649	25.3963	26.4938	-1.73038	0.216689	3.13415	0.238981
E9PD53;Q9NTJ3;Q9NTJ3-2;C9JR83;C9JVD8;C9J578;C9J9E4	SMC4	Structural maintenance of chromosomes protein;Structural maintenance of chromosomes protein 4	7	10	10	10	7.7	7.7	7.7	144.45	1263	27.1246	27.2006	27.184	27.1183	25.5285	25.1311	25.3991	25.5511	-1.75441	0.197906	4.45277	1.09609
Q5JVF3-3;Q5JVF3;Q5JVF3-4;Q5JVF3-2	PCID2	PCI domain-containing protein 2	4	7	7	7	22.3	22.3	22.3	43.374	376	27.1957	27.9645	26.9752	27.4717	25.5099	25.3621	26.2022	25.4906	-1.7606	0.223758	2.98342	0.0793179
P06493;A0A024QZP7;A0A087WZZ9;E5RIU6;P06493-2;K7ELV5;G3V317	CDK1	Cyclin-dependent kinase 1	7	14	14	12	57.6	57.6	51.2	34.095	297	31.825	31.8777	30.7689	31.6702	29.6601	29.6885	30.093	29.6474	-1.76323	0	3.12158	0
O43143;A0A140T947;O60231	DHX15	Putative pre-mRNA-splicing factor ATP-dependent RNA helicase DHX15	3	42	42	41	57.2	57.2	56.1	90.932	795	35.0703	34.9961	35.1393	34.957	33.2415	33.2332	33.3659	33.2607	-1.76533	0	7.42297	1.08779e-15
Q9BWJ5	SF3B5	Splicing factor 3B subunit 5	1	5	5	5	83.7	83.7	83.7	10.135	86	31.0114	30.9346	31.2162	30.7272	29.1323	29.2049	29.31	29.1536	-1.77215	0	5.47381	0
O15042-2;O15042;E7ET15;H0Y8D9;E7EW00;O15042-3;C9J5L1;C9JDJ7;H7C4V2;U3KPT1	U2SURP	U2 snRNP-associated SURP motif-containing protein	10	40	40	40	40.3	40.3	40.3	118.23	1028	33.8002	33.9876	34.1115	33.9059	32.1805	32.1195	32.2272	32.1738	-1.77606	0	6.63161	0
Q96I25;Q5W010;Q5W011;Q5W012;H0Y6J6	RBM17	Splicing factor 45	5	19	19	19	53.9	53.9	53.9	44.961	401	32.7092	32.646	32.7796	32.7382	30.8517	30.7812	31.0635	30.978	-1.79965	0	6.67409	0
P35251-2;P35251;H0Y8U4	RFC1	Replication factor C subunit 1	3	6	6	6	6.6	6.6	6.6	128.18	1147	27.3612	27.6786	26.6133	27.4467	25.5762	25.0241	25.6324	25.6123	-1.81371	0.357535	3.18073	0.68611
P43246;A0A2R8Y7S8;A0A2R8YFH0;E9PHA6;A0A2R8Y6P0;A0A2R8YG02;P43246-2;C9J809	MSH2	DNA mismatch repair protein Msh2	8	7	7	7	8.7	8.7	8.7	104.74	934	27.0799	27.5735	27.4703	27.057	25.6597	25.4404	25.4362	25.2848	-1.83992	0.143373	4.0633	0.623882
O75533;H7C341;B4DGZ4;O75533-2;F8WC19	SF3B1	Splicing factor 3B subunit 1	5	71	71	71	68.7	68.7	68.7	145.83	1304	36.4599	36.6433	36.7661	36.5455	34.6738	34.725	34.8333	34.7541	-1.85714	0	6.58629	0
P55081	MFAP1	Microfibrillar-associated protein 1	1	4	4	4	11.2	11.2	11.2	51.958	439	27.7203	26.9716	27.6694	27.0806	25.5886	25.3743	25.7369	25.2749	-1.86678	0.163494	3.46673	0.187274
Q8IWX8	CHERP	Calcium homeostasis endoplasmic reticulum protein	1	23	23	1	35.4	35.4	1.7	103.7	916	33.182	33.6357	33.5366	33.4901	31.5987	31.5279	31.6129	31.6103	-1.87366	0	5.82868	0
P16401	HIST1H1B	Histone H1.5	1	8	6	6	29.2	22.1	22.1	22.58	226	31.752	31.3611	30.7011	31.2892	29.2207	29.6239	29.4263	29.1787	-1.91349	0	3.68393	0
Q14684-2;Q14684	RRP1B	Ribosomal RNA processing protein 1 homolog B	2	11	11	11	17.7	17.7	17.7	82.175	740	27.6389	27.8257	26.9617	27.3619	25.7908	25.3224	25.6453	25.3659	-1.91598	0.304418	3.51538	0.276093
Q9Y5S9;Q9Y5S9-2;A0A0J9YW13	RBM8A	RNA-binding protein 8A	3	5	5	5	44.8	44.8	44.8	19.889	174	27.243	27.0335	26.9821	27.2336	25.3919	25.0157	25.0735	25.3085	-1.92565	0.120657	3.91359	0.236973
P14373;P14373-2;A0A140T9B9;A0A140T9N6;A0A140T9V9;H0Y551;A0A0G2JIZ4;A0A140T9Q6	TRIM27	Zinc finger protein RFP	8	5	5	5	12.1	12.1	12.1	58.489	513	27.7779	27.7935	27.8684	28.1554	25.4354	25.1834	25.5759	27.572	-1.95716	0.196224	1.85733	0.0378561
Q92620;Q92620-2;J3KTG2;H3BQT9;H3BV01;J3KRT1;J3KSA8;H3BMS7	DHX38	Pre-mRNA-splicing factor ATP-dependent RNA helicase PRP16	8	17	16	16	17	16.2	16.2	140.5	1227	29.2499	29.513	29.8898	29.3193	27.6488	27.5376	27.2769	27.6788	-1.95749	0	4.5868	0
A0A2R8Y891;P08237-2;P08237;P08237-3;F8VZI0;F8VP00	PFKM	ATP-dependent 6-phosphofructokinase, muscle type	6	6	5	5	8	7	7	96.907	883	27.6602	26.9094	27.7229	27.7025	25.7033	25.6536	25.6337	25.1512	-1.96326	0.300326	3.36627	0.237183
P35232;C9JW96;C9JZ20;E7ESE2;E9PCW0;P35232-2;D6RBK0	PHB	Prohibitin	7	12	12	12	62.1	62.1	62.1	29.804	272	30.857	30.6784	30.0607	30.4529	28.4281	28.534	28.4862	28.7004	-1.9751	0	4.44815	0
Q9P258	RCC2	Protein RCC2	1	5	5	5	11.3	11.3	11.3	56.084	522	27.7005	27.6531	27.1331	27.6406	25.9314	25.4018	25.5019	25.3826	-1.9774	0.0736964	4.03004	0.875458
P00390-5;P00390-4;P00390-2;P00390-3;P00390;A0A2R8YF59;H0YC68	GSR	Glutathione reductase, mitochondrial	7	4	4	4	13.9	13.9	13.9	47.267	440	27.2583	27.8687	27.1216	27.9932	25.7867	25.6796	25.3213	25.4843	-1.99247	0.221819	3.65993	0.494292
H3BV90;Q6FI81-3;Q6FI81;H3BUG4;H3BT65;H3BQ23;Q6FI81-2	CIAPIN1	Anamorsin	7	3	3	1	13.8	13.8	4.5	26.446	246	27.5399	27.7109	26.6458	27.6532	25.4211	25.196	25.3965	25.4496	-2.02166	0.135898	3.31241	0.164263
P14618;P14618-2;P14618-3;B4DNK4;H3BTN5;H3BR70;H3BQ34;H3BUW1;H3BTJ2;H3BT25;H3BU13;H3BN34;H3BQZ3;P30613-2;P30613	PKM	Pyruvate kinase PKM;Pyruvate kinase	15	34	34	34	70.2	70.2	70.2	57.936	531	33.6834	33.6573	33.5684	33.735	31.6715	31.5733	31.725	31.56	-2.02857	0	7.68493	1.08779e-15
Q15393;Q15393-3;Q15393-2;I3L4G7;J3QL37;H3BMB0;J3QRB2;J3QKV4	SF3B3	Splicing factor 3B subunit 3	8	56	56	56	61.6	61.6	61.6	135.58	1217	36.3708	36.5178	36.3621	36.4323	34.2931	34.2638	34.454	34.4747	-2.04933	0	7.16998	0
P49773;D6REP8;D6RE99;D6RD60;D6RC06	HINT1	Histidine triad nucleotide-binding protein 1	5	4	4	4	47.6	47.6	47.6	13.802	126	29.5184	29.6679	29.0952	29.7419	28.1888	25.059	28.3303	28.1447	-2.07511	0.18738	1.41167	0.243099
C9J384;Q9BQ75-2;Q9BQ75;H7C515	CMSS1	Protein CMSS1	4	5	5	5	25.8	25.8	25.8	26.228	225	27.8088	27.8602	27.0386	27.6602	25.6274	25.4172	25.4766	25.5435	-2.07577	0.278066	4.20133	0.287693
Q15459;Q15459-2;H7C1L2;F8WB66;F8WC79	SF3A1	Splicing factor 3A subunit 1	5	38	38	38	48.8	48.8	48.8	88.885	793	35.0497	35.0933	35.2203	35.1152	33.0746	32.9283	33.1444	33.0114	-2.07992	0	7.48016	0
Q12874	SF3A3	Splicing factor 3A subunit 3	1	32	32	32	69.5	69.5	69.5	58.848	501	34.6032	34.6782	34.9115	34.7636	32.5779	32.5266	32.6855	32.8255	-2.08522	0	6.27406	0
P23258;Q9NRH3;K7EIS0;K7EKE5	TUBG1	Tubulin gamma-1 chain;Tubulin gamma-2 chain;Tubulin gamma chain	4	7	7	7	20.2	20.2	20.2	51.169	451	28.3732	28.5841	27.7796	28.5654	25.2355	26.654	25.545	27.4878	-2.09499	0.0222458	2.0445	0.0189033
O75940	SMNDC1	Survival of motor neuron-related-splicing factor 30	1	4	4	4	30.3	30.3	30.3	26.711	238	28.4429	28.3417	29.4681	28.5633	25.5966	26.884	27.1902	26.7278	-2.10436	0.0724909	2.55145	0.201371
Q8N8D1;H3BT73	PDCD7	Programmed cell death protein 7	2	10	10	10	29.9	29.9	29.9	54.699	485	29.188	29.4456	29.4249	29.4814	28.1691	25.1706	27.6457	28.0402	-2.12854	0.0214317	1.62555	0.0328166
P16403;P16402;P22492	HIST1H1C	Histone H1.2;Histone H1.3	3	10	10	3	35.2	35.2	12.2	21.364	213	32.5731	32.4645	32.4275	32.2788	30.0877	30.4768	30.3859	30.2773	-2.12908	0	6.06725	0
Q9Y3B4	SF3B6	Splicing factor 3B subunit 6	1	6	6	6	51.2	51.2	51.2	14.585	125	32.2271	32.6633	32.4803	32.3638	30.1938	30.079	30.5788	30.3356	-2.1368	0	5.26762	0
Q8IWZ8;V9GZ08;B4DVK3;Q8IWZ8-2;K7EM86;K7ESM0;K7ELR6	SUGP1	SURP and G-patch domain-containing protein 1	7	14	14	14	27.4	27.4	27.4	72.47	645	29.785	29.8589	29.2227	29.3263	27.4483	27.3612	27.3499	27.4277	-2.15147	0	4.94813	0
G3V325;O75127;C9JJT5;C9JU26;P56134-4;P56134-3;P56134-2;P56134;C9JGL8	ATP5J2-PTCD1	Pentatricopeptide repeat-containing protein 1, mitochondrial	9	5	5	5	7.2	7.2	7.2	84.109	749	27.458	27.7073	27.5611	27.6836	25.5722	25.312	25.3683	25.5311	-2.15663	0.150963	4.64905	0.742126
H3BRU6;F8VZX2;Q15366-7;Q15366-8;Q15366-4;Q15366-5;Q15366-6;Q15366-3;Q15366;Q15366-2;F8VXH9;F8W0G4;F8W1G6;J3QT27;E9PFP8;P57721-2;P57721-3;P57721-5;P57721-4;P57721;F8VRH0;F8VTZ0;H3BND9;H3BSS4	PCBP2	Poly(rC)-binding protein 2;Poly(rC)-binding protein 3	24	6	4	4	28.2	17.9	17.9	31.6	301	28.6442	28.4795	27.443	28.8553	26.8882	24.6808	27.5148	25.7092	-2.15724	0.131359	1.61554	0.0593628
Q9BWG4-2;Q9BWG4;U3KQ46;U3KQP2;V9GYB2;U3KPY3	SSBP4	Single-stranded DNA-binding protein 4	6	3	2	2	11.8	9.1	9.1	37.214	363	27.9044	27.9152	27.6316	28.0334	25.565	25.3824	25.6103	26.2879	-2.15975	0.0929821	3.99765	0.482767
Q7RTV0	PHF5A	PHD finger-like domain-containing protein 5A	1	8	8	8	70	70	70	12.405	110	32.3392	32.2526	32.485	32.1012	30.0061	30.0296	30.1897	30.2904	-2.16554	0	6.07446	0
O14776-2;O14776;G3V220;Q5VWI1	TCERG1	Transcription elongation regulator 1	4	17	17	17	16.7	16.7	16.7	121.69	1077	30.3269	30.435	30.6828	30.5025	28.6118	28.4123	27.7234	28.5042	-2.17386	0	4.27471	0
B0YJC4;P08670;B0YJC5;A0A1B0GTT5;P17661;A0A1B0GVG8;H7C5W5;P41219;P41219-2;F8W835;Q16352;P07197-2;P07196	VIM	Vimentin	13	12	11	10	30.2	28.1	26	49.653	431	28.1773	28.2102	27.9809	28.258	25.8226	25.4093	25.5463	27.1437	-2.17613	0.0605968	2.76244	0.0367219
E2QRB9;E9PIR7;F8W809;A0A087WSW9;A0A182DWI3;A0A087WSY9;Q16881-7;Q16881-5;Q16881-2;Q16881-4;Q16881-3;Q16881-6;Q16881;E9PKD3;A0A0B4J225;E9PIZ5	GML	Thioredoxin reductase 1, cytoplasmic	16	4	4	4	18.5	18.5	18.5	50.723	460	27.3336	27.6495	27.3034	27.508	25.0327	25.2161	25.1886	25.5667	-2.19763	0.198998	4.48249	1.58008
P41223;P41223-2;C9JCD9;F8WCN7	BUD31	Protein BUD31 homolog	4	7	7	7	40.3	40.3	40.3	17	144	28.6256	28.4546	28.9837	28.4591	26.2816	26.336	26.6675	26.4078	-2.20752	0	5.19624	0
O60563;C9JUL2;H7BZ27;A0A1W2PQ16;O60563-2;O60583-2;O60583	CCNT1	Cyclin-T1	7	6	6	6	9.5	9.5	9.5	80.684	726	31.523	31.6224	31.1229	31.4559	30.5082	30.4335	25.2721	30.536	-2.24359	0.0807154	0.862638	0.0271558
P49406;S4R3W9;A0A0A0MRF4;S4R455;H7C2J0	MRPL19	39S ribosomal protein L19, mitochondrial	5	5	5	5	18.2	18.2	18.2	33.535	292	27.65	27.7698	27.9259	27.8865	25.478	25.4575	25.7028	25.6078	-2.24652	0.0946095	4.99945	0.640836
Q15758;M0QXM4;Q15758-3;Q15758-2;M0QX44	SLC1A5	Neutral amino acid transporter B(0)	5	6	6	6	14.6	14.6	14.6	56.598	541	28.5506	28.502	28.3801	28.3734	26.7734	27.0277	25.5852	25.3723	-2.26188	0.0388851	2.72989	0.0874887
P0CG12	CHTF8	Chromosome transmission fidelity protein 8 homolog isoform 2	1	10	10	10	31.5	31.5	31.5	51.391	524	27.7119	27.8075	27.3182	28.1649	25.4865	25.4021	25.7295	25.3073	-2.26929	0.0671614	4.19676	0.257238
Q9NW64;Q9NW64-2;E5RJW4;E5RHA8	RBM22	Pre-mRNA-splicing factor RBM22	4	8	8	8	22.6	22.6	22.6	46.895	420	30.2256	30.6291	30.1145	30.3101	28.0365	27.9859	28.0283	27.9976	-2.30775	0	6.08733	1.08779e-15
H0YL53;O43663-3;O43663-2;O43663-4;O43663	PRC1	Protein regulator of cytokinesis 1	5	2	2	2	4.1	4.1	4.1	22.964	195	31.1095	31.5225	31.2439	31.2816	29.9255	25.3602	30.214	30.3682	-2.32243	0.104791	0.989487	0.0475425
P40937-2;P40937;E9PEP3;C9JH72;F5H5S0;F5H304;F5H0U6	RFC5	Replication factor C subunit 5	7	5	5	5	17.6	17.6	17.6	36.104	319	27.888	28.0103	27.1242	28.071	25.8769	25.2905	25.1478	25.4737	-2.32611	0.0839054	3.52344	0.171704
Q5RHS7	S100A2		1	2	2	1	28.4	28.4	17.9	10.97	95	30.5338	30.7867	30.4168	30.8644	25.5167	29.0701	29.3297	29.3778	-2.32682	0.032843	1.31234	0.0291148
Q9Y3C6	PPIL1	Peptidyl-prolyl cis-trans isomerase-like 1	1	4	4	4	31.3	31.3	31.3	18.237	166	28.5831	28.498	29.1692	28.9913	25.5111	27.8373	25.4168	27.0191	-2.36432	0.0653327	2.07646	0.0558581
O43719;Q5H919;Q5H918	HTATSF1	HIV Tat-specific factor 1	3	22	22	22	33.5	33.5	33.5	85.852	755	31.66	32.0115	32.4297	31.9449	29.3828	29.4863	29.77	29.8613	-2.38644	0	4.73823	0
Q13573;G3V3A4;G3V4X8;G3V5R3	SNW1	SNW domain-containing protein 1	4	18	18	18	42.5	42.5	42.5	61.494	536	31.0508	31.1975	31.2073	31.2709	28.5276	28.8709	29.0064	28.7384	-2.39576	0	6.16483	0
Q15428;K7EMT0	SF3A2	Splicing factor 3A subunit 2	2	16	16	16	38.4	38.4	38.4	49.255	464	33.8158	34.0038	33.4599	33.6577	31.1405	31.2795	31.3417	31.3648	-2.45266	0	5.92179	0
Q8IV48;E5RIV7	ERI1	3-5 exoribonuclease 1	2	5	5	5	14.3	14.3	14.3	40.063	349	28.0237	27.9679	27.8957	28.0305	25.6624	25.1739	25.382	25.8643	-2.45881	0.127173	4.74132	0.889771
Q13257;Q13257-2	MAD2L1	Mitotic spindle assembly checkpoint protein MAD2A	2	6	6	6	27.8	27.8	27.8	23.51	205	27.8801	27.8924	28.1608	27.8507	25.4042	25.3434	25.366	25.7225	-2.48697	0.171599	4.81891	0.619203
P35250-2;P35250;A0A087WVY3;H7C5P4;H7C5S7;H7C5P1;H7C5Q7;F8WC37;H7C5A0;H7C5G4;H7C596	RFC2	Replication factor C subunit 2	11	7	7	7	30.3	30.3	30.3	35.243	320	28.0414	27.7861	28.1404	27.9374	25.5755	25.3794	25.4459	25.5068	-2.4994	0.137331	5.39595	1.34415
A0A3B3IS71;P06400	RB1	Retinoblastoma-associated protein	2	3	3	3	3.1	3.1	3.1	105.45	923	28.4262	28.0427	27.61	28.2638	25.6483	25.3715	25.585	25.6364	-2.52537	0.0799664	4.40201	0.127258
Q8NB15;Q8NB15-1;H7BY64	ZNF511	Zinc finger protein 511	3	5	5	5	18.7	18.7	18.7	28.265	252	28.3593	28.3957	27.5345	27.9176	25.8022	25.5147	25.4156	25.3638	-2.52769	0.0313466	4.25715	0.275189
Q9NYY8-2;Q9NYY8	FASTKD2	FAST kinase domain-containing protein 2	2	7	7	7	14	14	14	74.535	648	27.9397	28.1346	27.5968	27.9273	25.2772	25.3935	24.9984	25.4518	-2.61939	0.202948	4.63961	0.638593
E9PBF6;P20700;A0A0D9SFE5;A0A0D9SFY5	LMNB1	Lamin-B1	4	10	8	7	20.7	18.3	16.3	44.643	387	28.3921	27.8995	27.9943	28.0114	25.5055	25.4399	25.5872	25.2312	-2.63338	0.0403788	5.16908	0.431983
A0A087X0M4;Q9BWU0;A0A087WWF4;H7C256	SLC4A1AP	Kanadaptin	4	24	24	24	36.1	36.1	36.1	82.89	742	31.9074	31.5105	31.9554	31.2447	28.8227	28.7301	28.9623	29.1491	-2.73845	0	5.1275	0
Q9UNQ2;A0A0C4DGB1;D6RCL3	DIMT1	Probable dimethyladenosine transferase	3	5	5	5	21.1	21.1	21.1	35.236	313	28.2931	27.9804	28.2002	28.1274	25.505	25.2076	25.4588	25.3687	-2.76524	0.201164	6.79672	0.618782
O95816;O95816-2	BAG2	BAG family molecular chaperone regulator 2	2	6	6	6	25.6	25.6	25.6	23.772	211	28.9077	28.619	28.3068	28.8708	25.513	25.3728	25.7554	26.9744	-2.77221	0.203093	3.30858	0.265405
Q9NVM6;S4R343;H0YLQ7;H0YK99	DNAJC17	DnaJ homolog subfamily C member 17	4	4	4	4	18.4	18.4	18.4	34.687	304	28.1685	28.4833	27.9971	28.077	25.3833	25.4557	25.5427	25.2377	-2.77665	0.110058	5.13899	0.472463
Q06210-2;Q06210;O94808;E5RJP4	GFPT1	Glutamine--fructose-6-phosphate aminotransferase [isomerizing] 1	4	19	19	19	37.3	37.3	37.3	76.758	681	30.235	30.075	29.0547	29.74	27.1441	27.1664	26.6803	26.9553	-2.78964	0	4.18564	0
A0A0C4DGL3;H0YNW5;H0YKC5;P33316-2;P33316;H0YMP1;H0YMM5;H0YNJ9;H0YKI0	DUT	Deoxyuridine 5-triphosphate nucleotidohydrolase, mitochondrial	9	6	6	6	53.9	53.9	53.9	15.395	141	28.0247	28.0028	28.568	27.7636	25.0315	25.2438	25.6385	25.1441	-2.82529	0.110432	4.69244	0.202965
Q2TBE0;Q2TBE0-2;H7C3G7;Q2TBE0-3;H0YE03	CWF19L2	CWF19-like protein 2	5	9	9	9	11.4	11.4	11.4	103.79	894	28.4796	28.5306	28.2313	28.3038	25.5631	25.352	25.3144	25.5972	-2.92964	0.307695	6.36435	0.383351
O95347;O95347-2;A0A0C4DGE5;Q5T821	SMC2	Structural maintenance of chromosomes protein 2	4	8	8	8	7.9	7.9	7.9	135.65	1197	28.3627	28.4472	28.6545	28.3836	25.593	25.4966	25.4032	25.5776	-2.9444	0.0937532	5.93639	0.911288
Q96GA3;A0A075B6Q4	LTV1	Protein LTV1 homolog	2	8	8	8	19.2	19.2	19.2	54.854	475	28.1825	28.6013	28.7006	28.5861	25.6468	25.1998	25.3755	26.0097	-2.95969	0.154983	5.0306	0.530962
Q9P2D1;H0YJG4;A0A2R8Y840;H3BTW3;Q9HCK8-2;Q9HCK8;Q8TD26;Q3L8U1-2;Q3L8U1-3;Q3L8U1;C9JFU2;H7C294;A0A087WU44;Q8TD26-3	CHD7	Chromodomain-helicase-DNA-binding protein 7	14	8	8	7	3.2	3.2	2.9	335.92	2997	28.5748	28.624	28.342	28.4052	25.566	25.2875	25.4834	25.5444	-3.01617	0.208138	5.70351	0.669379
A0A3B3IRU2;A0A3B3ISH1	A0A3B3IRU2		2	5	1	1	76.7	27.4	27.4	8.0444	73	28.5065	28.8235	28.6633	28.2615	25.1542	25.755	25.3418	25.7156	-3.07205	0.180028	5.23199	0.943622
Q9ULR0;Q9ULR0-2;Q9ULR0-1;A8MVI5;D6RC18;H0YA89	ISY1	Pre-mRNA-splicing factor ISY1 homolog	6	6	6	6	25.6	25.6	25.6	32.992	285	28.5974	28.8146	28.9343	28.4735	25.8029	25.6156	25.5472	25.4965	-3.08942	0.1839	5.99078	0.680485
A0A0A0MRM9;Q14978;Q14978-3;Q14978-2;S4R402;S4R341;S4R349	NOLC1	Nucleolar and coiled-body phosphoprotein 1	7	2	2	2	3.7	3.7	3.7	74.543	708	28.0932	29.0624	28.4775	28.2734	25.639	25.3168	25.4444	25.137	-3.09231	0.206862	4.77009	0.162043
Q8NI27;A0A0C4DG98;F2Z2V2;H0Y815	THOC2	THO complex subunit 2	4	8	8	8	5.8	5.8	5.8	182.77	1593	28.5696	28.4672	28.3923	28.4633	25.2532	25.0445	25.6094	25.5895	-3.09895	0.067209	6.05052	0.375011
Q96BP3;F5H7P7;Q96BP3-2;D6R9Q1;D6RB19;D6RHV0;D6RA12;D6RDA4;D6RD43;H0Y8N5	PPWD1	Peptidylprolyl isomerase domain and WD repeat-containing protein 1	10	7	7	7	11.6	11.6	11.6	73.574	646	28.5222	28.6378	28.241	28.4997	25.4219	24.8578	25.6932	25.5093	-3.10463	0.0261665	5.36346	0.682665
Q58FF8	HSP90AB2P	Putative heat shock protein HSP 90-beta 2	1	8	1	1	20.2	3.9	3.9	44.348	381	28.6443	28.6377	28.8916	28.699	25.7577	25.6539	25.6124	25.4255	-3.10577	0.159223	5.86828	0.972126
P33992;B1AHB1;B1AHA9;B1AHB2	MCM5	DNA replication licensing factor MCM5	4	7	7	7	11.7	11.7	11.7	82.285	734	28.1542	28.278	28.592	28.2714	25.2788	25.0077	25.1817	25.3986	-3.10723	0.0706464	6.05309	1.03726
Q09161;X6R941;F2Z2T1	NCBP1	Nuclear cap-binding protein subunit 1	3	16	16	16	25.6	25.6	25.6	91.838	790	29.0333	28.2904	29.7571	28.7475	25.4227	26.5233	25.5314	25.416	-3.23372	0.137015	3.62414	0.0986145
Q5JY65;Q9BZJ0-2;Q9BZJ0-3;Q9BZJ0	CRNKL1	Crooked neck-like protein 1	4	26	26	26	32.2	32.2	32.2	99.172	836	31.9345	31.2499	31.4159	31.2129	28.3133	27.3762	28.6324	28.5464	-3.23625	0	4.16769	0
Q69YN2;Q69YN2-3;A0A286YF56;A0A0S2Z5Q6;A0A286YEP9;Q69YN2-2	CWF19L1	CWF19-like protein 1	6	10	10	10	19.1	19.1	19.1	60.618	538	28.695	28.8231	28.4113	28.7431	25.455	25.2375	25.4172	25.5878	-3.24374	0.165873	6.29888	0.517117
Q9NR30;Q9NR30-2	DDX21	Nucleolar RNA helicase 2	2	25	25	23	40.6	40.6	37.2	87.343	783	32.2758	32.0573	32.2485	32.0685	28.7458	28.8723	28.8576	29.1848	-3.24743	0	6.98642	1.08779e-15
P63162;P63162-2;J3QLE5	SNRPN	Small nuclear ribonucleoprotein-associated protein N	3	17	6	6	75.8	37.9	37.9	24.614	240	29.6782	28.7708	28.942	28.7793	25.6692	25.5008	26.4476	25.4049	-3.28698	0.0373905	4.29125	0.0769137
Q9HCS7	XAB2	Pre-mRNA-splicing factor SYF1	1	34	34	34	41.3	41.3	41.3	100.01	855	31.3247	31.1975	32.0746	31.445	27.9756	28.4197	28.3249	28.1649	-3.28922	0	5.27586	0
Q9BY44-4;Q9BY44-3;Q9BY44;F8WAE5;C9IZE1;Q9BY44-2;H7C5Q3;H7C5R5;F8WF18;F8WAT3	EIF2A	Eukaryotic translation initiation factor 2A;Eukaryotic translation initiation factor 2A, N-terminally processed	10	11	11	11	25.6	25.6	25.6	57.994	524	29.1722	29.327	28.2909	29.3226	25.7446	25.4573	25.6141	25.8967	-3.34998	0.274113	4.64036	0.480188
P52292;J3QLL0;J3KS65	KPNA2	Importin subunit alpha-1	3	9	9	9	22.5	22.5	22.5	57.861	529	28.9037	28.9567	28.732	29.3438	25.6687	25.5972	25.3509	25.582	-3.43439	0.114948	5.80534	0.0606706
E5RHG8;Q15369-2;Q15369;R4GMY8	TCEB1	Transcription elongation factor B polypeptide 1	4	4	4	4	34.8	34.8	34.8	9.9601	89	28.6999	28.8178	29.5049	28.9236	25.5855	25.4296	25.6092	25.5838	-3.43454	0.179064	5.69723	0.206212
P52701;A0A087WWJ1;P52701-4;P52701-2;P52701-3;F8WAX8;A0A087WYT6;U3KQ72;C9JH55;C9J8Y8;C9J7Y7	MSH6	DNA mismatch repair protein Msh6	11	13	13	13	11.8	11.8	11.8	152.78	1360	28.8461	28.9092	28.8363	29.0473	25.2598	25.4196	25.5702	25.5048	-3.47113	0.17604	6.8869	0.625304
Q9BRR8;K7EQ19	GPATCH1	G patch domain-containing protein 1	2	11	11	11	17.9	17.9	17.9	103.34	931	28.7695	29.006	28.7586	29.0552	25.5582	25.4453	25.3938	25.1829	-3.50228	0.192722	6.92871	0.70728
P49736;H0Y8E6	MCM2	DNA replication licensing factor MCM2	2	12	12	12	15.9	15.9	15.9	101.89	904	28.9648	29.0334	29.005	28.8127	25.5882	25.3551	25.2391	25.5659	-3.51692	0.0187591	6.09807	1.07189
Q8WW12;Q8WW12-2;Q8WW12-3	PCNP	PEST proteolytic signal-containing nuclear protein	3	8	8	8	51.1	51.1	51.1	18.925	178	29.0372	28.7254	29.0814	28.7672	25.4217	25.3661	25.5253	25.1826	-3.52887	0.173146	6.39211	0.455643
P08579	SNRPB2	U2 small nuclear ribonucleoprotein B	1	12	10	10	55.1	48.4	48.4	25.486	225	32.9898	32.8782	32.9898	32.4149	29.1054	29.2341	29.4391	29.3072	-3.54671	0	6.36237	1.08779e-15
O60306;H0YH15;H0YLN9	AQR	Intron-binding protein aquarius	3	50	50	50	41.1	41.1	41.1	171.29	1485	32.2943	32.3744	32.3656	32.0829	28.702	28.8763	28.4906	28.8123	-3.55901	0	7.27331	1.08779e-15
Q16795;A0A3B3ISG8;H3BRM9;F5H0J3	NDUFA9	NADH dehydrogenase [ubiquinone] 1 alpha subcomplex subunit 9, mitochondrial	4	6	6	6	19.9	19.9	19.9	42.509	377	29.3182	29.0395	28.5961	29.2073	25.3045	25.341	25.4358	25.3076	-3.69306	0.170318	5.41137	0.0713543
P09661;H0YKK0;H0YMA0;H0YLR3	SNRPA1	U2 small nuclear ribonucleoprotein A	4	13	13	13	62.7	62.7	62.7	28.415	255	33.942	34.0382	33.7793	33.8902	30.0535	29.9473	30.1552	30.266	-3.80696	0	8.02	0
P25205;P25205-2;J3KQ69;Q7Z6P5	MCM3	DNA replication licensing factor MCM3	4	11	11	11	15.8	15.8	15.8	90.98	808	28.9938	29.404	29.292	29.5501	25.244	25.2881	25.9317	25.4694	-3.82669	0.0987474	5.35812	1.20733
Q8N954;Q8N954-2	GPATCH11	G patch domain-containing protein 11	2	7	7	7	20	20	20	33.277	285	29.2474	29.3597	29.6347	29.1882	25.3193	25.2132	26.0455	25.5134	-3.83466	0.20343	5.92636	1.51903
Q9H5Z1-2;Q9H5Z1;Q5THR1;Q5THQ7;F2Z2Z2	DHX35	Probable ATP-dependent RNA helicase DHX35	5	14	14	14	27.5	27.5	27.5	75.439	672	29.5951	29.4726	29.5097	29.5379	25.4945	25.6908	25.4636	25.4315	-4.0087	0.257217	7.58876	0.842171
Q8WXX5	DNAJC9	DnaJ homolog subfamily C member 9	1	9	9	9	27.3	27.3	27.3	29.909	260	29.6173	29.524	29.434	29.696	25.5781	25.5275	25.1257	25.561	-4.11972	0.178659	6.61482	0.787377
A0A087WVC1;Q9BQ39	DDX50	ATP-dependent RNA helicase DDX50	2	13	11	11	20	16.3	16.3	82.226	730	29.6992	29.6342	29.1724	29.5671	25.6444	25.3639	25.0961	25.4776	-4.12273	0.149979	5.64048	0.260161
O95926;O95926-2	SYF2	Pre-mRNA-splicing factor SYF2	2	6	6	6	40.7	40.7	40.7	28.722	243	29.6849	29.8848	30.5625	29.1167	25.8028	25.0049	25.4259	25.6437	-4.34288	0.114661	4.51806	0.509907
P16383-2;P16383;P16383-3;P16383-4;C9JII4;H7C335;S4R465	GCFC2	GC-rich sequence DNA-binding factor 2	7	8	8	8	13.6	13.6	13.6	84.846	743	29.757	30.0655	29.2684	29.8591	25.6205	25.1062	25.6024	25.2266	-4.34858	0.15297	5.99937	0.481485
O60508;Q5SRN1	CDC40	Pre-mRNA-processing factor 17	2	17	17	17	37	37	37	65.521	579	30.5475	30.5485	30.7975	30.5336	25.6851	25.6177	26.7976	26.5699	-4.4392	0	5.15097	0
Q6SJ93-2;Q6SJ93;E9PS27	FAM111B	Protein FAM111B	3	12	12	12	18.6	18.6	18.6	81.2	704	30.0308	30.0585	30.093	30.0046	25.8275	25.156	25.8419	25.2341	-4.53185	0.269537	6.44449	1.26856
Q9UNP9-2;Q9UNP9;Q9UNP9-3;E9PKY5;E9PEQ6;E9PK21;E9PIB0	PPIE	Peptidyl-prolyl cis-trans isomerase E;Peptidyl-prolyl cis-trans isomerase	7	9	9	8	34.8	34.8	32.4	33.085	296	29.9242	30.1354	30.1089	30.063	25.4196	25.184	25.3072	25.8699	-4.61272	0.0668531	7.16821	1.72363
C9JYQ9;H0Y8C2;Q6P5R6	RPL22L1	60S ribosomal protein L22-like 1	3	4	4	4	45.5	45.5	45.5	14.478	121	29.909	30.3581	30.2535	30.1037	25.6402	25.1515	25.638	25.248	-4.73666	0.0556058	6.51261	0.575133
O75937;S4R3J5	DNAJC8	DnaJ homolog subfamily C member 8	2	11	11	11	44.7	44.7	44.7	29.841	253	30.5061	30.585	31.3475	30.8336	25.4898	25.451	25.5654	25.609	-5.28922	0.245649	6.43897	0.145797
Q8TEQ6	GEMIN5	Gem-associated protein 5	1	30	30	30	24.7	24.7	24.7	168.59	1508	31.031	31.1484	30.8721	31.0756	25.343	25.1579	25.6137	25.7141	-5.57458	0.117289	7.43063	1.08484
P33991;A0A3B3IT92;A0A3B3IU45;A0A3B3IS57;A0A3B3ITP6;E5RG31;A0A3B3IRR8;E5RFR3;E5RG53;A0A3B3ISC1;A0A3B3IS88	MCM4	DNA replication licensing factor MCM4	11	40	40	40	52.6	52.6	52.6	96.557	863	33.7639	33.9512	33.9341	33.9266	28.4241	28.3246	28.3406	27.9901	-5.62412	0	8.54004	0
Q9BTE3-2;Q9BTE3;Q9BTE3-3	MCMBP	Mini-chromosome maintenance complex-binding protein	3	22	22	22	40.8	40.8	40.8	72.748	640	31.3014	31.4484	30.9855	31.203	25.8796	25.5326	25.3245	25.2403	-5.74033	0.268974	7.23708	0.596107
P33993;P33993-3;P33993-2;C9J8M6	MCM7	DNA replication licensing factor MCM7	4	26	26	26	45.8	45.8	45.8	81.307	719	31.9979	32.1298	32.1315	32.1574	25.6382	25.6448	25.3694	25.6773	-6.52175	0.111195	8.51026	1.90257
Q14566	MCM6	DNA replication licensing factor MCM6	1	39	39	39	47.1	47.1	47.1	92.888	821	32.7894	32.9531	32.9712	32.7923	26.4639	26.2796	26.3511	25.2715	-6.78499	0	6.4851	0

## Sheet: II-Proteins Enriched HUvsHUGSK
Analysis II-Proteins Enriched HU vs HU+GSK591
Protein IDs	Gene names	Protein names	Number of proteins	Peptides	Razor + unique peptides	Unique peptides	Sequence coverage [%]	Unique + razor sequence coverage [%]	Unique sequence coverage [%]	Mol. weight [kDa]	Sequence length	mean_control_log2_LFQ intensity HU_GSK591_01	mean_control_log2_LFQ intensity HU_GSK591_02	mean_control_log2_LFQ intensity HU_GSK591_03	mean_control_log2_LFQ intensity HU_GSK591_04	mean_treatment_log2_LFQ intensity HU_01	mean_treatment_log2_LFQ intensity HU_02	mean_treatment_log2_LFQ intensity HU_03	mean_treatment_log2_LFQ intensity HU_04	mean_log2_fold_change	std_log2_fold_change	mean_-log10_pval	std_-1og10_pval
Q6Y7W6;I1E4Y6;Q6Y7W6-3;C9J0V6;C9JHT0;C9JRZ2;F8WCD5;C9JPV7;C9JXQ0;C9JH18;C9JW88;C9JH78;C9IYH5;C9J7G1;B8ZZD2;C9J1A6;A0A1U8QZH8;C9JZC0;REV__A0A087WZL0	GIGYF2	PERQ amino acid-rich with GYF domain-containing protein 2	19	55	55	1	48.4	48.4	0.8	150.07	1299	28.8756	28.0895	28.5313	27.7433	34.6253	34.519	34.5939	34.618	6.27912	0	6.58862	0
Q32P28-4;Q32P28;Q32P28-3;H7C2W6;Q32P28-2;E2QRI1	LEPRE1	Prolyl 3-hydroxylase 1	6	17	17	17	30.8	30.8	30.8	78.921	697	25.6162	25.2354	25.3902	24.4374	30.5017	29.9047	31.0277	30.9571	5.42799	0.155215	4.79604	0.378362
H0YH87;A0A2R8Y7P6;A0A2R8YDM9;V9GY86;A0A2R8Y5A6;Q99700-2;Q99700-4;Q99700;F8WB06;F8VQP2;Q99700-5;F8W0B5;F8VVY6;F8VRK6;F8WB05	ATXN2	Ataxin-2	15	21	21	21	38.1	38.1	38.1	90.166	835	25.8689	25.1538	25.5772	25.761	30.8102	31.1625	30.9452	30.9232	5.37005	0	7.11741	0
O00267-2;O00267;M0QYL9	SUPT5H	Transcription elongation factor SPT5	3	27	27	27	32.4	32.4	32.4	120.5	1083	26.379	26.275	25.5575	27.067	31.6579	31.6157	31.3827	31.5987	5.24414	0	5.52343	0
A0AV96-2;A0AV96;D6R9D6;B7Z8Z7;D6RBS9;D6REZ6;D6R9M7;D6RBP6;D6RA49;D6RFL5;Q8TBY0-2;Q8TBY0-3;Q8TBY0;D6RCT1;D6RF41;Q5T0W7;F8W9F8;Q9NQ94-5;Q9NQ94-6;Q9NQ94-3;Q9NQ94-2;Q9NQ94-4;Q9NQ94	RBM47	RNA-binding protein 47	23	14	14	14	30	30	30	56.919	524	25.0874	25.5685	25.7592	24.7188	30.3458	30.6011	30.169	29.9224	4.97608	0.162217	5.49727	1.08385
Q9H3H3;Q9H3H3-3;Q9H3H3-1	C11orf68	UPF0696 protein C11orf68	3	10	10	10	50.7	50.7	50.7	31.43	292	25.1018	27.08	27.9947	25.0838	31.351	31.2539	31.2856	31.1612	4.94785	0.270408	3.31181	0.398021
O94776;O94776-2	MTA2	Metastasis-associated protein MTA2	2	13	13	13	23.4	23.4	23.4	75.022	668	25.6229	26.305	25.4534	24.8368	30.906	29.9829	30.1014	30.8653	4.90941	0.199859	4.70352	0.31313
O75718;C9JP16	CRTAP	Cartilage-associated protein	2	13	13	13	33.4	33.4	33.4	46.561	401	27.0603	26.1854	27.5988	24.9009	31.1652	31.0783	31.1424	30.6886	4.58226	0.053573	3.58603	0.152662
O60573;B9A044;O60573-2;C9JEL3;B8ZZL3;B4E1E4;B9A023	EIF4E2	Eukaryotic translation initiation factor 4E type 2	7	15	15	2	61.6	61.6	4.1	28.362	245	28.4477	28.0407	27.6067	28.9239	32.7928	32.8084	32.8719	32.6219	4.51898	0	5.38547	1.08779e-15
Q9H7E2-3;Q9H7E2;Q9H7E2-2;B1AMN9;F2Z2Y2	TDRD3	Tudor domain-containing protein 3	5	20	20	20	32.5	32.5	32.5	83.102	744	25.3766	27.6518	25.1903	25.4609	29.9986	29.986	30.0616	30.47	4.20916	0.0851717	3.3862	0.0182456
K7EQ55;K7EK33;Q96EP5-2;Q96EP5;K7EQ02	DAZAP1	DAZ-associated protein 1	5	12	12	12	36.2	36.2	36.2	43.312	406	27.5851	28.5897	27.5191	27.7613	32.1397	31.7036	31.8795	32.2577	4.13134	0	5.24079	0
Q9UBB5;X6RBL6;Q9UBB5-3	MBD2	Methyl-CpG-binding domain protein 2	3	7	7	7	25.8	25.8	25.8	43.254	411	25.3985	25.2704	24.907	25.2892	29.3862	29.5037	29.1459	29.098	4.06716	0.174661	5.94416	0.568565
Q9BRZ2;C9JI91;Q9BRZ2-2;Q9BRZ2-3;A0A0D9SF19	TRIM56	E3 ubiquitin-protein ligase TRIM56	5	6	6	6	12.8	12.8	12.8	81.487	755	32.4241	25.3304	32.6364	25.349	32.9652	32.7959	32.9721	33.2312	4.05615	0.0548602	1.00454	0.00215812
O95985;O95985-3;O95985-2;H0Y6W0;H7C4B0;C9JEI7;C9JKE2;C9JT00;F2Z2A5;Q13472-3;Q13472-2;Q13472	TOP3B	DNA topoisomerase 3-beta-1;DNA topoisomerase	12	21	21	21	31.4	31.4	31.4	96.661	862	26.5636	26.5213	26.8726	26.3593	30.6649	29.9453	30.6363	30.9394	3.96729	0	5.53377	0
Q9P2N5;U3KPZ7	RBM27	RNA-binding protein 27	2	33	31	31	32	30.8	30.8	118.72	1060	28.2144	28.573	28.6423	28.438	32.7204	32.2856	32.1179	32.1008	3.83925	0	6.27212	0
P51114;B4DXZ6;P51114-2;E9PFF5;P51114-3;E7EU85;C9JAJ4;C9JZE0;C9JY20;C9IZ22;C9J5B4;C9JYQ6	FXR1	Fragile X mental retardation syndrome-related protein 1	12	31	31	24	55.2	55.2	40.4	69.72	621	30.7905	30.7764	30.9611	30.8233	34.5275	34.5793	34.5815	34.4899	3.70675	0	9.51693	0
O60568;H7C2S8;H7C2V1;H7C0B8;C9JU11;H7C2A8	PLOD3	Procollagen-lysine,2-oxoglutarate 5-dioxygenase 3	6	23	23	23	41.3	41.3	41.3	84.784	738	26.5597	27.5791	27.3851	27.7523	30.9161	31.0013	31.2285	30.9389	3.70217	0	4.99668	0
B4DHE8;Q96DH6-2;Q96DH6;B4DM51;Q96DH6-3;J3KTC1;J3QKT5;H0YHB7;O43347	IGSF9B	RNA-binding protein Musashi homolog 2	9	9	9	9	38	38	38	34.812	324	26.6722	27.7608	27.6475	27.7118	31.0517	31.1841	31.0292	31.0698	3.63562	0	5.06002	0
Q5JSZ5;Q5JSZ5-5;Q5JSZ9;H0Y412;A0A1W2PQP5;A0A2R8YET3	PRRC2B	Protein PRRC2B	6	15	13	13	8.6	7.7	7.7	242.96	2229	25.2887	25.2147	25.0103	25.1262	28.9762	28.0973	28.7409	29.1117	3.57155	0.123525	5.07646	0.275801
Q5BKZ1;A0A0A0MRN4;Q5BKZ1-2;E2QRN4	ZNF326	DBIRD complex subunit ZNF326	4	19	19	10	39.9	39.9	19.9	65.653	582	26.83	26.5951	26.6242	26.0387	29.8098	30.0358	30.2565	30.105	3.52977	0	5.76185	1.08779e-15
Q92615;A0A087X183;H0Y641;B5MCU2;X6RCG6;V9GYI5	LARP4B	La-related protein 4B	6	23	23	14	40	40	27.2	80.551	738	27.9475	27.3094	27.6253	27.4751	31.03	31.0488	31.1491	31.2404	3.52772	0	6.51332	1.08779e-15
Q9H6R4-4;Q9H6R4;A0A0A0MRW6;Q9H6R4-2;Q9H6R4-3;A0A0C4DFX0	NOL6	Nucleolar protein 6	6	11	11	11	16.4	16.4	16.4	127.32	1143	25.8025	25.9044	25.5797	25.4605	28.925	29.0807	29.1658	29.4096	3.45849	0	6.4783	0
A0A0U1RQK7;A0A0A0MSA7;O43432;O43432-3;O43432-4;O43432-2	EIF4G3	Eukaryotic translation initiation factor 4 gamma 3	6	16	13	13	10.8	9.4	9.4	195.27	1774	25.9845	25.3763	25.557	25.0289	29.1456	28.8922	28.8077	28.8576	3.4391	0	5.44937	0
Q5T8P6-2	Q5T8P6-2		1	35	1	0	33.5	1.5	0	111.02	983	25.43	25.0584	25.5046	27.1842	29.3544	29.0961	29.2381	29.0688	3.39504	0.177248	3.27152	0.0979298
Q96I24;Q96I24-2	FUBP3	Far upstream element-binding protein 3	2	21	19	19	48.1	45.3	45.3	61.64	572	29.7788	29.73	29.7164	29.523	32.9954	32.9651	32.9352	33.0939	3.31035	0	8.37488	0
P63272;D3DTZ5;J3QSB9;J3KSQ6	SUPT4H1	Transcription elongation factor SPT4	4	3	3	3	27.4	27.4	27.4	13.193	117	26.9924	25.3517	26.5325	28.171	30.2471	30.1116	29.6959	30.2013	3.30207	0.0969286	2.84034	0.214055
Q14694;Q14694-3;Q14694-2;J3KT19;H3BVF1;H3BQC6;H3BQP1;H3BNA1;H3BNS8;H3BNL0;Q68D90	USP10	Ubiquitin carboxyl-terminal hydrolase 10	11	39	39	39	57.1	57.1	57.1	87.133	798	31.3532	31.326	31.2801	31.3316	34.5909	34.5255	34.5666	34.6053	3.24935	0	11.0433	0
Q5H9U9;Q5H9U9-2;H0Y8H0;H0Y939	DDX60L	Probable ATP-dependent RNA helicase DDX60-like	4	22	17	17	14.1	11.1	11.1	197.67	1706	25.092	25.4937	27.1211	26.4097	28.6951	29.52	28.5662	29.399	3.01595	0.0537817	2.94604	0.0349561
P51116;I3L1Z2	FXR2	Fragile X mental retardation syndrome-related protein 2	2	27	26	24	52.3	51.1	46.7	74.222	673	29.8599	29.5884	29.5462	29.6629	32.5188	32.6208	32.8659	32.5599	2.97698	0	6.91289	0
J3QRV5;Q6P1M3-2;Q6P1M3;Q6P1M3-3;J3QLD8;J3QL58;J3QSA6;J3QS20	SPATS2	Lethal(2) giant larvae protein homolog 2	8	10	10	10	12.5	12.5	12.5	113.38	1019	24.7821	25.4462	25.3131	25.2528	28.1516	28.1649	28.1381	28.1071	2.94189	0.278288	6.12412	1.38773
Q9UK45;A0A087X2I5;K7ENY5;K7EML7;J3QRN1;Q8WXE0-2;Q8WXE0	LSM7	U6 snRNA-associated Sm-like protein LSm7	7	6	6	6	72.8	72.8	72.8	11.602	103	30.3612	30.9677	30.5791	30.1607	33.5722	33.2917	33.4865	33.4158	2.92436	0	5.42349	1.08779e-15
Q9Y4Y9;Q9Y4Y9-2;B8ZZF8	LSM5	U6 snRNA-associated Sm-like protein LSm5	3	3	3	3	82.4	82.4	82.4	9.9374	91	29.0367	29.3883	28.9096	29.06	32.0702	31.9118	31.9099	32.0581	2.88886	0	6.6672	0
E7ESY4;Q13330-3;Q13330;H0Y4T7;F8W9Y9;Q13330-2	MTA1	Metastasis-associated protein MTA1	6	8	8	8	13.2	13.2	13.2	79.372	703	25.5181	25.876	25.3879	25.6546	28.6413	28.2279	28.5614	28.5394	2.88335	0.528841	5.4619	0.589926
O00308;O00308-2;O00308-3;O00308-4;H0YBS9;H3BPJ8;H3BRX8;H3BS79	WWP2	NEDD4-like E3 ubiquitin-protein ligase WWP2	8	7	7	5	9.3	9.3	7.2	98.911	870	25.7215	26.0341	26.906	25.8869	29.2262	28.7886	28.989	28.6642	2.77988	0	4.12153	0
Q6WKZ4-3;Q6WKZ4;E7EX40;Q6WKZ4-2;Q6WKZ4-5;Q6WKZ4-1;Q7L804;Q7L804-2	RAB11FIP1	Rab11 family-interacting protein 1	8	8	8	8	15.1	15.1	15.1	70.982	649	25.4299	25.4727	25.3239	25.1471	28.2056	28.0135	27.9533	28.2093	2.75204	0.196995	5.3593	0.416811
P62310	LSM3	U6 snRNA-associated Sm-like protein LSm3	1	5	5	5	74.5	74.5	74.5	11.845	102	31.6789	31.7644	31.4088	31.6458	34.2827	34.225	34.4857	34.473	2.7421	0	6.78567	0
Q13547;Q5TEE2;E5RFI6;E5RJ04;E5RGV4;E5RHE7;E5RFP9;E5RK19;E7ESJ6;O15379;O15379-2	HDAC1	Histone deacetylase 1	11	10	5	5	24.5	13.3	13.3	55.102	482	27.4045	24.8732	25.1606	25.0965	28.256	28.3861	28.377	28.162	2.6616	0.119178	2.36044	0.0220753
A0A0A0MQV6;A0A087WUF6;P09038-2;P09038-3;P09038-1;P09038	FGF2	Fibroblast growth factor 2	6	4	4	4	13.2	13.2	13.2	30.752	288	25.2968	25.0881	25.2053	24.9939	27.6992	27.5682	28.125	27.8323	2.66016	0.22764	4.49001	0.395078
E9PC52;Q16576;Q16576-2;Q5JP02;Q5JP01;Q5JNZ6;C9J7L0	RBBP7	Histone-binding protein RBBP7	7	11	5	5	37	26	26	46.938	416	27.379	25.3412	25.0759	25.3198	28.2251	28.7178	28.6375	28.072	2.63413	0.141499	2.47217	0.0637373
O95777;F2Z2Y6;C9JIZ0;C9JNV3	LSM8	U6 snRNA-associated Sm-like protein LSm8	4	8	8	8	100	100	100	10.403	96	30.1569	30.4443	30.2944	30.3189	32.9172	32.7632	33.1118	32.9344	2.628	0	6.90014	0
Q96AE4-2	FUBP1	Far upstream element-binding protein 1	1	35	2	0	58.3	3.2	0	68.604	653	25.537	25.4144	25.3785	25.3507	28.4914	28.5443	27.0841	28.0425	2.6204	0.166501	3.41085	0.148332
Q14258;A0A3B3IUA7	TRIM25	E3 ubiquitin/ISG15 ligase TRIM25	2	26	26	26	51.6	51.6	51.6	70.973	630	29.738	29.87	29.6855	29.7511	32.4622	32.2729	32.2871	32.3671	2.58617	0	8.05047	0
P31151;Q86SG5	S100A7	Protein S100-A7	2	5	5	5	42.6	42.6	42.6	11.471	101	25.1988	25.524	25.3906	24.9743	28.0185	27.784	27.7241	27.8838	2.58065	0.381314	4.8654	0.316634
P48634;P48634-3;P48634-2;P48634-4	PRRC2A	Protein PRRC2A	4	31	29	29	20.4	19.5	19.5	228.86	2157	28.6221	28.6576	28.8856	28.0356	31.0664	31.0771	31.193	31.1822	2.57946	0	5.08134	0
Q06787-5;Q06787-3;Q06787;Q06787-6;Q06787-4;Q06787-7;Q06787-10	FMR1	Fragile X mental retardation protein 1	7	27	26	1	52.7	49.6	3	68.454	607	30.9123	30.758	30.8615	30.6132	33.302	33.3857	33.349	33.3691	2.56523	0	7.61762	0
P55795	HNRNPH2	Heterogeneous nuclear ribonucleoprotein H2;Heterogeneous nuclear ribonucleoprotein H2, N-terminally processed	1	25	12	12	64.4	37.9	37.9	49.263	449	30.4856	30.5759	30.4337	30.6273	32.9479	32.9622	33.1093	32.9872	2.47102	0	7.99374	1.08779e-15
K7ELG9;Q3MHD2;Q3MHD2-2	LSM12	Protein LSM12 homolog	3	6	6	6	34.3	34.3	34.3	24.955	230	28.7803	28.532	28.6945	28.4426	31.0086	30.9531	31.1252	30.9644	2.40049	0	6.85405	0
Q9Y333	LSM2	U6 snRNA-associated Sm-like protein LSm2	1	7	7	7	75.8	75.8	75.8	10.834	95	31.3636	31.3753	31.3223	31.2749	33.6725	33.5134	33.9998	33.6995	2.38726	0	6.34833	0
A0A0U1RRM1;Q8WXI9;A0A0U1RR30;A0A0U1RRK3;A0A0U1RR34	GATAD2B	Transcriptional repressor p66-beta	5	7	7	5	19.4	19.4	15.3	63.461	577	27.2219	27.8221	25.5405	27.945	29.7039	29.4602	29.5269	29.2663	2.35691	0.0426267	2.24965	0.1092
Q86US8;Q86US8-3;Q86US8-2;I3L3A9;I3L355;I3L176;I3L421;I3L1W8	SMG6	Telomerase-binding protein EST1A	8	8	8	8	7	7	7	160.46	1419	25.8439	25.532	25.0441	25.5469	27.8671	28.16	27.7592	27.6009	2.35508	0.305244	4.22833	0.884497
Q92769-3;Q92769;E5RH52;E5RG37;H3BM24	HDAC2	Histone deacetylase 2	5	10	10	5	29.9	29.9	18.1	51.998	458	28.6364	28.54	27.7586	27.834	30.5877	30.4969	30.5088	30.5093	2.33342	0	4.26308	0
A0A3B3ISF0;Q659C4;Q659C4-9;Q659C4-2;A0A3B3IT29;A0A3B3ISF8;G3V0E9;H0Y9K3;D6R9W6;D6RJB0;Q659C4-3;Q659C4-4	LARP1B	La-related protein 1B	12	12	7	7	13.5	9.3	9.3	126.21	1115	26.5364	26.3729	26.3151	26.5786	28.8671	28.7189	28.6972	28.8318	2.328	0	7.10089	1.08779e-15
Q7KZF4;H7C597	SND1	Staphylococcal nuclease domain-containing protein 1	2	31	31	31	41.2	41.2	41.2	102	910	28.8403	29.0039	28.8416	29.1119	31.2114	31.2065	31.2542	31.3043	2.2947	0	7.26382	0
P31942-2;P31942;P31942-3;P31942-4;P31942-6;P31942-5	HNRNPH3	Heterogeneous nuclear ribonucleoprotein H3	6	12	11	11	55.6	53.2	53.2	35.238	331	29.818	29.9344	29.7785	29.9117	32.0848	32.0893	32.2282	32.1102	2.26746	0	8.09938	0
A0A087X295;Q9NNW5;E9PDU5;E9PBK6;Q6PKC6;C9K020;E5RFX3;F8WE36	WDR6	WD repeat-containing protein 6	8	14	14	14	17.4	17.4	17.4	125	1151	27.6323	25.4673	25.4433	27.066	28.3821	28.6856	28.6541	28.7971	2.22751	0.105674	2.11585	0.114385
Q99832;Q99832-3;Q99832-4;Q99832-2;F8WAM2;F8WBP8;A0A0D9SG95	CCT7	T-complex protein 1 subunit eta	7	41	41	41	82.7	82.7	82.7	59.366	543	34.2001	34.1942	34.1811	34.2094	36.4485	36.365	36.4502	36.4114	2.2226	0	10.3328	0
O00469;O00469-2;E7ETU9;O00469-3;C9JXZ0;F8WEW3	PLOD2	Procollagen-lysine,2-oxoglutarate 5-dioxygenase 2	6	18	18	18	29.7	29.7	29.7	84.685	737	28.0263	28.1227	28.4948	28.6444	30.9375	30.457	30.4675	30.2786	2.21311	0	4.43958	0
Q02809;Q02809-2;Q5JXB7;Q5JXB8	PLOD1	Procollagen-lysine,2-oxoglutarate 5-dioxygenase 1	4	37	37	37	63.3	63.3	63.3	83.549	727	31.26	31.4003	31.3057	31.4471	33.5309	33.4067	33.6488	33.6591	2.2081	0	7.06042	0
O15116;E5RJ47;E5RH18	LSM1	U6 snRNA-associated Sm-like protein LSm1	3	6	6	6	60.2	60.2	60.2	15.179	133	29.3324	29.0653	29.3348	29.1684	31.4577	31.2641	31.4494	31.4556	2.18148	0	6.74946	1.08779e-15
E9PLV1;Q9NQV6-2;Q9NQV6-4;Q9NQV6-6;E9PRS0;Q9NQV6-1;Q9NQV6-5;Q9NQV6;Q9NQV6-7	PRDM10	PR domain zinc finger protein 10	9	5	5	5	5.8	5.8	5.8	126.98	1117	25.2769	25.4377	25.1723	25.4669	27.5772	27.6035	27.1646	27.6235	2.15375	0.302439	4.20314	0.470251
Q16630-2;Q16630;F8WJN3;Q16630-3;F8W084;A0A3B3ISW1	CPSF6	Cleavage and polyadenylation specificity factor subunit 6	6	19	19	19	42.2	42.2	42.2	63.47	588	32.3153	32.2279	32.481	32.3231	34.5031	34.4707	34.4503	34.4608	2.13436	0	7.7611	0
Q8N684-2;Q8N684;Q8N684-3;F5H669;F5H6M0;F5H047;J3QT54;C9J286;C9J323;C9JM38;F5H5B7;F5H1W4;F5H2K8;F5H6P5;F5H6A8;F5GXA3	CPSF7	Cleavage and polyadenylation specificity factor subunit 7	16	17	17	17	40.9	40.9	40.9	51.095	462	29.4361	29.6904	29.429	29.4744	31.5431	31.4685	31.7527	31.7742	2.12717	0	6.20536	0
Q86UK7-2;Q86UK7-3;Q86UK7;H3BQQ2;Q86UK7-4;H3BR87	ZNF598	Zinc finger protein 598	6	23	23	23	30.1	30.1	30.1	97.805	896	28.3269	28.5693	28.011	28.0645	30.2015	30.2934	30.6161	30.2309	2.09254	0	4.90356	0
P38432	COIL	Coilin	1	8	8	8	15.1	15.1	15.1	62.608	576	27.3743	25.5429	27.4378	27.3993	28.9769	28.8545	29.135	29.0556	2.06695	0.0185883	2.34376	0.0614672
Q15654;H7BZE2	TRIP6	Thyroid receptor-interacting protein 6	2	16	16	16	59.7	59.7	59.7	50.287	476	28.9415	28.3342	28.8251	28.4644	30.704	30.4252	30.7083	30.9664	2.05971	0	4.54981	0
P62312	LSM6	U6 snRNA-associated Sm-like protein LSm6	1	6	6	6	80	80	80	9.1275	80	30.1836	29.9167	29.9031	30.0807	31.8562	31.8824	32.2803	32.2332	2.04198	0	5.35268	0
Q9H0J9;G5E9U9	PARP12	Poly [ADP-ribose] polymerase 12	2	3	2	2	3.6	2.4	2.4	79.063	701	25.4045	25.3019	25.3687	24.9604	27.3562	27.1534	27.1414	27.5315	2.03672	0.0198826	4.27733	1.40967
Q9BX69;A0A0B4J1T5	CARD6	Caspase recruitment domain-containing protein 6	2	8	8	8	9.6	9.6	9.6	116.47	1037	25.4141	25.4623	25.3056	25.4615	27.3883	27.4199	27.5009	27.3557	2.00529	0.173821	5.27546	0.703367
Q8IY21;H0Y8Z7;D6R944;H0Y9B2	DDX60	Probable ATP-dependent RNA helicase DDX60	4	67	67	62	48.8	48.8	45.9	197.85	1712	31.6988	31.5144	31.6925	31.5207	33.6515	33.6129	33.5166	33.6146	1.9923	0	7.34857	0
O43809;H3BND3;H3BV41	NUDT21	Cleavage and polyadenylation specificity factor subunit 5	3	18	18	18	82.4	82.4	82.4	26.227	227	32.8223	32.8783	33.0974	32.9137	34.8396	34.8849	35.0435	34.8642	1.98013	0	6.70019	0
Q09028-3;Q09028;Q09028-4;Q09028-2;H0YF10;H0YCT5;H0YDK2;H0YEU5;C9JPP3;E9PNS6;E9PNS2;E9PND5;E9PIC4	RBBP4	Histone-binding protein RBBP4	13	14	14	8	55.9	55.9	44.6	46.158	410	29.5356	29.705	29.5427	29.5708	31.5463	31.5198	31.5804	31.6117	1.97601	0	8.06923	0
Q7Z417;Q7Z417-2	NUFIP2	Nuclear fragile X mental retardation-interacting protein 2	2	24	24	24	42.7	42.7	42.7	76.12	695	31.1907	31.0077	30.9391	30.8051	32.9651	32.975	33.046	32.8546	1.97451	0	6.24727	0
Q9BYK8;Q9BYK8-2;Q9BYK8-4	HELZ2	Helicase with zinc finger domain 2	3	50	50	50	25	25	25	294.65	2649	29.0504	29.0899	29.1361	28.993	31.1676	31.154	30.8345	31.0032	1.97243	0	6.41864	0
A0A2R8YD40;A0A2R8YDJ9;A0A2R8Y425;A0A2R8Y5J0;A0A2R8YFK9;A0A2U3TZM0;A0A2R8YFD8;F5GWX5;A0A2R8Y212;A0A2R8Y521;A0A0C4DGG9;Q14839;Q14839-2;A0A2R8Y4X2;A0A2R8YDW2;A0A2R8Y8C1;A0A2R8YER1;A0A2R8Y445;A0A2R8Y685;A0A2R8Y5Z7;A0A2R8Y8B3;A0A2R8Y7I0;A0A2R8Y7M9;Q8TDI0;A0A2R8YE38;A0A2R8Y5M9;K7EMY3;Q12873-2;Q12873;Q12873-3;F2Z2R5;A0A2R8Y7X1;F6T542;I3L229;H7C3H7;H7C0J3	CHD4	Chromodomain-helicase-DNA-binding protein 4	36	20	20	20	15.8	15.8	15.8	170.47	1484	27.0881	27.714	26.0112	27.5736	28.9858	29.1005	29.0545	29.0393	1.94827	0	2.62743	0
Q9Y4Z0;V9GZ56;U3KQK1;M0QXB0	LSM4	U6 snRNA-associated Sm-like protein LSm4	4	10	10	10	68.3	68.3	68.3	15.35	139	32.7225	32.7292	32.4798	32.56	34.5116	34.5425	34.7412	34.4775	1.9453	0	6.32659	1.08779e-15
P23284	PPIB	Peptidyl-prolyl cis-trans isomerase B	1	4	4	4	21.3	21.3	21.3	23.742	216	27.6842	27.3767	26.9002	27.6935	29.3696	29.1369	29.4085	29.3439	1.90108	0	4.16229	0
G8JLB6;P31943;E9PCY7;D6RBM0;H0YB39;E7EN40;D6RIU0;H0YBD7;E5RGV0;D6RFM3;D6RIT2;D6RAM1;D6R9T0;D6RDU3;D6RJ04;D6RIH9;E7EQJ0;D6RDL0;D6RF17;E5RGH4;H0YBG7;H0YAQ2;D6R9D3;E5RJ94	HNRNPH1	Heterogeneous nuclear ribonucleoprotein H;Heterogeneous nuclear ribonucleoprotein H, N-terminally processed	24	28	28	14	68	68	39.2	51.229	472	34.0637	34.0952	34.0819	34.2103	35.9258	35.944	36.0649	36.0007	1.87105	0	7.85178	0
O00178;B0QY59;F5H716	GTPBP1	GTP-binding protein 1	3	6	6	6	15.5	15.5	15.5	72.453	669	25.0412	25.463	25.1736	25.1876	27.0507	26.9126	27.2563	27.0567	1.85274	0.031236	4.76356	1.37103
Q8WWM7;Q8WWM7-6;Q8WWM7-8;Q8WWM7-5;Q8WWM7-4;Q8WWM7-9;Q8WWM7-2;Q8WWM7-3;H3BUF6;Q8WWM7-7;H3BUE3;H3BSQ5;H3BRB0;A0A0C4DGL7	ATXN2L	Ataxin-2-like protein	14	34	34	21	40.2	40.2	26	113.37	1075	31.1024	31.1578	31.1359	31.2113	32.9022	33.0015	33.1359	32.9623	1.84862	0	7.35668	1.08779e-15
Q6R327;Q6R327-3;D6R9S6;Q6R327-4	RICTOR	Rapamycin-insensitive companion of mTOR	4	14	14	14	11.1	11.1	11.1	192.22	1708	27.7452	27.3213	27.58	27.6444	29.5178	29.3148	29.0907	29.6672	1.82492	0	4.65309	0
Q9NZB2;Q9NZB2-6;Q9NZB2-4;A0A0C4DG79;Q9NZB2-5;Q9NZB2-2;A0A0C4DH52;Q5T035	FAM120A	Constitutive coactivator of PPAR-gamma-like protein 1	8	57	57	55	64.7	64.7	62.7	121.89	1118	33.3898	33.3689	33.2949	33.2531	35.155	35.1079	35.1791	35.1152	1.81261	0	8.38163	0
Q86TB9;Q86TB9-2	PATL1	Protein PAT1 homolog 1	2	46	46	2	63.8	63.8	5.1	86.849	770	32.6358	32.5853	32.5094	32.562	34.3254	34.2844	34.4833	34.2666	1.7668	0	7.17706	0
P68431	HIST1H3A	Histone H3.1	1	7	1	1	59.6	23.5	23.5	15.404	136	30.0426	29.6282	25.3644	29.1582	29.6579	30.7268	30.3935	30.4792	1.76602	0.107537	0.798362	0.0336399
P26196;Q8IV96	DDX6	Probable ATP-dependent RNA helicase DDX6	2	25	25	25	70.4	70.4	70.4	54.416	483	30.4189	30.2988	30.2847	30.2936	32.1397	31.9696	32.0542	31.8954	1.69074	0	6.81027	1.08779e-15
Q9Y295	DRG1	Developmentally-regulated GTP-binding protein 1	1	8	8	8	29.4	29.4	29.4	40.542	367	26.2536	25.4172	26.0568	26.4034	27.4275	27.7089	27.8179	27.7444	1.64191	0.0336516	3.39583	0.259878
J3KNB8;F5H538;Q9Y6R4-2;Q9Y6R4;F5H4R1;F5H1X6	MAP3K4	Mitogen-activated protein kinase kinase kinase 4	6	12	12	12	8.2	8.2	8.2	176.57	1554	27.8127	25.5691	25.5767	25.1768	27.928	27.7143	27.3557	27.6278	1.62264	0.178714	1.40772	0.0359718
E5RJN7;A0A0A0MTC4;A0A0A0MTD1;F8VPI7;E7EPX0;A0A0A0MTC6;E7EVJ4;E9PH62;Q9NUL3-6;Q9NUL3-8;Q9NUL3-3;Q9NUL3-7;Q9NUL3-2;Q9NUL3;G5EA18;Q9NUL3-4;E7EVI1;E5RJ67;H0YBY0;E5RFK1	STAU2	Double-stranded RNA-binding protein Staufen homolog 2	20	6	5	5	24.1	21.6	21.6	34.861	320	25.2477	25.4296	25.2034	25.5921	26.9358	26.9982	26.8243	27.0698	1.58885	0.18941	3.30535	0.783705
Q15650;H0YL91;H0YLN7;H0YK63;H3BMU9	TRIP4	Activating signal cointegrator 1	5	12	12	12	25	25	25	66.145	581	28.5787	28.5825	28.5536	28.5735	30.2052	30.2057	30.0505	30.1128	1.57151	0	7.84138	0
Q9HAU5;Q9HAU5-2	UPF2	Regulator of nonsense transcripts 2	2	3	3	3	2.3	2.3	2.3	147.81	1272	25.2964	24.8622	25.3189	25.056	26.7119	26.7561	26.6717	26.6106	1.5542	0.100737	3.29709	0.973851
O95758-1;O95758-6;O95758;O95758-5;O95758-4;O95758-7;O95758-2;X6R242	PTBP3	Polypyrimidine tract-binding protein 3	8	3	3	3	14.2	14.2	14.2	56.501	521	24.941	25.7952	25.2936	24.9902	26.6148	26.6283	27.0475	26.8989	1.54234	0.183158	2.8477	0.0888554
Q92900-2;Q92900	UPF1	Regulator of nonsense transcripts 1	2	29	29	29	28.7	28.7	28.7	123.03	1118	29.5852	29.1771	29.5987	29.6798	31.089	30.9594	31.025	31.1119	1.53614	0	4.89592	0
Q2NL82;I3L1Q5;I3L4E8;I3L4T0	TSR1	Pre-rRNA-processing protein TSR1 homolog	4	26	26	26	36.3	36.3	36.3	91.809	804	30.1975	29.723	30.0038	30.0042	31.4044	31.5107	31.4547	31.5895	1.5077	0	5.13544	0
Q13283;E5RIZ6;E5RIF8;E5RH42;E5RJU8;Q13283-2;E5RI46;E5RH00	G3BP1	Ras GTPase-activating protein-binding protein 1	8	37	37	33	72.5	72.5	68.2	52.164	466	35.8692	36.012	35.8711	36.0681	37.4705	37.3714	37.5488	37.419	1.49731	0	6.43575	0
Q9H2U1;E7EWK3;Q9H2U1-3;Q9H2U1-2;A0A0G2JQU7;A0A0G2JRP3;H7C514;H7C5F5	DHX36	ATP-dependent RNA helicase DHX36	8	11	10	10	14	13.1	13.1	114.76	1008	25.2978	25.6495	25.6345	26.2346	27.1498	27.2338	27.2869	27.091	1.48629	0.298695	3.06674	0.44824
C9JJ34;C9JDM3;F6WQW2;P43487-2;P43487;C9JIC6;C9JXG8;C9JGV6	RANBP1	Ran-specific GTPase-activating protein	8	2	2	2	13.5	13.5	13.5	18.762	163	27.0213	25.3207	25.2834	25.0181	27.3043	27.1439	27.0461	26.8086	1.4149	0.116901	1.54169	0.123505
P62273;A0A2R8Y851;P62273-2;A0A2R8Y6P7;A0A087WTT6	RPS29	40S ribosomal protein S29	5	5	5	5	60.7	60.7	60.7	6.6767	56	32.0608	32.3151	32.3191	31.9369	33.6249	33.522	33.4274	33.7158	1.41459	0	4.77757	0
E9PRG8;E9PLD3	LOC102288414		2	2	2	2	21.1	21.1	21.1	14.234	123	28.944	29.1516	25.3146	28.9708	29.4248	29.7521	29.5867	29.2193	1.4005	0.0361697	0.73356	0.0109946
P57772;C9J8T0;P57772-2	EEFSEC	Selenocysteine-specific elongation factor	3	6	6	6	10.2	10.2	10.2	65.304	596	25.3961	25.0329	25.8322	24.7209	26.7806	26.6232	26.3239	26.8495	1.39877	0.216955	2.31495	0.524845
Q13895;H7BY94	BYSL	Bystin	2	5	5	5	10.8	10.8	10.8	49.601	437	25.7042	24.7976	24.9641	25.96	26.4335	26.9681	27.0189	26.5473	1.38547	0.111802	2.17334	0.294429
Q59GN2;P62891	RPL39P5	Putative 60S ribosomal protein L39-like 5;60S ribosomal protein L39	2	2	2	2	19.6	19.6	19.6	6.3225	51	29.9252	29.8144	29.6289	29.9342	31.1487	31.1702	31.3115	31.1577	1.37134	0	5.57389	0
Q5T8P6-3;Q5T8P6-5;Q5T8P6-6;E2PSN0	Q5T8P6-3		4	36	36	0	33.3	33.3	0	110.66	980	31.8144	31.9581	31.8727	31.8806	33.1481	33.3164	33.2939	33.2283	1.36526	0	6.90569	0
E7EPN9;Q9Y520-4;Q9Y520-5;Q9Y520;Q9Y520-7;Q9Y520-3;Q9Y520-6;Q9Y520-2;H7C5N8;A0A2R8YET2;A0A0A0MS30	PRRC2C	Protein PRRC2C	11	66	66	47	28.3	28.3	19.1	308.77	2819	31.7255	31.8339	31.8296	31.8496	33.1775	33.272	33.1453	33.0982	1.36357	0	6.98759	0
Q9UPT8;M0QY97	ZC3H4	Zinc finger CCCH domain-containing protein 4	2	22	22	22	24.3	24.3	24.3	140.26	1303	30.1996	30.1563	30.1986	29.8635	31.4859	31.3809	31.5481	31.4457	1.36066	0	5.32716	0
A0A087WYN9;Q7Z478	DHX29	ATP-dependent RNA helicase DHX29	2	10	9	9	8.6	7.8	7.8	155.29	1370	24.8367	26.6203	26.731	24.8228	27.0871	27.2503	27.0762	26.9952	1.3495	0.0523989	1.34242	0.0245073
Q9H7H0-2;Q9H7H0;Q9H7H0-3;G3V4P2;H0YJW1;G3V3X6;G3V353;G3V4H5	METTL17	Methyltransferase-like protein 17, mitochondrial	8	6	6	6	12.8	12.8	12.8	49.6	447	25.4398	25.2143	25.1877	26.231	26.7818	26.6831	26.8353	27.1584	1.34647	0.155496	2.23942	0.343917
O00139-2;O00139-1;O00139-5;O00139;O00139-4;H0Y8H2;D6R9M0	KIF2A	Kinesin-like protein KIF2A	7	7	7	7	11.1	11.1	11.1	75.042	660	26.9071	26.8704	25.1016	26.6943	27.6509	27.5867	27.667	27.9596	1.32268	0.0559247	1.62873	0.133447
P83876;K7ESL1;K7ES07;O14835;K7EPA6;K7EJU2;K7EMX5	TXNL4A	Thioredoxin-like protein 4A	7	7	7	7	62	62	62	16.786	142	28.425	28.8217	28.4255	28.4496	29.7707	29.6755	30.1228	29.5361	1.24582	0	3.64925	0
B4E1Q4;O14730;O14730-2;J3QQL5;J3QLP4	RIOK3	Serine/threonine-protein kinase RIO3	5	6	6	6	11.7	11.7	11.7	57.474	503	27.8255	27.534	27.7528	27.6956	29.1253	28.9304	28.9557	28.7732	1.24418	0	4.91123	0
Q96PY5;Q96PY5-3;C9IZY8;F8W1F5;Q8IVF7-2;Q8IVF7-3;Q8IVF7	FMNL2	Formin-like protein 2	7	8	8	8	8	8	8	123.32	1086	26.4919	25.0425	27.0595	25.4615	27.2719	27.4078	26.9604	27.2278	1.20307	0.0929696	1.36221	0.0435838
Q9NRL2-2;Q9NRL2;A0A087WWN7	BAZ1A	Bromodomain adjacent to zinc finger domain protein 1A	3	8	8	8	7.2	7.2	7.2	175.38	1524	25.4801	25.0181	25.1395	25.4866	26.4229	26.5799	26.2614	26.6667	1.20167	0.112523	2.82734	0.864788
P62861;E9PR30;E9PM49	FAU	40S ribosomal protein S30	3	5	5	5	33.9	33.9	33.9	6.6478	59	31.9553	32.1582	31.8266	31.5133	33.1355	33.0339	33.1919	32.8898	1.19941	0	3.6816	0
P62244;I3L3P7;I3L246;H3BN98;H3BV27;H3BT37;I3L303;H3BVC7	RPS15A	40S ribosomal protein S15a	8	12	12	12	84.6	84.6	84.6	14.839	130	34.2225	34.3555	34.3609	34.2736	35.5229	35.4388	35.5558	35.3989	1.17599	0	6.44156	1.08779e-15
P49750;P49750-1;P49750-3;H0YIQ2;F8VU51;H0YI23	YLPM1	YLP motif-containing protein 1	6	24	24	24	14.1	14.1	14.1	241.64	2146	28.0814	28.2267	28.3927	27.7636	29.4616	29.296	29.1484	29.1821	1.15592	0	3.58357	0
Q9NYV4-2;Q9NYV4;J3QSD7;Q9NYV4-3;A0A2R8YEB7;A0A2R8Y644;Q9BVE2;F8VXD2;F8VYH9;F8VZZ0;F8VTV8;F8VWX7;F8VZ51;H0YAZ9;E7EUK8;E5RGN0;A0A087WZU2;F5H6Z0;P11802-2;Q00535-2;Q00535;P11802;Q00534;Q96Q40-6;O94921-3;O94921-2;Q00536;Q00536-3;Q00537-2;Q00537;Q00536-2	CDK12	Cyclin-dependent kinase 12	31	13	12	10	13.4	12.8	10.3	163.23	1481	28.346	28.1721	28.3122	28.7648	29.4366	29.6298	29.4244	29.7046	1.15008	0	3.66026	0
P62081;B5MCP9;A0A2R8Y623	RPS7	40S ribosomal protein S7	3	17	17	17	77.3	77.3	77.3	22.127	194	34.7709	34.8761	34.8561	34.897	35.9453	36.0173	35.9949	36.0197	1.1443	0	7.44733	0
P62857	RPS28	40S ribosomal protein S28	1	4	4	4	58	58	58	7.8409	69	32.6869	32.6986	32.7177	32.7368	33.5654	34.0263	33.8742	33.8616	1.12186	0	4.59933	0
Q96EV2;H0Y3K4;H0Y3K3;A0A0C4DFS3;H7BXM6;H7C0H2	RBM33	RNA-binding protein 33	6	12	12	12	13.6	13.6	13.6	129.98	1170	28.2888	28.1512	28.0652	27.8777	29.1946	29.2361	29.2639	29.1298	1.11039	0	4.73873	0
P62280;M0QZC5;M0R1H5;M0R1H6	RPS11	40S ribosomal protein S11	4	16	16	16	64.6	64.6	64.6	18.431	158	34.7152	34.7209	34.7759	34.8068	35.8358	35.7945	35.9805	35.8422	1.10855	0	6.46653	0
Q6PKG0;Q6PKG0-3;A0A0B4J210;E5RH50;H0YBW1;H0YC73;H0YAN4;H0YC33;Q659C4-7;Q659C4-6;Q659C4-5;E5RHK4;H0YBM7;H0YBR8;H0YAX9;H0YBJ5	LARP1	La-related protein 1	16	60	60	55	68.9	68.9	64.7	123.51	1096	34.6309	34.5298	34.5869	34.4476	35.6603	35.6739	35.6691	35.6046	1.10316	0	6.65453	0
H3BNC9;P08708;H0YN88;A0A075B716;H0YN73;A0A0J9YYC4	RPS17	40S ribosomal protein S17	6	10	10	10	14.6	14.6	14.6	64.532	584	32.0545	32.0722	32.2407	32.2899	33.1824	33.3291	33.2786	33.2778	1.10268	0	5.50494	0
Q6P158;H7C109;Q6P158-2;A0A087WZ11;Q6P158-3;H7BZ23;A0A087WW12	DHX57	Putative ATP-dependent RNA helicase DHX57	7	44	44	42	41	41	39.5	155.6	1386	30.8948	30.9203	30.8433	30.8284	31.9791	32.0183	31.9234	31.9679	1.10046	0	7.6437	0
Q96AE4;E9PEB5	FUBP1	Far upstream element-binding protein 1	2	35	32	2	63	60.7	7	67.56	644	34.7605	34.5867	34.5491	34.5276	35.7922	35.7195	35.7771	35.5217	1.09668	0	4.97321	0
Q8N6T7-2;Q8N6T7;M0QZ09;M0R1N9;M0R1F6	SIRT6	NAD-dependent protein deacetylase sirtuin-6	5	3	3	3	11	11	11	36.064	328	25.9058	25.6297	26.4502	25.6034	27.2715	26.7642	27.1563	26.7803	1.09582	0	2.45676	0
Q6ZNB6;Q6ZNB6-2	NFXL1	NF-X1-type zinc finger protein NFXL1	2	13	13	13	19.4	19.4	19.4	101.34	911	28.9887	28.1269	28.6588	28.4449	29.5195	29.6671	29.5436	29.8653	1.09408	0	2.83273	0
Q71RC2;Q71RC2-4;Q71RC2-6;Q71RC2-5;Q71RC2-3;Q71RC2-7;Q71RC2-2;Q96J85;X6RLN4;Q8TBL5;A0A087WTL9;F8W1I4;F8W1Z5;F8VY40;E5RHZ8	LARP4	La-related protein 4	15	11	11	11	19.1	19.1	19.1	80.595	724	27.5023	25.6855	27.9539	27.9286	28.3447	28.4066	28.2708	28.4045	1.08911	0.112424	1.06589	0.140058
P54105;E9PMI6;J3KN38;E9PJF4;E9PQ83	CLNS1A	Methylosome subunit pICln	5	10	10	10	66.7	66.7	66.7	26.215	237	30.5788	31.1787	30.7768	30.881	31.8108	31.9246	32.0918	31.9338	1.08636	0	3.65628	0
H0Y4R1;P12268;E7ETK5	IMPDH2	Inosine-5-monophosphate dehydrogenase 2	3	2	2	2	5.5	5.5	5.5	50.957	470	25.3921	25.4696	25.957	24.957	26.3105	26.9441	26.4235	26.3445	1.06173	0.115507	2.15124	0.326242
K7ELC2;P62841;K7EM56;A0A0B4J2B4;S4R417;K7EQJ5;K7EJ78;S4R456	RPS15	40S ribosomal protein S15	8	10	10	10	67.1	67.1	67.1	17.723	152	34.4996	34.5335	34.4681	34.5137	35.4536	35.6121	35.6139	35.5754	1.06005	0	6.70677	0
Q9H9J2	MRPL44	39S ribosomal protein L44, mitochondrial	1	6	6	6	19.9	19.9	19.9	37.535	332	27.2989	25.5807	26.9146	26.7314	27.9249	27.7694	27.6384	27.4314	1.05962	0.0917494	1.5066	0.231045
O75534-2;O75534;O75534-3;O75534-4;E9PLT0;E9PNG3;E9PKN4;E9PLD4	CSDE1	Cold shock domain-containing protein E1	8	11	11	11	15.4	15.4	15.4	85.746	767	27.2267	26.7492	26.6826	26.7574	27.9213	27.9016	27.8283	27.9942	1.05739	0	3.73271	0
P62277;J3KMX5;E9PS50	RPS13	40S ribosomal protein S13	3	6	6	6	35.8	35.8	35.8	17.222	151	31.6013	31.7823	31.7486	31.5998	32.8208	32.717	32.8398	32.5519	1.04937	0	4.86655	0
P60866;P60866-2;E5RJX2;G3XAN0;E5RIP1	RPS20	40S ribosomal protein S20	5	7	7	7	49.6	49.6	49.6	13.373	119	34.7975	34.8814	34.8339	34.8252	35.8157	35.8914	36.0972	35.7173	1.04585	0	4.83248	0
E7ETK0;A0A2R8Y849;A0A087WUS0;A0A2R8YD14;P62847-2;P62847-3;P62847;P62847-4;A0A2R8Y8A0	RPS24	40S ribosomal protein S24	9	6	6	6	42.7	42.7	42.7	15.197	131	33.3971	33.4378	33.4189	33.4454	34.4727	34.3954	34.5555	34.4319	1.03907	0	6.93976	0
P05161;A0A096LPJ4;A0A096LNZ9	ISG15	Ubiquitin-like protein ISG15	3	7	7	7	55.8	55.8	55.8	17.887	165	29.109	29.3894	29.3461	29.3181	30.364	30.3676	30.2551	30.2663	1.02257	0	5.21452	0
P19525-2;P19525;F8WBH4;C9JZT2	EIF2AK2	Interferon-induced, double-stranded RNA-activated protein kinase	4	9	9	9	19.6	19.6	19.6	57.39	510	29.0292	28.9063	29.0902	29.1051	30.0296	30.0158	30.0579	30.0709	1.01082	0	6.18314	0
P62979;A0A2R8Y422;J3QS39;J3QTR3;F5H6Q2;F5GYU3;F5H2Z3;F5H265;B4DV12;F5H388;F5H747;F5GXK7;J3QKN0;Q5PY61;Q96C32;P0CG47;P0CG48;M0R1V7;Q49A90;M0R1M6;J3QSA3;F5GZ39	RPS27A	Ubiquitin-40S ribosomal protein S27a;Ubiquitin;40S ribosomal protein S27a	22	9	9	5	59.6	59.6	32.1	17.965	156	32.0621	32.0913	31.9567	32.0708	32.9335	33.1663	33.1686	32.9456	1.00824	0	5.06845	0
A0A1W2PPI7;O75382-4;O75382-2;O75382;E9PMK8;O75382-3	TRIM3	Tripartite motif-containing protein 3	6	3	3	3	6.1	6.1	6.1	76.13	703	26.3855	26.4526	25.9424	26.5256	27.3914	26.9235	27.5704	27.4365	1.00393	0	2.70219	0
A0A0U1RRM4;P26599;P26599-2;P26599-3;A6NLN1;A0A0D9SF20;K7EKJ7;K7EK45;K7ES59;A0A087WU68;A0A087WUW5;K7ELW5	PTBP1	Polypyrimidine tract-binding protein 1	12	12	12	12	36.6	36.6	36.6	62.463	588	27.5708	28.1632	27.7589	27.6006	28.7786	28.7918	28.7124	28.8217	1.00279	0	3.45686	0
H7C3A1;Q9BXP5-5;Q9BXP5-4;Q9BXP5-2;Q9BXP5-3;Q9BXP5;H7C1K0;A0A0A0MSP6	SRRT	Serrate RNA effector molecule homolog	8	11	11	11	27.7	27.7	27.7	56.733	499	27.6297	27.8366	27.5177	27.9483	28.8221	28.7372	28.5462	28.8078	0.995275	0	3.85352	0
O95470;H0Y3V8;H7BXL7	SGPL1	Sphingosine-1-phosphate lyase 1	3	4	4	4	8.8	8.8	8.8	63.523	568	26.1066	25.2614	25.2562	25.4571	26.5948	26.4527	26.498	26.5026	0.99171	0.176074	2.37299	0.292211
Q96SI9-2;Q96SI9;E9PKQ0;Q5JPA5;H0YC91	STRBP	Spermatid perinuclear RNA-binding protein	5	18	14	14	29.5	24.3	24.3	71.966	658	30.3707	30.3416	30.186	30.0814	31.4563	31.1282	31.2029	31.0707	0.969618	0	3.95345	0
P06702	S100A9	Protein S100-A9	1	7	7	7	70.2	70.2	70.2	13.242	114	30.112	30.2399	30.0308	30.0583	31.19	31.0316	31.1027	30.9633	0.961683	0	5.13843	0
A0A087WUK2;O14979-3;O14979-2;O14979	HNRNPDL	Heterogeneous nuclear ribonucleoprotein D-like	4	11	10	10	26.2	24	24	40.04	363	30.8344	30.8455	30.3246	30.4706	31.5965	31.5102	31.6025	31.6031	0.959312	0	3.44247	0
Q9NX58;D6RDJ1	LYAR	Cell growth-regulating nucleolar protein	2	17	17	17	48	48	48	43.614	379	31.2937	31.5044	31.1999	31.5502	32.2404	32.3418	32.4739	32.3239	0.957945	0	4.21447	0
Q9Y5A9;Q9Y5A9-2;S4R3J8;S4R3V3	YTHDF2	YTH domain-containing family protein 2	4	6	6	5	13.3	13.3	12.1	62.333	579	25.1588	27.0304	27.088	26.8182	27.7266	27.3535	27.4842	27.3148	0.945907	0.0798572	1.0577	0.106218
A0A087WV29;Q9H0A0-2;Q9H0A0;E9PMU0	NAT10	N-acetyltransferase 10	4	16	16	16	23.7	23.7	23.7	93.533	834	27.3856	27.5653	27.4064	27.2275	28.3725	28.2039	28.2128	28.5226	0.93176	0	4.00466	0
O60524-4;O60524-5;O60524-3;O60524;G3V5V3;G3V4D9;G3V547;O60524-2	NEMF	Nuclear export mediator factor NEMF	8	11	11	11	13.7	13.7	13.7	118.02	1034	25.1292	27.8592	27.9817	27.7606	28.0941	27.9064	27.9951	28.4597	0.931171	0.126647	0.642496	0.0343296
Q6P2E9-2;Q6P2E9;I3L2F4;I3L0V0;I3L3M2	EDC4	Enhancer of mRNA-decapping protein 4	5	3	3	3	4.9	4.9	4.9	109.73	1020	25.4847	25.4255	25.3004	24.7732	26.2339	25.6677	26.3227	26.466	0.926616	0.132709	1.81211	0.363758
P62241;Q5JR95	RPS8	40S ribosomal protein S8	2	15	15	15	62	62	62	24.205	208	35.2625	35.3494	35.1917	35.191	36.0695	36.1373	36.2647	36.1998	0.919222	0	5.47798	0
P63244;J3KPE3;D6RAC2;H0Y8W2;D6REE5;H0YAF8;D6RHH4;H0YAM7;D6R9Z1;D6R9L0;D6RFX4;D6RBD0;H0Y8R5;D6RAU2;E9PD14;D6RFZ9;D6RF23;D6RGK8;H0Y9P0;D6R909;D6RHJ5;D6RDI0	GNB2L1	Guanine nucleotide-binding protein subunit beta-2-like 1;Guanine nucleotide-binding protein subunit beta-2-like 1, N-terminally processed	22	18	18	18	71.3	71.3	71.3	35.076	317	30.9873	31.1374	31.4926	31.2414	32.1562	32.2079	32.0332	32.1342	0.918173	0	3.74053	0
Q8WXF1-2;Q8WXF1;X6RDA4	PSPC1	Paraspeckle component 1	3	14	13	13	41.5	39.7	39.7	45.57	393	29.159	28.8978	29.3461	28.9661	30.0385	29.9546	30.0779	29.9688	0.917694	0	3.9013	0
Q5JY65;Q9BZJ0-2;Q9BZJ0-3;Q9BZJ0	CRNKL1	Crooked neck-like protein 1	4	26	26	26	32.2	32.2	32.2	99.172	836	26.9008	27.1883	26.8775	28.2548	28.3133	27.3762	28.6324	28.5464	0.911702	0	1.09505	0
Q9BVP2-2;Q9BVP2;C9JYH9;C9JZT7;B4DMU5	GNL3	Guanine nucleotide-binding protein-like 3	5	13	13	13	30.4	30.4	30.4	60.54	537	29.5662	29.776	29.558	29.6843	30.5679	30.5786	30.4944	30.5752	0.90789	0	5.46741	0
P05198;G3V4T5;H0YJS4	EIF2S1	Eukaryotic translation initiation factor 2 subunit 1	3	21	21	21	65.7	65.7	65.7	36.112	315	31.5891	31.5901	31.5514	31.3577	32.3282	32.4233	32.4678	32.4729	0.900967	0	5.06148	0
P62701;C9JEH7;Q8TD47;P22090	RPS4X	40S ribosomal protein S4, X isoform	4	20	20	20	62.7	62.7	62.7	29.597	263	34.9311	34.9652	35.142	35.1204	35.8983	36.0154	35.8746	35.9123	0.885445	0	5.13866	0
K7EK07;P84243	H3F3B	Histone H3;Histone H3.3	2	6	1	1	53.8	24.2	24.2	14.914	132	30.7313	31.9156	31.1159	30.9604	31.8428	32.3744	32.3353	31.6744	0.875928	0	1.51264	0
Q16778;P33778;P23527;P06899;Q8N257;Q6DRA6;Q6DN03	HIST2H2BE	Histone H2B type 2-E;Histone H2B type 1-B;Histone H2B type 1-O;Histone H2B type 1-J;Histone H2B type 3-B	7	7	2	2	46.8	7.9	7.9	13.92	126	25.381	27.1785	27.3053	27.3799	27.5739	27.8059	27.7087	27.6429	0.871674	0.114062	0.940041	0.124651
Q9BTD8;K7EP90;Q9BTD8-4;Q9BTD8-2;Q9BTD8-3;K7EQ03;K7ER08;K7EML2	RBM42	RNA-binding protein 42	8	15	15	15	47.3	47.3	47.3	50.413	480	30.4642	30.6407	30.5143	30.4401	31.4464	31.2981	31.4548	31.3446	0.871173	0	5.21633	0
M0R0F0;P46782;M0R0R2;M0QZN2	RPS5	40S ribosomal protein S5;40S ribosomal protein S5, N-terminally processed	4	18	18	18	75.5	75.5	75.5	22.391	200	35.0607	35.0753	35.1164	35.0631	35.8314	35.89	36.0032	36.0283	0.859359	0	5.68908	0
Q5SSJ5;Q5SSJ5-2;Q5SSJ5-3;B0QZK4;X6RGJ2;Q5SWC8;B0QZK9;B0QZK8;Q5SSJ5-5	HP1BP3	Heterochromatin protein 1-binding protein 3	9	17	17	17	39.1	39.1	39.1	61.206	553	29.4689	29.6529	29.7075	29.5419	30.4869	30.5367	30.3433	30.4333	0.857274	0	4.82205	0
O75909;O75909-4;G3V5E1;O75909-1;O75909-2;G3V2Q3;G3V235	CCNK	Cyclin-K	7	12	12	12	28.1	28.1	28.1	64.239	580	29.403	29.3406	29.348	29.4348	30.2551	30.1651	30.2868	30.2216	0.850508	0	6.53821	0
P62851	RPS25	40S ribosomal protein S25	1	8	8	8	40.8	40.8	40.8	13.742	125	35.0075	35.0775	35.0909	35.094	36.0249	35.8384	35.9436	35.857	0.848498	0	5.70374	1.08779e-15
Q9NUQ6;B8ZZZ7;Q9NUQ6-4;Q9NUQ6-3;Q9NUQ6-2;F8W6C2;F8VT91;C9JW67;C9JKE4;F8VZ02;C9JGM8;F2Z2S1;Q4ZFW0;F8WAV0;C9IZC3;C9J8M7;H7C2G5	SPATS2L	SPATS2-like protein	17	17	17	17	34.9	34.9	34.9	61.728	558	28.5571	28.764	28.7364	28.4344	29.3961	29.4932	29.5391	29.4562	0.848141	0	4.27611	0
Q5BKZ1-3	ZNF326	DBIRD complex subunit ZNF326	1	10	1	1	35.9	5.1	5.1	43.1	376	25.4741	25.2957	25.6805	25.058	26.1912	26.5319	25.9638	26.199	0.844389	0.235618	1.58188	0.298649
P62269;A0A0G2JQH2;Q5GGW2;J3JS69	RPS18	40S ribosomal protein S18	4	19	19	19	62.5	62.5	62.5	17.718	152	35.0947	35.2257	35.248	35.4351	36.0804	36.0592	36.1654	36.0571	0.839632	0	4.53206	0
Q15717;Q15717-2;M0QZR9;M0R055	ELAVL1	ELAV-like protein 1	4	7	7	7	23	23	23	36.091	326	27.514	27.3511	27.7042	27.6448	28.4627	28.1164	28.2679	28.6812	0.828545	0	2.90147	0
P62249;M0R210;M0R3H0;M0R1M5;Q6IPX4;M0QX76	RPS16	40S ribosomal protein S16	6	21	21	21	80.8	80.8	80.8	16.445	146	35.6717	35.6335	35.6189	35.6973	36.4812	36.4219	36.5581	36.4557	0.82391	0	6.48586	1.08779e-15
A0A2R8Y811;P62263;E5RH77	RPS14	40S ribosomal protein S14	3	12	12	12	70	70	70	16.159	150	34.681	34.6602	34.7189	34.782	35.5023	35.5708	35.5899	35.4688	0.822459	0	6.12679	0
P35268;K7EJT5;K7EP65;K7EKS7;K7ELC4;K7EMH1;K7ERI7	RPL22	60S ribosomal protein L22	7	3	3	3	39.1	39.1	39.1	14.787	128	31.343	31.4042	31.4275	31.1771	32.2195	32.0275	32.2245	32.1685	0.822032	0	4.53851	0
A0A0R4J2E8;A8MXP9;P43243;D6REM6;D6R991;H0Y8T4;B3KM87;P43243-2;D6R8Z5;D6RBK5;Q68E03;D6RB45;A0A1B0GX04;D6R9F3;D6RBS2;D6RCM3;D6REK4;D6RBI2;D6RE02;D6RIA2;D6RAM9;D6RAY2	MATR3	Matrin-3	22	17	17	17	27.2	27.2	27.2	94.622	847	30.9083	31.0478	30.9444	31.0524	31.8203	31.7911	31.7661	31.8603	0.821223	0	5.95225	0
Q5JRC6;A0A0D9SGE8;Q8IWS0-4;Q8IWS0-2;Q8IWS0-3;Q8IWS0;Q8IWS0-5	PHF6	PHD finger protein 6	7	5	5	5	16	16	16	36.43	324	26.8539	27.1027	26.9602	27.0747	27.8291	27.9027	27.7363	27.7854	0.815504	0	4.72539	0
P20042	EIF2S2	Eukaryotic translation initiation factor 2 subunit 2	1	15	15	15	54.4	54.4	54.4	38.388	333	30.9179	30.7659	30.9651	31.0779	31.6215	31.7239	31.7157	31.9231	0.814313	0	3.97501	5.43896e-16
Q8NC51;Q8NC51-2	SERBP1	Plasminogen activator inhibitor 1 RNA-binding protein	2	35	35	3	64	64	5.1	44.965	408	35.3507	35.3578	35.5307	35.4838	36.3094	36.1882	36.2151	36.2613	0.812771	0	5.33936	1.08779e-15
P46783;A0A2R8Y7H1;F6U211;A0A2R8YFH6;A0A1W2PQS6;A0A2R8Y6L3;S4R435;Q9NQ39	RPS10	40S ribosomal protein S10	8	19	18	18	86.7	86.7	86.7	18.898	165	35.4965	35.6263	35.5273	35.6715	36.2683	36.4274	36.4149	36.4441	0.80833	0	5.08177	0
P62753;A2A3R5;A2A3R7	RPS6	40S ribosomal protein S6	3	14	14	14	44.6	44.6	44.6	28.68	249	34.1703	34.1011	34.1712	34.2939	34.9077	35.0771	35.1	34.8845	0.808188	0	4.63735	0
O95639-3;O95639-2;O95639;C9JEV9;B7Z7B0;H7C419;C9K0K2;H7C016;F8WEL7	CPSF4	Cleavage and polyadenylation specificity factor subunit 4	9	9	9	9	45.7	45.7	45.7	27.419	243	28.4023	28.3134	28.5826	28.044	29.2221	28.9628	29.2844	29.1056	0.808157	0	3.05084	5.43896e-16
Q13084;A2IDC6;A2IDC7;Q4TT37	MRPL28	39S ribosomal protein L28, mitochondrial	4	4	4	4	22.3	22.3	22.3	30.156	256	26.9045	26.9716	26.7296	25.0358	27.2289	27.1288	27.3897	27.112	0.804453	0.217318	0.933505	0.219066
Q7L2H7;J3KNJ2;Q7L2H7-2;H0YCQ8;E9PN86;E9PRY0;E7ESM3;E9PRI2	EIF3M	Eukaryotic translation initiation factor 3 subunit M	8	14	14	14	43.9	43.9	43.9	42.502	374	29.6722	29.5187	29.6379	29.6938	30.3322	30.5599	30.3272	30.5178	0.803677	0	4.496	0
P06748-2;P06748;P06748-3;E5RI98;E5RGW4	NPM1	Nucleophosmin	5	11	11	11	52.1	52.1	52.1	29.464	265	31.0759	31.0274	31.3452	31.3681	31.9818	32.0595	32.0372	31.9254	0.796789	0	3.84004	0
O75525-2;O75525;E5RJZ9;E5RG12;H0YAQ3;H0YAQ1;E5RHD3	KHDRBS3	KH domain-containing, RNA-binding, signal transduction-associated protein 3	7	9	5	5	23.6	16.6	16.6	30.249	271	27.9336	28.0822	25.2773	27.9561	28.3025	27.7117	28.045	28.3765	0.796617	0.0734286	0.529524	0.00722509
P60228;E5RGA2;H0YBR5;E5RHS5;E5RIT4;H0YAW4;E5RII3;E5RIP5;E5RJ25;H0YBP5	EIF3E	Eukaryotic translation initiation factor 3 subunit E	10	19	19	19	48.5	48.5	48.5	52.22	445	30.3434	30.2615	30.2649	30.0865	31.1073	31.0578	30.8766	31.101	0.796573	0	4.33222	0
P98179	RBM3	Putative RNA-binding protein 3	1	5	5	5	54.8	54.8	54.8	17.17	157	29.3827	29.6984	29.8393	29.5342	30.38	30.392	30.5037	30.3642	0.796312	0	3.58557	0
P42677;C9J1C5	RPS27	40S ribosomal protein S27	2	5	5	2	40.5	40.5	14.3	9.461	84	31.4828	31.3124	31.555	31.5381	32.2755	32.2093	32.3058	32.2412	0.785861	0	4.94578	0
P25398	RPS12	40S ribosomal protein S12	1	13	13	13	83.3	83.3	83.3	14.515	132	35.7409	35.7903	35.7232	35.8087	36.5203	36.5641	36.6213	36.4995	0.785562	0	6.3928	0
Q14152;Q14152-2	EIF3A	Eukaryotic translation initiation factor 3 subunit A	2	45	45	45	33.6	33.6	33.6	166.57	1382	31.5857	31.5604	31.5853	31.5037	32.3493	32.4013	32.1871	32.4237	0.781584	0	5.03839	0
P05386	RPLP1	60S acidic ribosomal protein P1	1	4	4	4	79.8	79.8	79.8	11.514	114	33.1332	33.43	33.2003	33.4283	33.9444	34.0937	34.1904	34.0738	0.777613	0	3.82129	0
A0A024R4M0;P46781;B5MCT8;C9JM19;F2Z3C0;A8MXK4	RPS9	40S ribosomal protein S9	6	22	22	22	62.9	62.9	62.9	22.591	194	36.6304	36.4883	36.5867	36.6058	37.327	37.2862	37.357	37.4292	0.772065	0	5.69502	0
P62266;D6RD47;D6RDJ2;D6RIX0;D6R9I7	RPS23	40S ribosomal protein S23	5	9	9	9	53.8	53.8	53.8	15.807	143	34.202	34.339	34.3161	34.4085	35.0234	35.1576	35.1508	35.0214	0.771898	0	4.9817	0
Q6ZUT6-4;Q6ZUT6;Q6ZUT6-2;H0YM82;Q6ZUT6-3	C15orf52	Uncharacterized protein C15orf52	5	5	5	5	15.7	15.7	15.7	49.68	466	27.1343	27.6769	27.3871	27.1165	28.0672	28.1571	28.0881	28.0653	0.765713	0	2.91796	0
P61247;E9PFI5;D6RG13;H0Y8L7;D6RAT0;H0Y9Y4;D6RB09;D6RAS7;D6RI02;D6RED7;D6RGE0	RPS3A	40S ribosomal protein S3a	11	26	26	14	70.1	70.1	34.5	29.945	264	36.2253	36.2523	36.2697	36.2243	36.9965	36.9945	37.0173	37.0237	0.765148	0	8.74034	0
Q9H1I8;Q9H1I8-3;B1AH59;Q9H1I8-2;F2Z2W4;F8WAQ6;H7C3Y4	ASCC2	Activating signal cointegrator 1 complex subunit 2	7	20	20	20	33.2	33.2	33.2	86.359	757	30.6637	30.47	30.7256	30.5546	31.3277	31.4123	31.3111	31.405	0.760547	0	4.72723	0
C9J9K3;A0A0C4DG17;P08865;F8WD59	RPSA	40S ribosomal protein SA	4	16	16	16	73.8	73.8	73.8	29.404	263	34.2045	34.3838	34.4784	34.5391	35.1604	35.2561	35.0871	35.1415	0.759798	0	4.07702	0
O76094;O76094-2;D6RDY6;R4GNC1	SRP72	Signal recognition particle subunit SRP72	4	9	9	9	17.3	17.3	17.3	74.605	671	26.9426	25.4416	27.3523	27.478	27.4305	27.6628	27.5476	27.6125	0.759746	0.165968	0.826943	0.124169
P62854;Q5JNZ5	RPS26	40S ribosomal protein S26;Putative 40S ribosomal protein S26-like 1	2	7	7	7	52.2	52.2	52.2	13.015	115	33.9788	33.9123	33.8871	34.0025	34.5733	34.6909	34.8259	34.7268	0.75904	0	4.87583	0
Q9NR30;Q9NR30-2	DDX21	Nucleolar RNA helicase 2	2	25	25	23	40.6	40.6	37.2	87.343	783	27.6764	28.4656	28.5281	27.9803	28.7458	28.8723	28.8576	29.1848	0.752526	0	1.81788	2.71948e-16
Q02338;E9PCG9;H7C2W1;C9K0G7;C9JM78;C9JQ90;A0A0G2JRX6;C9JEB9	BDH1	D-beta-hydroxybutyrate dehydrogenase, mitochondrial	8	5	5	5	14	14	14	38.157	343	26.048	26.7081	26.5678	26.6455	27.2845	27.4524	27.3373	26.8971	0.75049	0	2.0914	0
O75367-2;O75367-3;O75367;B4DJC3;D6RCF2;Q5SQT3	H2AFY	Core histone macro-H2A.1;Histone H2A	6	14	14	12	45.8	45.8	38.8	39.183	369	31.2118	31.1512	31.1571	31.2093	31.854	32.0246	31.9251	31.9276	0.75046	0	5.91763	0
Q07002;Q07002-3;D6RA44;A0A0A0MSJ6	CDK18	Cyclin-dependent kinase 18	4	6	5	5	17.3	15.6	15.6	54.424	474	26.7742	26.6803	26.2098	25.1019	27.164	26.8633	26.9547	26.7828	0.749654	0.0646822	0.987007	0.0799312
P16401	HIST1H1B	Histone H1.5	1	8	6	6	29.2	22.1	22.1	22.58	226	28.2241	28.5472	28.7866	28.9148	29.2207	29.6239	29.4263	29.1787	0.744189	0	2.17755	0
P31150;Q5SX91;Q5SX87;P50395-2;P50395	GDI1	Rab GDP dissociation inhibitor alpha;Rab GDP dissociation inhibitor beta	5	5	5	5	13.9	13.9	13.9	50.582	447	25.3072	26.7691	26.6065	25.1419	26.6003	26.5802	26.7651	26.8504	0.742808	0.0412969	0.85406	0.0299703
Q5K651;C9JKF1	SAMD9	Sterile alpha motif domain-containing protein 9	2	4	4	4	3	3	3	184.28	1589	26.2413	25.8979	25.6332	25.4145	26.6176	26.3302	26.5701	26.6402	0.742784	0.0322628	1.94266	0.245649
U5GXS0;Q5VYJ5	MALRD1	MAM and LDL-receptor class A domain-containing protein 1	2	1	1	1	0.5	0.5	0.5	165.44	1486	26.072	26.6771	25.6647	25.5428	26.4221	27.2064	26.651	26.6449	0.741934	0.113731	1.16418	0.116518
P41091;Q2VIR3;Q2VIR3-2;H7BZU1	EIF2S3	Eukaryotic translation initiation factor 2 subunit 3;Putative eukaryotic translation initiation factor 2 subunit 3-like protein	4	21	21	21	53.4	53.4	53.4	51.109	472	32.9193	32.8372	32.9123	32.6793	33.587	33.5487	33.6	33.5797	0.741828	0	4.90559	0
P39019;A0A075B6E2;M0R2L9;M0QXK4;M0QYF7;M0R140	RPS19	40S ribosomal protein S19	6	18	18	18	75.2	75.2	75.2	16.06	145	35.3726	35.4199	35.4113	35.3932	36.2049	36.0551	36.197	36.0887	0.737193	0	5.82695	0
P36957;P36957-2;Q86SW4;H0YJF9;G3V5M3;G3V3F0	DLST	Dihydrolipoyllysine-residue succinyltransferase component of 2-oxoglutarate dehydrogenase complex, mitochondrial	6	4	4	4	9.9	9.9	9.9	48.755	453	28.0269	27.8247	25.5981	27.3415	27.991	28.0581	27.8023	27.8819	0.735544	0.0213333	0.631926	0.00608286
P15880;H0YEN5;E9PMM9;E9PQD7;I3L404;E9PPT0;E9PM36;H3BNG3;H0YE27	RPS2	40S ribosomal protein S2	9	26	26	26	67.6	67.6	67.6	31.324	293	36.7421	36.6319	36.7386	36.6071	37.4004	37.3984	37.4581	37.4001	0.734316	0	5.89408	0
O94973;O94973-2;A0A0G2JS82;O94973-3;A0A0G2JQM1;E9PR62;A0A0G2JRF9;A0A0G2JQA4;E9PNC4;A0A0G2JRS3;A0A0G2JQT9;H0YEG0;A0A0G2JS17;H0YDE9;E9PQP4	AP2A2	AP-2 complex subunit alpha-2	15	15	8	8	24.5	16	16	103.96	939	27.7411	27.5176	27.7466	27.4763	28.4501	28.2905	28.2489	28.3652	0.718299	0	3.84354	0
P01024;CON__Q2UVX4;M0QYC8	C3	Complement C3;Complement C3 beta chain;C3-beta-c;Complement C3 alpha chain;C3a anaphylatoxin;Acylation stimulating protein;Complement C3b alpha chain;Complement C3c alpha chain fragment 1;Complement C3dg fragment;Complement C3g fragment;Complement C3d fragment;Complement C3f fragment;Complement C3c alpha chain fragment 2	3	14	14	14	10.6	10.6	10.6	187.15	1663	27.9487	28.1166	27.8969	27.5483	28.7675	28.715	28.4273	28.4661	0.716357	0	2.55262	0
Q8IUX4;A0A087WX48;Q96AK3;Q9HC16-3;Q8IUX4-2;Q8IUX4-3	APOBEC3F	DNA dC->dU-editing enzyme APOBEC-3F	6	10	10	7	31.4	31.4	24.1	45.02	373	29.2119	29.3749	29.5121	29.4626	29.9881	30.0858	30.3831	29.9411	0.709134	0	2.99807	0
Q14669;Q14669-2;Q14669-3;Q14669-4;H7C2Y1;C9JLJ5;C9JSX9;C9JLD7;G5E9G6	TRIP12	E3 ubiquitin-protein ligase TRIP12	9	10	10	10	6.1	6.1	6.1	220.43	1992	27.0019	26.8728	26.8533	26.4774	27.7376	27.6059	27.305	27.3927	0.708962	0	2.49091	0
P51991-2	HNRNPA3	Heterogeneous nuclear ribonucleoprotein A3	1	16	1	1	39.9	3.7	3.7	37.029	356	26.4636	26.6443	25.2373	26.7033	27.0714	27.1808	27.3966	26.2306	0.707733	0.0538579	0.821736	0.0226868
P23396;E9PL09;E9PPU1;F2Z2S8;H0YCJ7;H0YF32;H0YEU2;E9PQ96;E9PJH4;E9PK82;E9PSF4;E9PQX2;H0YES8	RPS3	40S ribosomal protein S3	13	28	28	4	86	86	12.8	26.688	243	37.0676	37.167	37.2595	37.1491	37.8675	37.8131	37.8733	37.9193	0.707486	0	5.37852	0
P05387;H0YDD8	RPLP2	60S acidic ribosomal protein P2	2	8	8	8	78.3	78.3	78.3	11.665	115	33.2612	33.2256	33.1115	33.0156	33.7989	33.8934	33.9306	33.8008	0.702427	0	4.42647	0
Q8N3C0;Q8N3C0-4;E5RFZ0;Q8N3C0-3;J3KNJ4	ASCC3	Activating signal cointegrator 1 complex subunit 3	5	78	78	78	48	48	48	251.46	2202	32.554	32.4987	32.6069	32.4564	33.2713	33.2667	33.1131	33.2281	0.690788	0	5.08313	0
Q99575;E5RK39	POP1	Ribonucleases P/MRP protein subunit POP1	2	27	27	27	32.9	32.9	32.9	114.71	1024	29.6263	29.5193	29.4401	29.353	30.1221	30.171	30.2353	30.1693	0.689769	0	4.47705	0
H0YMV8;Q71UM5;C9JLI6	RPS27L	40S ribosomal protein S27;40S ribosomal protein S27-like	3	5	2	2	34	12	12	11.345	100	31.2103	31.1051	30.7056	30.4815	31.3641	31.549	32.0166	31.3233	0.687604	0	1.59166	2.71948e-16
Q8NE71;Q8NE71-2;H0YGW7;Q5STZ8;A0A0G2JIC2;F5GYK6	ABCF1	ATP-binding cassette sub-family F member 1	6	21	21	21	37.5	37.5	37.5	95.925	845	29.5211	29.3331	29.5062	29.4942	30.0295	30.1403	30.1246	30.3068	0.68663	0	4.1053	0
E7EVA0;P27816;P27816-6;P27816-2;P27816-4;P27816-5;H7C4C5;B5MEG9;H7C456;A0A0J9YVV8;A0A0J9YW37;P27816-7	MAP4	Microtubule-associated protein;Microtubule-associated protein 4	12	19	19	11	10.8	10.8	6.1	245.44	2297	29.6394	29.5302	29.2387	29.2937	30.0797	30.0206	30.2441	30.0775	0.679984	0	3.15213	5.43896e-16
P41223;P41223-2;C9JCD9;F8WCN7	BUD31	Protein BUD31 homolog	4	7	7	7	40.3	40.3	40.3	17	144	25.4799	26.394	25.6234	25.4904	26.2816	26.336	26.6675	26.4078	0.676323	0.0564758	1.53036	0.024965
Q86UE4;E5RJU9;H0YB56;H0YBJ8;H0YBE0	MTDH	Protein LYRIC	5	18	18	18	39.3	39.3	39.3	63.836	582	30.8687	30.6219	30.699	30.6534	31.3597	31.3597	31.3956	31.402	0.668466	0	4.67256	0
B0QY89;Q9Y262;Q9Y262-2;B0QY90;C9JHP4;C9K0Q7;H7C3A0;H0Y7E6	EIF3L	Eukaryotic translation initiation factor 3 subunit L	8	24	24	24	44.5	44.5	44.5	70.901	607	31.1084	30.9702	31.3311	31.1835	31.8188	31.8269	31.7433	31.8629	0.664676	0	3.80308	0
Q9UBQ5-2;Q9UBQ5;K7ES31;K7EQM4;A0A087WVB9;K7ERF1;B4DQ48;K7EK53	EIF3K	Eukaryotic translation initiation factor 3 subunit K	8	6	6	6	36.5	36.5	36.5	24.484	211	28.9463	28.7556	28.9336	28.7718	29.4143	29.4971	29.5727	29.563	0.659926	0	4.36054	0
Q99613;B5ME19;Q99613-2;H3BPE3;H3BPE4;H3BTY8	EIF3C	Eukaryotic translation initiation factor 3 subunit C;Eukaryotic translation initiation factor 3 subunit C-like protein	6	24	24	24	27.3	27.3	27.3	105.34	913	30.6539	30.6176	30.8544	30.6066	31.3616	31.3273	31.2509	31.4187	0.656491	0	4.15925	0
Q96CB9-4;Q96CB9;Q96CB9-3	NSUN4	5-methylcytosine rRNA methyltransferase NSUN4	3	2	2	2	6.6	6.6	6.6	37.373	335	25.1135	25.5287	26.0829	25.1498	25.9264	26.5148	26.0345	26.0135	0.653558	0.139174	1.22037	0.323101
Q8WWY3;E7EVX8;Q8WWY3-4;Q8WWY3-3;Q8WWY3-2;E7EU94;E7ESX0;E7EN72	PRPF31	U4/U6 small nuclear ribonucleoprotein Prp31	8	19	19	19	49.7	49.7	49.7	55.455	499	31.6872	31.9538	31.8574	31.9267	32.4894	32.4148	32.6172	32.4779	0.643528	0	3.91314	0
Q7Z2T5;Q7Z2T5-2;X6RK96	TRMT1L	TRMT1-like protein	3	9	9	9	15.1	15.1	15.1	81.746	733	28.9512	28.8024	28.9525	28.991	29.6935	29.5623	29.1997	29.8107	0.642263	0	2.44545	0
P46776;E9PLL6;E9PJD9;E9PLX7	RPL27A	60S ribosomal protein L27a	4	7	7	7	38.5	38.5	38.5	16.561	148	33.2316	33.166	33.19	33.0335	33.7032	33.8045	33.9438	33.6971	0.631878	0	3.92018	0
Q5JTH9;Q5JTH9-2;Q5JTH9-3;A0A087X1U8;A0A087WYW2;H7C1M8	RRP12	RRP12-like protein	6	31	31	31	31.2	31.2	31.2	143.7	1297	30.5111	30.3423	30.5625	30.4377	31.2132	31.1167	31.0785	30.9632	0.629499	0	3.96174	5.43896e-16
Q969Q0	RPL36AL	60S ribosomal protein L36a-like	1	7	7	2	45.3	45.3	9.4	12.469	106	30.8457	31.1032	31.0565	31.0179	31.2802	31.9303	31.7475	31.5729	0.626942	0	2.24497	0
Q9Y3C1;D6RIC3;A0A0C4DGU5;A0A087X2G6;Q9Y3C1-3;Q9Y3C1-2;D6RC60;A0A087WU10	NOP16	Nucleolar protein 16	8	10	10	10	54.5	54.5	54.5	21.188	178	29.3008	29.1664	29.2106	29.1395	29.8129	29.8284	29.7807	29.8936	0.624614	0	5.20141	0
P42766;F2Z388	RPL35	60S ribosomal protein L35	2	9	9	9	43.1	43.1	43.1	14.551	123	33.0228	32.9677	33.0174	33.1838	33.4499	33.8175	33.7374	33.6802	0.623304	0	3.2992	0
O95782-2;O95782;M0R2D9	AP2A1	AP-2 complex subunit alpha-1	3	32	32	25	43.4	43.4	35	105.36	955	30.742	30.6203	30.6363	30.6686	31.3522	31.2249	31.2888	31.2937	0.623119	0	5.51894	0
P52597;A0A1B0GW42	HNRNPF	Heterogeneous nuclear ribonucleoprotein F;Heterogeneous nuclear ribonucleoprotein F, N-terminally processed	2	11	9	9	36.9	30.4	30.4	45.671	415	28.5241	28.5572	27.8938	28.1493	28.8514	28.892	28.9154	28.9394	0.618426	0	2.08148	0
P49207	RPL34	60S ribosomal protein L34	1	7	7	7	37.6	37.6	37.6	13.293	117	31.9081	31.8491	32.0434	32.145	32.4068	32.5876	32.7352	32.6877	0.617904	0	3.11443	0
P56182;D6RE82	RRP1	Ribosomal RNA processing protein 1 homolog A	2	4	4	4	9.1	9.1	9.1	52.839	461	26.6151	26.5387	26.8129	26.2019	27.2807	27.0075	27.102	27.2401	0.61544	0	2.3092	0
Q96FX7;H0Y2Q1	TRMT61A	tRNA (adenine(58)-N(1))-methyltransferase catalytic subunit TRMT61A	2	6	6	6	31.8	31.8	31.8	31.381	289	27.2425	27.409	27.3003	27.0716	27.7417	27.8094	27.8861	28.0406	0.613594	0	3.17729	0
O43172-2;O43172	PRPF4	U4/U6 small nuclear ribonucleoprotein Prp4	2	26	26	26	60.7	60.7	60.7	58.32	521	33.0385	33.3616	32.9143	33.1287	33.7329	33.6677	33.8611	33.6076	0.606552	0	2.84626	0
Q9NWZ8;H7BYE2	GEMIN8	Gem-associated protein 8	2	5	5	5	23.6	23.6	23.6	28.636	242	29.4141	29.6109	29.3044	29.3567	29.7883	29.9912	30.2257	30.0994	0.60463	0	2.7331	0
Q9BZE4;Q9BZE4-2;Q9BZE4-3;Q5T3R7	GTPBP4	Nucleolar GTP-binding protein 1	4	14	14	14	28.2	28.2	28.2	73.964	634	28.7494	28.905	29.104	28.7552	29.4767	29.4247	29.5269	29.4979	0.603165	0	3.37413	0
P12270;P12270-2	TPR	Nucleoprotein TPR	2	6	6	6	2.7	2.7	2.7	267.29	2363	27.6344	26.7764	26.9797	27.1759	27.8335	27.8777	27.5501	27.6534	0.587071	0	1.59322	0
Q9UII4;E9PBL0	HERC5	E3 ISG15--protein ligase HERC5	2	8	8	8	10	10	10	116.85	1024	27.5926	27.3977	27.1391	25.1048	27.6371	27.2907	27.1188	27.5309	0.585836	0.0729565	0.447006	0.00217251
Q13595-2;Q13595-4;Q13595-3;Q13595	TRA2A	Transformer-2 protein homolog alpha	4	4	3	3	36.3	28.3	28.3	12.951	113	24.9651	28.2014	28.173	28.0914	28.1772	27.92	27.9989	27.6489	0.57847	0.101522	0.299929	0.0178514
Q16777;Q6FI13	HIST2H2AC	Histone H2A type 2-C;Histone H2A type 2-A	2	5	2	1	55	37.2	22.5	13.988	129	31.3739	31.1059	31.204	31.1317	31.7233	31.8434	31.9505	31.6085	0.577504	0	3.03358	0
Q9HCE1;Q5JR04;Q9HCE1-2;Q9HCE1-3	MOV10	Putative helicase MOV-10	4	34	34	34	41.7	41.7	41.7	113.67	1003	29.934	30.0093	30.2092	30.1399	30.5692	30.656	30.6379	30.7215	0.573045	0	3.75982	0
Q8WVK2;H0YBW5;B8ZZ98	SNRNP27	U4/U6.U5 small nuclear ribonucleoprotein 27 kDa protein	3	6	6	6	31	31	31	18.86	155	29.1356	29.224	28.8198	29.3943	29.6141	29.6185	29.9286	29.6921	0.569879	0	2.16287	0
Q9P2I0;H0YJF4;G3V3T7	CPSF2	Cleavage and polyadenylation specificity factor subunit 2	3	22	22	22	34.7	34.7	34.7	88.486	782	30.7888	30.7445	30.6385	30.3281	31.2113	31.2482	31.1516	31.1675	0.569643	0	2.76495	5.43896e-16
G5E9W3;Q9UKF6;C9JZH6	CPSF3	Cleavage and polyadenylation specificity factor subunit 3	3	9	9	9	13.9	13.9	13.9	73.476	647	28.2894	27.9816	28.0465	27.8786	28.6591	28.7144	28.3918	28.7003	0.567386	0	2.57094	0
Q96SH1;P05549-5;P05549-6;P05549;H7C5E5;C1K3N0;P05549-2;C9JXZ2;Q6VUC0;H7C4N4;C9J6N8;Q92754-2;Q92754;Q92481;Q92481-2	TFAP2A	Transcription factor AP-2-alpha	15	6	6	6	16.9	16.9	16.9	48.321	439	27.8576	28.0485	27.704	27.8269	28	28.2121	28.7263	28.7625	0.565955	0	1.50418	0
Q5JVS0;Q5JVS0-2	HABP4	Intracellular hyaluronan-binding protein 4	2	6	6	6	19.1	19.1	19.1	45.785	413	27.346	27.521	27.4799	27.2347	28.0422	27.9469	27.7231	28.131	0.565389	0	2.68331	0
O60306;H0YH15;H0YLN9	AQR	Intron-binding protein aquarius	3	50	50	50	41.1	41.1	41.1	171.29	1485	28.5202	28.0017	28.4278	27.7226	28.702	28.8763	28.4906	28.8123	0.552209	0	1.44652	0
Q96SB4;H3BLV9;Q96SB4-4;Q96SB4-3;D6RBF8;D6RBM8;A8MPP7;A8MPY5;E7ETV6;Q9UPE1-2;Q9UPE1-3;Q9UPE1-4;Q9UPE1;H0Y932;H7C2I2	SRPK1	SRSF protein kinase 1	15	21	21	17	38.5	38.5	31.9	74.324	655	31.5383	31.4276	31.3322	31.3956	31.9919	31.9014	32.0778	31.9261	0.550893	0	4.09177	0
Q92522	H1FX	Histone H1x	1	7	7	7	31.9	31.9	31.9	22.487	213	28.0092	27.9398	27.9864	28.1279	28.3815	28.5756	28.699	28.5996	0.54814	0	3.39605	0
Q9H0S4-2;Q9H0S4;F5H1N9	DDX47	Probable ATP-dependent RNA helicase DDX47	3	7	7	7	20.7	20.7	20.7	45.169	406	26.5736	25.2918	26.6792	25.0827	26.7727	26.2226	26.0717	26.7517	0.547837	0.273702	0.514742	0.159212
Q13347;Q5TFK1	EIF3I	Eukaryotic translation initiation factor 3 subunit I	2	11	11	11	39.4	39.4	39.4	36.501	325	29.2576	29.172	29.2185	28.927	29.6313	29.976	29.5197	29.637	0.547227	0	2.35273	0
Q9UG63;Q9UG63-2;C9JHK9;C9JZV3	ABCF2	ATP-binding cassette sub-family F member 2	4	11	11	11	20.2	20.2	20.2	71.289	623	28.9163	28.9655	28.7157	28.694	29.3181	29.3368	29.4618	29.3401	0.5413	0	3.39965	0
P63010;P63010-2;P63010-3;A0A087X253;A0A087WU93;A0A087WZQ6;A0A087WYD1;K7EN71;K7ERB2;K7EJX1;A0A087WXS3;K7EKZ5;K7EJ01;H7C034	AP2B1	AP-2 complex subunit beta	14	30	30	18	44	44	30.9	104.55	937	31.3803	31.1372	31.234	31.1839	31.7116	31.7769	31.8115	31.7987	0.54081	0	4.10132	0
C9JXB8;C9JNW5;P83731	RPL24	60S ribosomal protein L24	3	11	11	11	61.2	61.2	61.2	14.369	121	33.5325	33.4712	33.4127	33.3776	33.8654	34.0241	34.0326	34.0215	0.537396	0	4.28662	0
Q8N9N2-2;Q8N9N2;H0YCB3;H0YE76;H0YER2;E9PM82;E9PR40;E9PQZ6;E9PKM6;E9PQ44;E9PJM2;E9PL92	ASCC1	Activating signal cointegrator 1 complex subunit 1	12	10	10	10	29.7	29.7	29.7	41.227	357	29.4926	29.4998	29.6051	29.385	30.0621	30.047	30.0803	29.9215	0.532137	0	4.04141	0
O43395;O43395-3	PRPF3	U4/U6 small nuclear ribonucleoprotein Prp3	2	41	41	41	58.3	58.3	58.3	77.528	683	32.7201	32.7662	32.6952	32.7388	33.2076	33.1752	33.2999	33.3414	0.525968	0	4.8228	0
P16403;P16402;P22492	HIST1H1C	Histone H1.2;Histone H1.3	3	10	10	3	35.2	35.2	12.2	21.364	213	29.7924	29.832	29.5296	29.9886	30.0877	30.4768	30.3859	30.2773	0.521252	0	2.20172	0
Q6UXN9;C9JBU3;C9J355	WDR82	WD repeat-containing protein 82	3	15	15	15	51.4	51.4	51.4	35.079	313	30.5081	30.5847	30.6223	30.3588	30.9959	31.0731	31.0782	30.9975	0.517739	0	3.77218	0
O00303;H0YDT6;E9PQV8;A0A1W2PP79	EIF3F	Eukaryotic translation initiation factor 3 subunit F	4	10	10	10	42	42	42	37.563	357	30.473	30.5306	30.4643	30.5533	30.9488	31.2017	31.1255	30.7652	0.504987	0	2.63706	0
Q8N1G4	LRRC47	Leucine-rich repeat-containing protein 47	1	3	3	3	7.4	7.4	7.4	63.472	583	25.4769	26.1778	26.1197	25.7973	26.4754	26.1378	26.4467	26.5209	0.502279	0.125464	1.31398	0.252815
Q9H074;D6R9H8;Q9H074-2;D6REB4	PAIP1	Polyadenylate-binding protein-interacting protein 1	4	22	22	11	42	42	20.3	53.524	479	33.4103	33.2569	33.3284	32.94	33.7748	33.6654	33.7717	33.7106	0.496698	0	2.46838	0
Q9H840	GEMIN7	Gem-associated protein 7	1	5	5	5	78.6	78.6	78.6	14.536	131	29.1223	29.1222	29.0804	29.0829	29.7027	29.426	29.6858	29.5776	0.496115	0	3.58733	0
P07305;P07305-2	H1F0	Histone H1.0;Histone H1.0, N-terminally processed	2	4	4	4	22.7	22.7	22.7	20.863	194	27.9621	25.041	27.8821	27.9699	27.4296	27.741	27.6282	28.0292	0.493223	0.072282	0.276888	0.0169149
P55769;B1AHD1;A0A3B3IUA2	NHP2L1	NHP2-like protein 1;NHP2-like protein 1, N-terminally processed	3	8	8	4	53.9	53.9	25.8	14.173	128	30.7345	30.9321	30.4632	30.6826	31.278	30.986	31.2999	31.215	0.491614	0	2.19202	0
Q9Y224;G3V4C6;H0YJB9;G3V4E7	C14orf166	UPF0568 protein C14orf166	4	16	16	16	66.4	66.4	66.4	28.068	244	33.4337	33.1995	33.4354	33.1923	33.8375	33.8762	33.7903	33.7212	0.49111	0	3.16921	0
A0A087WY71;E9PFW3;Q96CW1-2;Q96CW1;C9JJ47;C9JTK4;C9JGT8;C9JJD3;C9JPV8;H7C4C3	AP2M1	AP-2 complex subunit mu	10	13	13	13	38.5	38.5	38.5	49.526	434	29.8297	29.468	29.5854	29.5348	30.0479	30.1966	30.1435	29.9848	0.488714	0	2.74224	5.43896e-16
Q8TDX7;F8WAG2;Q8TDX7-2;F5H3U7	NEK7	Serine/threonine-protein kinase Nek7	4	4	4	4	16.6	16.6	16.6	34.551	302	26.9412	25.102	26.9435	26.8453	26.8476	27.0835	26.81	27.0412	0.487613	0.0988906	0.48516	0.00638041
P16104;A0A3B3IS11;Q9BTM1-2;Q96QV6;REV__H0Y672;REV__E7EQ67;REV__H7BY63;REV__Q8NB25-4;REV__H0YBA5;REV__Q8NB25-2;REV__A0A087X2A7;REV__Q8NB25-3;REV__Q8NB25	H2AFX	Histone H2AX;Histone H2A type 1-A	13	6	6	1	58.7	58.7	6.3	15.144	143	32.857	32.4856	32.867	32.6352	32.8097	33.1736	33.4183	33.3799	0.484179	0	1.56163	0
Q93034	CUL5	Cullin-5	1	5	5	5	6.7	6.7	6.7	90.954	780	26.3418	25.6456	25.3625	25.9738	26.2352	26.047	26.4421	26.5328	0.483336	0.17386	0.959972	0.0680234
P14866;M0QXS5;A0A3B3ITJ4;P14866-2;M0QYT0;M0R1W6;B4DVF8;M0QYL7;M0R076;H7C464;B7WPG3;C9IYN3;D6W592;Q8WVV9-5;Q8WVV9-4;Q8WVV9	HNRNPL	Heterogeneous nuclear ribonucleoprotein L	16	18	18	18	52.1	52.1	52.1	64.132	589	29.8439	29.6857	29.7268	29.5467	30.1465	30.1478	30.1932	30.2384	0.480705	0	3.49969	0
Q9BVC5;C9J4K0;Q9BVC5-2	C2orf49	Ashwin	3	6	6	6	37.9	37.9	37.9	25.858	232	29.2758	29.2401	29.2495	29.0188	29.4826	29.6685	29.7987	29.7473	0.478245	0	2.71	0
Q6UN15-3;Q6UN15-5;Q6UN15;Q6UN15-4;A0A0B4J203;H0Y8P7	FIP1L1	Pre-mRNA 3-end-processing factor FIP1	6	6	6	6	19.4	19.4	19.4	58.375	520	29.7667	29.7749	29.8103	29.6581	30.181	30.291	30.2266	30.2149	0.475888	0	4.66338	0
A0A1W2PRV5;E7EQZ4;Q16637-3;Q16637;Q16637-4;Q16637-2;B4DP61;A0A0G2JRX5;A0A0G2JRY6;A0A0G2JQN8;H0YBZ9	SMN1	Survival motor neuron protein	11	10	10	10	44.3	44.3	44.3	30.415	282	31.4163	31.6371	31.2724	31.5533	31.7783	31.9308	32.1877	31.8768	0.473616	0	2.14708	0
P55884;P55884-2;C9JZG1;C9JQN7	EIF3B	Eukaryotic translation initiation factor 3 subunit B	4	25	25	25	38.7	38.7	38.7	92.48	814	31.4197	31.3753	31.3306	31.4913	31.8014	31.9756	31.9167	31.8171	0.473464	0	3.92453	5.43896e-16
Q9UJA5;Q9UJA5-4;Q9UJA5-2;Q9UJA5-3	TRMT6	tRNA (adenine(58)-N(1))-methyltransferase non-catalytic subunit TRM6	4	6	6	6	12.9	12.9	12.9	55.799	497	26.962	26.9577	25.6575	26.9013	26.8091	27.2054	26.9669	27.3831	0.471471	0.0947546	0.660281	0.0461745
Q7Z2W4;C9J6P4;Q7Z2W4-2;Q7Z2W4-3;H7C5K1;Q7Z2W4-4;Q7Z2W4-5	ZC3HAV1	Zinc finger CCCH-type antiviral protein 1	7	30	30	29	43.7	43.7	42.8	101.43	902	30.1696	30.0076	29.9553	30.2797	30.4753	30.5349	30.6412	30.6454	0.471121	0	2.82697	0
P0DP25;P0DP24;P0DP23;E7ETZ0;H0Y7A7;E7EMB3;F8WBR5;M0QZ52;G3V479;G3V361;Q96HY3	CALM1		11	2	2	2	22.1	22.1	22.1	16.837	149	28.2183	27.9084	27.7945	27.6061	28.2497	28.5803	28.367	28.2086	0.469605	0	1.65827	2.71948e-16
J3QR09;J3KTE4;P84098	RPL19	Ribosomal protein L19;60S ribosomal protein L19	3	10	10	10	40.9	40.9	40.9	23.134	193	33.7919	33.694	33.6697	33.6864	34.1171	34.1413	34.1935	34.2428	0.463221	0	4.64461	0
S4R469;F8VR27;F8VZY7;B0QYV1;B0QYY4;A0A087X2B1;A0A0G2JRA5;J3KNW3;B7Z1U7;F8VZG9;A0A286YEU2;O43251-9;Q9NWB1-3;O43251-4;O43251-5;O43251-10;O43251-2;O43251;Q9NWB1-4;Q9NWB1-5;Q9NWB1;O43251-7;Q9NWB1-2;O43251-6;O43251-8;I3L1D4;A0A0G2JRD1;S4R3K7;F8VRS4;O43251-3;A0A0G2JSB3;B0QYY7;A0A3B3ITL7;J3QRF4;A6NFN3;A6NFN3-2;B0QYY6;J3QQZ2	RBFOX2	RNA binding protein fox-1 homolog;RNA binding protein fox-1 homolog 2;RNA binding protein fox-1 homolog 1	38	5	5	5	19.2	19.2	19.2	25.265	234	27.8485	27.8884	28.0882	28.145	28.5629	28.4189	28.6031	28.2261	0.46022	0	2.19656	0
Q8WVC2;P63220;Q9BYK1;Q9BYK2	RPS21	40S ribosomal protein S21	4	6	6	6	65.4	65.4	65.4	8.85	81	30.6316	30.4032	30.5607	30.4432	31.2424	30.6648	30.8987	31.0588	0.456458	0	1.8507	0
Q92945;A0A087WTP3;M0R0I5;M0QYH3;M0R3J3;M0QXW7;M0R0C6;M0QYG1;M0R251;M0R263	KHSRP	Far upstream element-binding protein 2	10	38	38	35	58.5	58.5	55.4	73.114	711	35.6448	35.5877	35.5189	35.4033	35.9637	35.9849	36.0575	35.9649	0.454055	0	3.70403	0
O75821;K7EP16;K7EL20;K7ENA8	EIF3G	Eukaryotic translation initiation factor 3 subunit G	4	7	7	2	21.9	21.9	7.8	35.611	320	28.0733	28.1179	28.3712	28.3024	28.5349	28.4892	28.4129	29.2163	0.447126	0	1.17996	0
Q8IXQ6-3;Q8IXQ6-2;Q8IXQ6;C9K0E5;G5E9U8	PARP9	Poly [ADP-ribose] polymerase 9	5	10	10	10	22	22	22	80.29	710	28.0107	27.667	27.8107	27.3117	28.3006	28.1497	27.8873	28.2445	0.445487	0	1.37198	0
Q10570;A0A087X101;E9PIM1;A0A087WTV4	CPSF1	Cleavage and polyadenylation specificity factor subunit 1	4	38	38	38	33.6	33.6	33.6	160.88	1443	31.4504	31.4391	31.6085	31.1996	31.9103	31.8457	31.7885	31.9137	0.440137	0	2.57674	0
O60508;Q5SRN1	CDC40	Pre-mRNA-processing factor 17	2	17	17	17	37	37	37	65.521	579	25.2237	26.2216	25.951	25.515	25.6851	25.6177	26.7976	26.5699	0.439754	0.0678566	0.53693	0.0433953
A0A075B730;P58107	EPPK1	Epiplakin	2	12	5	5	14.3	7.1	7.1	553.12	5063	27.9366	27.716	28.4316	25.2788	27.9117	27.9349	27.3455	27.9247	0.438414	0.125007	0.24529	0.0322355
Q9NRW3;Q6ICH2	APOBEC3C	DNA dC->dU-editing enzyme APOBEC-3C	2	6	5	5	44.7	38.4	38.4	22.826	190	28.9085	29.0377	29.0121	29.0089	29.2141	29.5662	29.5555	29.3819	0.437631	0	2.59796	0
O43896	KIF1C	Kinesin-like protein KIF1C	1	3	3	1	2.7	2.7	0.8	122.95	1103	25.5589	25.3014	25.2406	24.7865	25.6412	25.5373	25.3814	26.0773	0.437432	0.0701866	0.971782	0.196979
A0A024R4E5;Q00341;Q00341-2;H0Y394;H7C0A4;C9JIZ1;C9J5E5;C9JZI8;H7C2D1;C9JHZ8;C9JES8;H7BZC3;C9JHS7;C9JT62;C9JK79;C9JBS3;C9JEJ8;C9JHN6;C9JQ82;C9JMQ6;C9JHS9;C9J739;H7C3D0	HDLBP	Vigilin	23	55	55	55	55.1	55.1	55.1	141.44	1268	33.2707	33.3304	33.4132	33.3137	33.7762	33.8552	33.7013	33.7432	0.436959	0	4.21014	0
P57678;I3L2C7;I3L399;I3L4A4;E7EN12;I3L4M4;I3L1J7	GEMIN4	Gem-associated protein 4	7	42	42	42	52.4	52.4	52.4	120.04	1058	33.1558	33.1599	33.1044	33.2608	33.6236	33.5007	33.6628	33.6373	0.435898	0	3.96457	5.43896e-16
P63261;I3L3I0;I3L1U9;I3L4N8;K7EM38;I3L3R2;J3KT65	ACTG1	Actin, cytoplasmic 2;Actin, cytoplasmic 2, N-terminally processed	7	23	23	1	72.5	72.5	4.5	41.792	375	35.589	35.579	35.5743	35.492	35.9129	36.1078	36.0089	35.9478	0.435792	0	3.98747	0
Q92499;F1T0B3;A0A087X2G1;Q92499-3;Q92499-2	DDX1	ATP-dependent RNA helicase DDX1	5	46	46	46	68.5	68.5	68.5	82.431	740	35.1444	34.8977	35.1278	34.7886	35.4219	35.4385	35.3627	35.4746	0.434782	0	2.52282	0
A0A087WZK9;B3KS98;O15372;E5RJT0;E5RGU4	EIF3S3	Eukaryotic translation initiation factor 3 subunit H	5	13	13	13	44.4	44.4	44.4	39.589	349	29.6042	29.4667	29.487	29.6784	30.0022	30.2193	29.8558	29.8946	0.433904	0	2.40365	0
Q02878;F8VZ45;U3KQR5;F8VR69;F8VZA3;F8VWR1;F8VU16	RPL6	60S ribosomal protein L6	7	17	17	17	48.6	48.6	48.6	32.728	288	34.3329	34.0671	34.3018	34.2681	34.6859	34.749	34.5698	34.6974	0.433047	0	3.05753	0
P61254;J3QRI7;J3QQQ9;J3QQV1;J3QRC4;J3KSS0;J3KS10	RPL26	60S ribosomal protein L26	7	11	11	3	46.2	46.2	12.4	17.258	145	33.7802	33.7305	33.8806	33.8294	34.1124	34.2843	34.3045	34.2046	0.421281	0	3.61764	5.43896e-16
P48651;P48651-3;P48651-2	PTDSS1	Phosphatidylserine synthase 1	3	4	4	4	9.7	9.7	9.7	55.527	473	26.8368	26.6885	26.8599	26.766	27.2195	27.1853	27.1843	27.2372	0.418774	0	4.30037	0
Q8TDB6;Q8TDB6-2	DTX3L	E3 ubiquitin-protein ligase DTX3L	2	5	5	5	8.9	8.9	8.9	83.553	740	26.826	26.6576	26.3474	26.8523	27.2245	26.967	26.8728	27.2893	0.417556	0	1.46283	2.71948e-16
Q8NCA5-2;Q8NCA5;E9PH82;C9J3G8	FAM98A	Protein FAM98A	4	15	12	12	38.4	32	32	55.272	518	32.0265	31.884	32.0054	31.7554	32.3774	32.4217	32.2611	32.2719	0.415142	0	2.86318	5.43896e-16
Q07021;I3L3Q7;I3L3B0	C1QBP	Complement component 1 Q subcomponent-binding protein, mitochondrial	3	3	3	3	9.6	9.6	9.6	31.362	282	29.0166	28.5014	28.8719	28.8015	29.2231	29.1959	29.3496	29.0766	0.413434	0	1.83122	2.71948e-16
C9JME2;Q9Y4F1;Q9Y4F1-2;A0A1B0GV68;M0QYB0;H0Y783;M0QXT1;M0R262;Q9Y4F1-3	FARP1	FERM, RhoGEF and pleckstrin domain-containing protein 1	9	18	18	18	20.8	20.8	20.8	122.09	1076	29.3131	29.1796	29.1129	29.0821	29.5218	29.6045	29.6322	29.5617	0.408111	0	3.43894	5.43896e-16
P62805	HIST1H4A	Histone H4	1	9	9	9	53.4	53.4	53.4	11.367	103	34.1883	34.017	34.0832	34.0624	34.3547	34.5128	34.6862	34.4233	0.406524	0	2.63587	0
Q13243;B4DJK0;B4DUA4;G3V5K8;Q13243-2;Q13243-3	SRSF5	Serine/arginine-rich splicing factor 5	6	8	7	7	25.4	22.1	22.1	31.263	272	29.4828	29.7449	29.6986	29.9586	30.1489	30.0659	30.1059	30.1796	0.403837	0	2.15264	0
Q9Y3U8;J3QSB5;J3KTD3	RPL36	60S ribosomal protein L36	3	6	6	6	37.1	37.1	37.1	12.254	105	32.3005	32.4164	32.1106	32.1551	32.596	32.7569	32.7167	32.5281	0.403793	0	2.43498	0
Q5VYS8-6;Q5VYS8;Q5VYS8-4;Q5VYS8-3;Q5VYS8-2;Q5VYT0;X6R3Q3;Q5VYS8-5	ZCCHC6	Terminal uridylyltransferase 7	8	7	7	7	5.9	5.9	5.9	166.97	1457	26.9813	26.8707	27.1746	25.1145	26.8129	26.8642	26.9515	27.0715	0.389768	0.0786698	0.34614	0.0167964
O43447;C9JQD4;O43447-2;H0YEL5;A6NM32;C9JAN8	PPIH	Peptidyl-prolyl cis-trans isomerase H;Peptidyl-prolyl cis-trans isomerase	6	10	10	10	54.8	54.8	54.8	19.208	177	30.8469	31.1123	30.845	31.2869	31.3549	31.2656	31.4915	31.5322	0.388245	0	1.68654	2.71948e-16
Q9C0J8;Q9C0J8-3;C9J8B4;Q9C0J8-2;B9A053	WDR33	pre-mRNA 3 end processing protein WDR33	5	31	31	31	28.9	28.9	28.9	145.89	1336	29.7888	29.7074	29.9798	29.7759	30.1639	30.1878	30.1612	30.267	0.381974	0	3.02438	5.43896e-16
P62899;H7C2W9;C9JU56;B7Z4E3;B7Z4C8;P62899-3;P62899-2;B8ZZK4	RPL31	60S ribosomal protein L31	8	7	7	7	45.6	45.6	45.6	14.463	125	34.2196	34.2386	34.2484	34.241	34.5514	34.6283	34.7631	34.5004	0.373916	0	3.20153	0
Q9UHI6;E9PJ60;Q9UHI6-2	DDX20	Probable ATP-dependent RNA helicase DDX20	3	37	37	37	59.1	59.1	59.1	92.239	824	32.9089	32.9612	32.9076	32.8481	33.3316	33.186	33.3327	33.2706	0.37378	0	3.97284	0
P32969;A0A2R8Y5Y7;D6RAN4;E7ESE0;H0Y9V9;H0Y9R4	RPL9	60S ribosomal protein L9	6	13	13	13	73.4	73.4	73.4	21.863	192	32.957	32.8315	32.8946	32.814	33.2549	33.2639	33.2474	33.2226	0.372948	0	4.48713	0
Q9HCS7	XAB2	Pre-mRNA-splicing factor SYF1	1	34	34	34	41.3	41.3	41.3	100.01	855	27.7169	27.8093	27.7011	28.184	27.9756	28.4197	28.3249	28.1649	0.368443	0	1.31545	0
E5RI99;P62888;E5RJH3;A0A0C4DH44;A0A0B4J213	RPL30	60S ribosomal protein L30	5	7	7	7	59.6	59.6	59.6	12.656	114	33.4382	33.5095	33.5257	33.5568	33.902	34.0215	33.9135	33.6562	0.365758	0	2.38901	0
X1WI28;P27635;A0A087WV22;H7C123;H7C2C5;B8A6G2;A6QRI9;Q96L21;H7C2U2	RPL10	60S ribosomal protein L10	9	11	11	2	50.5	50.5	14.5	22.975	200	33.5767	33.4927	33.6888	33.7199	33.9689	33.8691	34.1018	34.0007	0.365632	0	2.67711	0
P61981	YWHAG	14-3-3 protein gamma;14-3-3 protein gamma, N-terminally processed	1	8	5	4	35.2	25.1	21.5	28.302	247	27.8085	27.5254	27.7772	27.8513	27.9134	28.3205	28.1992	27.9771	0.361923	0	1.62834	0
O43290;E9PQI8	SART1	U4/U6.U5 tri-snRNP-associated protein 1	2	42	42	42	55.4	55.4	55.4	90.254	800	32.8662	32.9899	32.6665	32.9518	33.1881	33.1613	33.4288	33.1385	0.360554	0	1.97234	0
Q8TDN6	BRIX1	Ribosome biogenesis protein BRX1 homolog	1	5	5	5	17	17	17	41.401	353	26.8007	26.194	26.6348	25.2001	26.5478	26.5322	26.6154	26.5748	0.360145	0.090038	0.446307	0.0095561
O15371-2;O15371-3;O15371;B0QYA5;B0QYA4;B0QYA6;B0QYA8	EIF3D	Eukaryotic translation initiation factor 3 subunit D	7	13	13	13	42.3	42.3	42.3	58.14	499	29.3528	29.1464	29.2945	29.0833	29.4576	29.6637	29.5619	29.633	0.359793	0	2.44785	0
Q96A35;X6RJ73	MRPL24	39S ribosomal protein L24, mitochondrial	2	4	4	4	20.8	20.8	20.8	24.915	216	26.8674	26.6636	27.0093	26.99	27.3142	27.208	27.1052	27.307	0.35104	0	2.02466	0
A0A3B3IRI3;A0A3B3ITE1;A0A1B0GTW1;A0A2R8YDH4;Q9UDY2-3;Q9UDY2;Q9UDY2-7;A0A3B3ISZ5;Q9UDY2-6;A0A3B3IRV6;A0A3B3ISF1;A0A3B3IU51;Q9UDY2-5;Q9UDY2-4;Q9UDY2-2;A0A3B3IT83;A0A3B3IS03;U3KQJ2;A0A3B3IU26;B1AN86	TJP2	Tight junction protein ZO-2	20	12	12	12	12.4	12.4	12.4	126.95	1128	27.9078	27.9027	27.9794	28.1427	28.2699	28.5242	28.2124	28.3141	0.347023	0	2.11813	0
A0A087WXM6;J3QQT2;J3KRX5;A0A0A6YYL6;P18621;P18621-3;J3QLC8;A0A0A0MRF8;P18621-2;J3KRB3;A0A087WWH0;J3QS96;A0A087WY81;J3KSJ0	RPL17	60S ribosomal protein L17	14	9	9	9	51.5	51.5	51.5	19.586	169	33.2604	33.0217	33.3082	33.2477	33.4811	33.5246	33.7409	33.4792	0.34695	0	2.08974	0
P62633-2;P62633-8;P62633-5	CNBP	Cellular nucleic acid-binding protein	3	10	10	2	60.6	60.6	11.2	18.742	170	29.4942	29.6998	29.6194	29.645	29.9369	30.1274	29.8385	29.9431	0.346877	0	2.4629	0
P83369	LSM11	U7 snRNA-associated Sm-like protein LSm11	1	12	12	12	38.6	38.6	38.6	39.499	360	28.7308	28.7601	27.7307	28.5724	28.7273	28.7035	28.6615	29.0784	0.344198	0	0.627784	0
C9J4Z3;P61513;M0R0A1;Q6P4E4;E9PEL3;M0R2L6;G5E9R3;A6NKH3	RPL37A	60S ribosomal protein L37a	8	5	5	5	69.1	69.1	69.1	7.624	68	31.221	31.5993	31.0502	31.1732	31.4827	31.5731	31.6722	31.6854	0.34246	0	1.44059	0
Q71DI3;Q16695;K7EMV3;B4DEB1;K7ES00;Q6NXT2;K7EP01	HIST2H3A	Histone H3.2;Histone H3.1t;Histone H3	7	7	7	1	59.6	59.6	23.5	15.388	136	33.3996	33.613	33.3645	33.6293	33.8406	33.8866	33.9181	33.7235	0.340622	0	2.23478	0
Q9Y5Y2;B7Z6P0;H3BQR2;H3BNF0;H3BNS4;H3BRK5;H3BMW1	NUBP2	Cytosolic Fe-S cluster assembly factor NUBP2	7	4	4	4	28.4	28.4	28.4	28.825	271	24.9821	27.2874	27.3486	26.9957	26.8093	26.9548	27.1277	27.074	0.338025	0.108214	0.237102	0.0425886
Q9Y3I0	RTCB	tRNA-splicing ligase RtcB homolog	1	28	28	28	65.1	65.1	65.1	55.21	505	35.1096	34.7981	34.8771	34.6938	35.1441	35.1653	35.2625	35.2285	0.330419	0	1.92922	2.71948e-16
H7BXY3;Q7L2E3-3;Q7L2E3;Q7L2E3-2	DHX30	Putative ATP-dependent RNA helicase DHX30	4	42	42	42	45.6	45.6	45.6	130.55	1166	30.8598	30.773	30.7708	30.8578	31.0995	31.1518	31.1272	31.1887	0.326458	0	4.3308	0
E7EPB3;P50914	RPL14	60S ribosomal protein L14	2	6	6	6	48.4	48.4	48.4	14.558	124	33.5416	33.4361	33.3307	33.5654	33.6285	33.9022	33.9147	33.7304	0.325542	0	2.00068	0
K7ENX8;K7ELV6;K7EJV5;K7ELT6;K7EJV1;K7EMY9;K7EPM4;K7ER40;K7EQR7;D6W5Y5;Q14011;Q14011-2;K7EQX4;K7ENN6;K7EIF7;K7EQL0	CIRBP	Cold-inducible RNA-binding protein	16	3	3	3	57.5	57.5	57.5	8.9138	80	29.4166	29.2629	29.5354	29.3757	29.62	29.6258	29.8286	29.8161	0.324977	0	2.16495	0
O00425;O00425-2;F8WD15;Q9NZI8-2;Q9NZI8	IGF2BP3	Insulin-like growth factor 2 mRNA-binding protein 3	5	16	14	14	33	29	29	63.704	579	29.1287	29.0009	29.1575	29.1287	29.4978	29.2377	29.4513	29.5102	0.320295	0	2.34915	0
A0A3B3ITT5;P47914	RPL29	60S ribosomal protein L29	2	2	2	2	13.8	13.8	13.8	18.512	167	31.2161	31.2898	31.4556	31.57	31.7222	31.5094	31.7904	31.779	0.317351	0	1.6599	0
Q9Y3D9	MRPS23	28S ribosomal protein S23, mitochondrial	1	9	9	2	58.9	58.9	18.9	21.77	190	28.6446	28.8086	28.9515	28.7218	29.084	28.9828	29.2217	29.1069	0.317263	0	2.08101	0
P62750;H7BY10;K7EJV9;K7ERT8;A8MUS3;K7EMA7	RPL23A	60S ribosomal protein L23a	6	13	13	13	51.9	51.9	51.9	17.695	156	34.7199	34.7812	34.5369	34.5593	34.9681	34.9736	35.0532	34.8668	0.316091	0	2.36196	0
Q7Z4Q2;Q7Z4Q2-2;Q7Z4Q2-3	HEATR3	HEAT repeat-containing protein 3	3	13	13	13	22.2	22.2	22.2	74.582	680	28.9584	28.9088	29.2062	29.0123	29.4577	29.5328	29.0792	29.2592	0.310755	0	1.36996	0
Q969L4	LSM10	U7 snRNA-associated Sm-like protein LSm10	1	3	3	3	30.1	30.1	30.1	14.08	123	27.5228	27.2746	27.0504	27.3233	27.7354	27.3079	27.7846	27.5657	0.305608	0	1.10011	0
P48643;E7ENZ3;B7ZAR1;E9PCA1;P48643-2;D6RIZ7;H0Y914	CCT5	T-complex protein 1 subunit epsilon	7	23	23	23	52.9	52.9	52.9	59.67	541	31.463	31.2986	31.4773	31.2342	31.56	31.7305	31.6556	31.7476	0.305153	0	2.20936	0
P61313;A0A2R8YEM3;E7EQV9;E7ENU7;E7EX53;A0A2R8Y738;P61313-2;E7ERA2	RPL15	60S ribosomal protein L15;Ribosomal protein L15	8	16	16	16	54.9	54.9	54.9	24.146	204	34.2923	34.1303	34.2688	34.3424	34.3844	34.5858	34.6277	34.6558	0.304974	0	2.14497	0
P23246;P23246-2;H0Y9K7;H0Y9U2	SFPQ	Splicing factor, proline- and glutamine-rich	4	27	27	26	46.5	46.5	45.4	76.149	707	32.9958	32.7702	32.8463	32.7541	33.1882	33.2391	33.0291	33.1229	0.303216	0	2.26757	0
E7EQB2;E7ER44;P02788-2;P02788;CON__Q29443;CON__Q0IIK2	LTF	Lactotransferrin;Lactoferricin-H;Kaliocin-1;Lactoferroxin-A;Lactoferroxin-B;Lactoferroxin-C	6	7	7	7	10.3	10.3	10.3	76.625	696	27.5973	27.8686	27.8621	27.7686	28.1636	27.9666	28.0583	28.1177	0.302415	0	2.13264	0
O94913;E9PKN0;E9PQ01;E9PQF9;E9PNY7	PCF11	Pre-mRNA cleavage complex 2 protein Pcf11	5	11	11	11	9.1	9.1	9.1	173.05	1555	27.6747	27.4633	27.6625	27.1689	27.9224	27.9058	27.5898	27.7452	0.298428	0	1.09861	0
O15460-2;O15460;C9JCP0;C9JX45;A8MXE0;E7ERI1;E7ENX0;E7EPI9;C9JN43;C9JIG4	P4HA2	Prolyl 4-hydroxylase subunit alpha-2	10	11	11	11	26.1	26.1	26.1	60.632	533	27.9671	28.23	28.299	28.0321	28.4508	28.4086	28.5216	28.3311	0.295964	0	1.81147	0
O95793-2;O95793-3;O95793;Q5JW30;A0A087X1A5;Q5JW28;F6UDC6	STAU1	Double-stranded RNA-binding protein Staufen homolog 1	7	26	26	25	57.1	57.1	55.4	54.933	496	32.2808	32.0336	32.1422	32.0459	32.37	32.344	32.4514	32.5065	0.292338	0	2.28518	0
Q14103-3;Q14103;H0YA96;Q14103-4;Q14103-2;H0Y8G5;D6RAF8;D6RF44;D6RBQ9;D6RD83	HNRNPD	Heterogeneous nuclear ribonucleoprotein D0	10	17	17	16	47.4	47.4	44.8	32.834	306	33.9053	33.8736	34.0989	34.0266	34.2242	34.3366	34.1241	34.3647	0.286295	0	2.0251	0
P68133;P68032;A6NL76	ACTA1	Actin, alpha skeletal muscle;Actin, alpha cardiac muscle 1	3	17	3	0	41.1	11.7	0	42.051	377	32.3712	32.4127	32.4154	32.2492	32.7081	32.6268	32.6759	32.5728	0.283781	0	2.93917	0
P46778;G3V1B3;M0R181	RPL21	60S ribosomal protein L21	3	10	10	10	47.5	47.5	47.5	18.565	160	32.5221	32.6599	32.5877	32.6125	32.8367	32.8961	32.9898	32.7891	0.282368	0	2.79547	0
Q52LJ0-2;Q52LJ0;H0YNA1	FAM98B	Protein FAM98B	3	16	16	13	54	54	46.4	45.547	433	32.7053	32.5449	32.7444	32.3949	32.9487	32.7998	32.9467	32.8169	0.280674	0	1.69108	0
O60264;A0A0A0MRP6;B7ZLQ5;P28370-2;P28370	SMARCA5	SWI/SNF-related matrix-associated actin-dependent regulator of chromatin subfamily A member 5	5	23	23	23	22.6	22.6	22.6	121.9	1052	29.1167	29.3328	29.1798	29.1324	29.4195	29.6009	29.4324	29.4256	0.279174	0	2.26021	0
Q6Y1H2;C9JWG1;H7C4K8	PTPLB	Very-long-chain (3R)-3-hydroxyacyl-CoA dehydratase 2	3	5	5	5	19.3	19.3	19.3	28.368	254	26.8925	27.08	25.3936	27.1251	27.1598	26.9788	26.8383	26.6181	0.275949	0.0583064	0.262649	0.0271724
O75934	BCAS2	Pre-mRNA-splicing factor SPF27	1	12	12	12	70.7	70.7	70.7	26.131	225	28.7561	29.0355	28.7893	28.9402	29.3932	29.042	29.1465	29.0422	0.275675	0	1.39778	0
Q96DI7;Q96DI7-2;Q9NSS8	SNRNP40	U5 small nuclear ribonucleoprotein 40 kDa protein	3	26	26	26	87.4	87.4	87.4	39.31	357	33.6575	33.8302	33.663	33.8201	33.9356	33.9548	34.2519	33.9277	0.274807	0	1.61793	0
Q9BYD2;Q5SZR1;A0A1W2PPE5;A0A1W2PQB6;A0A1W2PS92	MRPL9	39S ribosomal protein L9, mitochondrial	5	4	4	4	17.6	17.6	17.6	30.243	267	27.1073	26.9249	26.5098	25.5067	26.6606	26.5027	27.2269	26.7576	0.274774	0.193219	0.264079	0.0956461
A6NJD9;A8MVT4;A8MYK1;Q16540;H7C2P7	MRPL23	39S ribosomal protein L23, mitochondrial	5	3	3	3	18.4	18.4	18.4	18.529	163	26.5203	26.524	26.7884	26.7085	26.9573	26.7908	26.9925	26.8984	0.274424	0	1.84328	2.71948e-16
Q00839;Q00839-2;A0A1X7SBS1;A0A1W2PPS1;A0A1W2PP35;Q5RI18;A0A1W2PPL4;A0A1W2PPH7;A0A1W2PQL0;A0A1W2PP34;A0A1W2PQ74;A0A1W2PRZ7;A0A1W2PQD4;A0A1W2PRI6;A0A1W2PPE9;A0A087WVI9;A0A1W2PNG3;A0A087WZF3;A0A1W2PP22	HNRNPU	Heterogeneous nuclear ribonucleoprotein U	19	35	35	35	44.7	44.7	44.7	90.583	825	35.0523	34.9618	34.9328	34.7716	35.1679	35.2482	35.2262	35.155	0.269713	0	2.29515	0
P46777;A0A2R8Y6J3;Q5T7N0;A0A2R8Y4A2;R4GNJ2	RPL5	60S ribosomal protein L5	5	16	16	16	55.6	55.6	55.6	34.362	297	33.746	33.8898	33.7618	33.6566	34.0086	34.0958	34.0187	34.0031	0.268046	0	2.6481	0
O00567;H0Y653;H0YDU4;Q5JXT2	NOP56	Nucleolar protein 56	4	8	8	8	14.1	14.1	14.1	66.049	594	26.9926	27.1181	27.3585	27.479	27.3876	27.6869	27.4052	27.5369	0.26707	0	1.06016	0
U3KQK0;Q99880;Q99879;Q99877;Q93079;Q5QNW6;P62807;P58876;O60814;Q5QNW6-2;P57053;Q96A08;A0A2R8Y619	HIST1H2BN	Histone H2B;Histone H2B type 1-L;Histone H2B type 1-M;Histone H2B type 1-N;Histone H2B type 1-H;Histone H2B type 2-F;Histone H2B type 1-C/E/F/G/I;Histone H2B type 1-D;Histone H2B type 1-K;Histone H2B type F-S	13	7	7	2	35.5	35.5	6	18.804	166	33.1678	33.0142	33.0839	32.8199	33.1334	33.2152	33.2804	33.5237	0.266699	0	1.26085	0
P50991;P50991-2	CCT4	T-complex protein 1 subunit delta	2	22	22	22	48.2	48.2	48.2	57.924	539	31.0452	30.8898	30.9852	30.9067	31.2348	31.1361	31.1696	31.3407	0.263591	0	2.41699	0
A0A087X0V5;P29728-2;P29728;F8W1C5	OAS2	2-5-oligoadenylate synthase 2	4	3	3	3	4.1	4.1	4.1	83.234	726	27.3186	27.7557	27.2425	27.0522	27.372	27.6847	27.7677	27.5966	0.263003	0	0.754655	0
P62906	RPL10A	60S ribosomal protein L10a	1	14	14	14	56.2	56.2	56.2	24.831	217	33.8932	33.8487	33.9317	33.8978	34.0804	34.1737	34.227	34.1269	0.259186	0	3.45705	0
P78371;F5GWF6;P78371-2;F8VQ14	CCT2	T-complex protein 1 subunit beta	4	29	29	29	66.2	66.2	66.2	57.488	535	31.6246	31.501	31.5571	31.5888	31.9085	31.8475	31.7116	31.8357	0.257915	0	2.72742	0
F5H5U2;Q8NHQ9;E7EX41;Q8NHQ9-2	DDX55	ATP-dependent RNA helicase DDX55	4	14	14	14	26.7	26.7	26.7	65.19	569	28.1435	27.8724	28.0554	28.0507	28.1724	28.31	28.4109	28.2486	0.254994	0	1.81533	0
P52756;C9JFQ5;P52756-4;P52756-2;P52756-5;C9J9P7;F8WE23;C9JR02;F8W910;P52756-3	RBM5	RNA-binding protein 5	10	12	12	11	17.9	17.9	16.8	92.153	815	28.0483	28.3364	28.1362	28.4009	28.3818	28.4805	28.4353	28.6207	0.249109	0	1.36654	0
Q9UNX3;E5RIT6;E5RHH1	RPL26L1	60S ribosomal protein L26-like 1	3	10	2	2	45.5	11.7	11.7	17.256	145	30.2136	30.2079	30.4325	30.2052	30.6821	30.5019	30.5758	30.2866	0.246771	0	1.30461	0
P82933	MRPS9	28S ribosomal protein S9, mitochondrial	1	12	12	12	35.1	35.1	35.1	45.834	396	28.9952	28.9276	29.2071	28.995	29.2277	29.3917	29.2961	29.1866	0.244286	0	1.74979	0
Q9Y6K5;F8VS35;F8VWK9;H0YHL3	OAS3	2-5-oligoadenylate synthase 3	4	21	21	21	20.5	20.5	20.5	121.17	1087	30.0569	29.9027	29.8657	29.7416	30.1403	30.1629	30.2141	30.0128	0.240805	0	1.67336	2.71948e-16
O95747;C9JIG9	OXSR1	Serine/threonine-protein kinase OSR1	2	4	4	4	7.6	7.6	7.6	58.022	527	27.5959	25.4378	26.8754	27.3622	26.9749	27.2228	26.9308	27.0799	0.234259	0.123874	0.177957	0.0729129
Q9NW64;Q9NW64-2;E5RJW4;E5RHA8	RBM22	Pre-mRNA-splicing factor RBM22	4	8	8	8	22.6	22.6	22.6	46.895	420	28.7516	28.291	28.7821	25.3088	28.0365	27.9859	28.0283	27.9976	0.228713	0.154552	0.0959907	0.0506476
Q9HD33-2;Q9HD33;Q9HD33-3	MRPL47	39S ribosomal protein L47, mitochondrial	3	7	7	7	30.9	30.9	30.9	27.085	230	28.2502	27.8796	28.2267	28.2317	28.176	28.3313	28.358	28.6334	0.227585	0	0.880363	0
Q9Y3F4;Q9Y3F4-2;H0YH33	STRAP	Serine-threonine kinase receptor-associated protein	3	18	18	18	67.7	67.7	67.7	38.438	350	31.7777	31.9142	31.6926	31.7931	31.9662	31.9782	32.1645	31.9772	0.227117	0	1.85925	0
Q15370;Q15370-2;B8ZZU8;I3L0M9;A0A0B4J296	TCEB2	Transcription elongation factor B polypeptide 2	5	8	8	8	58.5	58.5	58.5	13.133	118	29.9148	29.0669	29.5951	29.4542	29.6748	29.6604	30.0772	29.5259	0.22684	0	0.486367	6.7987e-17
P62424;Q5T8U2;Q5T8U3	RPL7A	60S ribosomal protein L7a	3	19	19	19	54.5	54.5	54.5	29.995	266	34.907	34.8094	34.844	34.6935	35.0526	35.1144	35.0522	34.9285	0.223445	0	2.02832	0
P50990;P50990-2;P50990-3;H7C4C8;H7C2U0	CCT8	T-complex protein 1 subunit theta	5	30	30	30	60.2	60.2	60.2	59.62	548	31.7919	31.6761	31.8028	31.6664	31.9898	32.0132	31.8589	31.9684	0.223272	0	2.37085	0
Q13247-3;Q13247;Q13247-2	SRSF6	Serine/arginine-rich splicing factor 6	3	11	11	6	30.4	30.4	16.4	38.418	335	30.9622	31.0601	31.0165	31.2705	31.3975	31.2265	31.2889	31.2891	0.223205	0	1.57947	0
Q16666-3;Q16666-2;Q16666;Q16666-6;A0A0A0MRB1;H3BM18;X6RHM1;H3BR88;H3BVE6;H3BR65;X6RHR0;Q6K0P9-6;Q6K0P9-5;Q6K0P9-4;Q6K0P9-3;Q6K0P9-2;Q6K0P9	IFI16	Gamma-interferon-inducible protein 16	17	30	30	30	53.8	53.8	53.8	75.935	673	31.3871	31.3261	31.4862	31.45	31.6567	31.6468	31.5684	31.6678	0.222605	0	2.74285	5.43896e-16
O43390;O43390-3;B4DT28	HNRNPR	Heterogeneous nuclear ribonucleoprotein R	3	28	22	1	43.9	35.1	2.7	70.942	633	32.5493	32.5109	32.5523	32.449	32.682	32.7531	32.7665	32.7398	0.219972	0	3.45154	0
P36542-2;P36542	ATP5C1	ATP synthase subunit gamma, mitochondrial	2	8	8	8	35	35	35	32.881	297	30.6771	30.7891	30.8574	30.9825	31.0372	31.0747	31.1728	30.899	0.219419	0	1.37206	0
O14893;O14893-2;S4R421	GEMIN2	Gem-associated protein 2	3	14	14	2	58.9	58.9	6.1	31.585	280	31.3398	31.3056	31.2624	31.439	31.4262	31.5334	31.6516	31.574	0.209558	0	1.88363	0
P40227;P40227-2;Q92526-3;Q92526;Q92526-2	CCT6A	T-complex protein 1 subunit zeta	5	20	20	20	44.8	44.8	44.8	58.024	531	31.7808	31.5717	31.7683	31.607	31.9247	31.9246	31.757	31.9479	0.206633	0	1.59785	2.71948e-16
P36578;H3BM89;H3BTP7;H3BU31	RPL4	60S ribosomal protein L4	4	20	20	20	45.9	45.9	45.9	47.697	427	35.0042	35.0066	35.0324	34.9253	35.2882	35.2442	35.1584	35.1012	0.205842	0	2.28776	0
Q1KMD3;H3BQZ7	HNRNPUL2	Heterogeneous nuclear ribonucleoprotein U-like protein 2	2	19	19	19	29.7	29.7	29.7	85.104	747	30.5774	30.6522	30.4583	30.3591	30.7712	30.749	30.7997	30.5395	0.20309	0	1.22195	0
P62829;C9JD32;J3KT29;J3KTJ3;B9ZVP7;J3QQT9	RPL23	60S ribosomal protein L23	6	7	7	7	50	50	50	14.865	140	32.5282	32.5961	32.4887	32.4097	32.7313	32.7601	32.7944	32.5367	0.199974	0	1.54713	0
Q9HAN9;B1AN62	NMNAT1	Nicotinamide mononucleotide adenylyltransferase 1	2	7	7	7	30.1	30.1	30.1	31.932	279	28.478	28.2035	28.4525	27.9742	28.6137	28.413	28.1606	28.6961	0.193768	0	0.533328	0
Q15646;Q15646-3;Q15646-2;H0YGP3	OASL	2-5-oligoadenylate synthase-like protein	4	12	12	12	31.3	31.3	31.3	59.225	514	29.0582	28.9559	29.3117	28.8642	29.2141	29.0619	29.305	29.3746	0.191374	0	0.808223	0
Q99459	CDC5L	Cell division cycle 5-like protein	1	26	26	26	43.9	43.9	43.9	92.25	802	30.0517	30.0234	30.0528	29.9935	30.1757	30.1771	30.2652	30.2685	0.191277	0	3.1818	0
P06493;A0A024QZP7;A0A087WZZ9;E5RIU6;P06493-2;K7ELV5;G3V317	CDK1	Cyclin-dependent kinase 1	7	14	14	12	57.6	57.6	51.2	34.095	297	29.4723	29.4712	29.6834	29.7074	29.6601	29.6885	30.093	29.6474	0.188653	0	0.737944	0
Q8WWW8-3;Q8WWW8;Q8WWW8-2	GAB3	GRB2-associated-binding protein 3	3	1	1	1	1.8	1.8	1.8	61.39	548	29.1258	29.4626	28.9996	29.3866	29.8391	29.1732	29.2453	29.4681	0.187757	0	0.456819	0
Q9Y399;Q5T8A0	MRPS2	28S ribosomal protein S2, mitochondrial	2	9	9	9	23.6	23.6	23.6	33.249	296	29.9889	29.4684	29.6731	29.6997	29.6592	30.0131	29.8482	30.0598	0.187551	0	0.638263	0
Q9BQ67;M0QX71	GRWD1	Glutamate-rich WD repeat-containing protein 1	2	12	12	12	37.2	37.2	37.2	49.419	446	30.0638	30.0512	29.816	29.8688	30.2227	29.9248	30.1322	30.2568	0.184176	0	0.965537	0
Q8IVU3-2;Q8IVU3;A0A0B4J1R3;Q8IVU3-3	HERC6	Probable E3 ubiquitin-protein ligase HERC6	4	2	2	2	2.4	2.4	2.4	111.08	986	25.5191	25.7273	25.5603	25.4678	25.7167	25.7162	25.6223	25.9451	0.181458	0.0450422	0.964252	0.135937
O60684;Q5TFJ7;O15131;S4R3E5	KPNA6	Importin subunit alpha-7;Importin subunit alpha-6	4	4	4	2	11.2	11.2	6.5	60.029	536	25.2266	24.8233	25.2935	25.7597	25.6548	25.353	25.4816	25.3347	0.180256	0.0133084	0.38497	0.0570223
F8VZJ2;F8W0W4;H0YHX9;Q13765;E9PAV3-2;E9PAV3;F8W1N5;F8VNW4;F8VZ58;Q9BZK3	NACA	Nascent polypeptide-associated complex subunit alpha;Nascent polypeptide-associated complex subunit alpha, muscle-specific form	10	4	4	4	40.4	40.4	40.4	15.016	136	27.5779	27.7085	27.5571	27.8545	27.6841	28.0013	27.945	27.7495	0.170474	0	0.831682	1.35974e-16
D3YTB1;F8W727;P62910;D3YTI8	RPL32	60S ribosomal protein L32	4	11	11	11	60.2	60.2	60.2	15.616	133	33.7609	33.4758	33.6629	33.564	33.603	33.8246	33.832	33.8847	0.170159	0	0.997704	0
P61353;K7ELC7;K7EQQ9;K7ERY7	RPL27	60S ribosomal protein L27	4	10	10	10	54.4	54.4	54.4	15.798	136	34.4847	34.2578	34.4755	34.2686	34.4597	34.4897	34.6071	34.6103	0.170074	0	1.2146	0
O75569;O75569-3;O75569-2;G5E9Q4;F8WEG8;C9JMM3	PRKRA	Interferon-inducible double-stranded RNA-dependent protein kinase activator A	6	10	10	10	41.9	41.9	41.9	34.404	313	30.4662	30.351	30.676	30.4159	30.7289	30.5643	30.6646	30.6288	0.169386	0	1.13282	0
H3BV80;H3BMM9;H3BTC0;Q15287-3;Q15287-2;Q15287;H3BPG5;H3BMS0	RNPS1	RNA-binding protein with serine-rich domain 1	8	6	6	6	37	37	37	24.561	211	29.7374	29.5789	29.6078	29.5355	29.751	29.8591	29.9794	29.5466	0.169138	0	0.832488	0
Q13151	HNRNPA0	Heterogeneous nuclear ribonucleoprotein A0	1	10	10	10	42.3	42.3	42.3	30.84	305	30.9468	31.0062	30.9971	30.948	30.9764	31.2533	31.0646	31.2801	0.169081	0	1.18351	0
P26373;P26373-2;J3QSB4;H3BTH3;J3KS98;H3BUK8	RPL13	60S ribosomal protein L13	6	12	12	12	48.3	48.3	48.3	24.261	211	34.4964	34.4573	34.4924	34.4016	34.5205	34.6282	34.6326	34.7425	0.16905	0	1.8152	0
Q9UN86	G3BP2	Ras GTPase-activating protein-binding protein 2	1	31	27	3	64.5	60.4	7.3	54.12	482	35.5594	35.6737	35.4864	35.6296	35.7276	35.707	35.8214	35.7487	0.163897	0	1.84649	0
P07237;H7BZ94;I3L398;I3L312;H0Y3Z3;I3NI03;I3L3U6;I3L0S0;I3L4M2;I3L514;I3L3P5;I3L1Y5	P4HB	Protein disulfide-isomerase	12	24	24	24	54.5	54.5	54.5	57.116	508	31.5568	31.5506	31.4079	31.3745	31.6234	31.6381	31.6957	31.5872	0.163695	0	1.68502	0
B4DJV5;Q13610;F8VZ56	PWP1	Periodic tryptophan protein 1 homolog	3	5	5	5	17.5	17.5	17.5	49.038	439	27.5896	27.6769	28.093	27.6336	28.0008	27.9771	27.7879	27.8813	0.163481	0	0.615573	0
P26368-2;P26368;K7ENG2;K7ELP8	U2AF2	Splicing factor U2AF 65 kDa subunit	4	11	11	11	35.9	35.9	35.9	53.12	471	30.313	30.5775	30.4307	30.6916	30.6839	30.6107	30.6102	30.7614	0.163335	0	0.917956	1.35974e-16
Q14562;F5H658;K7EQH7;K7END7	DHX8	ATP-dependent RNA helicase DHX8	4	26	25	24	26.4	25.7	24.9	139.31	1220	28.8401	28.7162	28.4997	28.5884	28.9568	29.0317	28.4925	28.8042	0.160184	0	0.525424	0
P62913;Q5VVC8;P62913-2	RPL11	60S ribosomal protein L11	3	14	14	14	76.4	76.4	76.4	20.252	178	32.6974	32.6723	32.6509	32.6876	32.8362	32.7935	32.8684	32.8347	0.156118	0	3.83635	0
Q15020;Q15020-4;Q15020-2;H0YHU8;F8W667;F8VVK9;F8VZM2;Q15020-3	SART3	Squamous cell carcinoma antigen recognized by T-cells 3	8	41	41	15	44.8	44.8	15	109.93	963	30.9442	30.9165	30.9584	31.1172	31.1192	30.9993	31.2525	31.1831	0.154466	0	1.15312	0
Q92620;Q92620-2;J3KTG2;H3BQT9;H3BV01;J3KRT1;J3KSA8;H3BMS7	DHX38	Pre-mRNA-splicing factor ATP-dependent RNA helicase PRP16	8	17	16	16	17	16.2	16.2	140.5	1227	27.2356	27.4501	27.5062	27.3393	27.6488	27.5376	27.2769	27.6788	0.152686	0	0.673378	1.35974e-16
P30050;P30050-2	RPL12	60S ribosomal protein L12	2	10	10	10	69.1	69.1	69.1	17.818	165	33.7881	33.8041	33.7574	33.9406	33.9123	34.0651	34.0526	33.8681	0.151976	0	1.25759	0
P78362;P78362-2;H7C521;F8WBW4;C9J2M4;C9JWF7	SRPK2	SRSF protein kinase 2;SRSF protein kinase 2 N-terminal;SRSF protein kinase 2 C-terminal	6	16	13	10	27.5	23.3	17.9	77.526	688	29.5768	29.3363	29.3139	29.499	29.6847	29.5151	29.5445	29.5857	0.150989	0	1.06497	0
P05388;F8VWS0;P05388-2;F8VU65;F8VW21;F8VPE8;G3V210;F8VZS0;F8VQY6;F8VRK7;Q8NHW5;F8VS58;F8VWV4;F8W1K8	RPLP0	60S acidic ribosomal protein P0;60S acidic ribosomal protein P0-like	14	14	14	14	58	58	58	34.273	317	34.3392	34.2628	34.3307	34.3263	34.4727	34.5368	34.4866	34.3536	0.147622	0	1.87483	0
P46779;H0YKD8;P46779-2;P46779-3;H0YMF4;P46779-4;P46779-5;H0YLP6	RPL28	60S ribosomal protein L28	8	11	11	11	62	62	62	15.747	137	32.824	32.6533	32.8834	32.9285	32.848	32.9964	32.8739	33.1291	0.139549	0	0.782935	0
D6RIY6;Q06265;Q06265-2;D6R905;D6RA17;Q06265-3;Q06265-4;D6RAP4;H0Y9L5	EXOSC9	Exosome complex component RRP45	9	3	3	3	12.1	12.1	12.1	46.977	423	26.0913	25.511	26.3011	25.928	26.2768	25.8875	26.0626	26.1599	0.13885	0.0435991	0.307248	0.0429597
Q9BYG3;C9J808;C9J6C5;H7BZL0	NIFK	MKI67 FHA domain-interacting nucleolar phosphoprotein	4	9	9	9	34.5	34.5	34.5	34.222	293	28.4503	28.457	28.4233	28.6602	28.5765	28.7383	28.7124	28.488	0.131071	0	0.81319	0
P24534;F2Z2G2;C9JZW3;F8WF65	EEF1B2	Elongation factor 1-beta	4	6	4	4	38.7	34.7	34.7	24.763	225	30.3585	30.2703	29.9014	30.2476	30.1172	30.625	30.2073	30.3478	0.12989	0	0.377888	0
C9JJV1;Q9Y5U2-2;Q9Y5U2;A6NCC9;E9PME3;C9JHT9;E9PL88;C9JDU0	TSSC4	Protein TSSC4	8	9	9	9	42	42	42	21.908	207	31.0442	31.1539	30.9028	31.3201	31.4077	31.1542	31.2699	31.0897	0.1251	0	0.510579	0
Q02543;M0R3D6;M0R1A7;M0R117;M0R0P7	RPL18A	60S ribosomal protein L18a	5	11	11	11	50	50	50	20.762	176	33.8386	33.6346	33.7114	33.7456	33.8252	33.8372	33.8934	33.8606	0.121602	0	1.45504	0
Q9H6S0;D6RA70;D6RF50	YTHDC2	Probable ATP-dependent RNA helicase YTHDC2	3	14	14	14	11.6	11.6	11.6	160.25	1430	28.0967	27.8978	27.5436	27.6255	27.8217	27.9442	27.9154	27.9649	0.120654	0	0.406681	6.7987e-17
P05109	S100A8	Protein S100-A8;Protein S100-A8, N-terminally processed	1	3	3	3	32.3	32.3	32.3	10.834	93	28.4793	28.3154	28.1014	28.5461	28.0595	28.3914	28.9338	28.539	0.12035	0	0.23561	3.39935e-17
A0A2R8Y5G6;A0A0D9SFB3;A0A2R8YF78;A0A2R8YCW1;A0A0D9SG12;A0A2R8YFR4;A0A2U3TZJ9;A0A2R8YFS5;A0A2R8Y4A4;A0A2R8Y645;A0A0D9SF53;O00571-2;O00571;A0A2R8YDT5;A0A2R8Y7T2;F6S8Q4;A0A2R8YDH3;O15523-2;O15523;A0A0J9YVQ7;A0A087WVZ1;O15523-3;C9J081;A0A2R8YCU0;A0A2R8Y650;C9J8G5;A0A2R8Y4D2;A0A2R8YF89;D6RCM4;Q9NQI0-3;Q9NQI0-2;Q9NQI0-4;Q9NQI0;A0A087WX09;H0Y960	DDX3X	ATP-dependent RNA helicase DDX3X;ATP-dependent RNA helicase DDX3Y	35	30	29	29	55.1	53.4	53.4	69.047	622	32.4309	32.3892	32.4049	32.4571	32.5738	32.5527	32.4901	32.5422	0.119184	0	2.66686	5.43896e-16
Q8WXD5;B9A037;B8ZZ85	GEMIN6	Gem-associated protein 6	3	5	5	5	27.5	27.5	27.5	18.824	167	28.54	28.3109	28.4898	28.5062	28.1945	28.5551	28.9046	28.6665	0.118469	0	0.320923	0
D6R9P3;D6RD18;D6RBZ0;Q99729-3;Q99729-2;Q99729-4;Q99729	HNRNPAB	Heterogeneous nuclear ribonucleoprotein A/B	7	14	14	14	40.7	40.7	40.7	30.302	280	30.922	30.6727	30.8176	30.9566	30.9454	31.1372	30.8682	30.8859	0.116949	0	0.628472	0
A0A0A0MTR7;A0A0A0MTC1;Q63HN8;Q63HN8-4;Q63HN8-5;Q63HN8-6;I3L3H9	RNF213	E3 ubiquitin-protein ligase RNF213	7	137	137	137	32.5	32.5	32.5	591.4	5207	32.7237	32.7956	32.786	32.7564	33.4463	33.3915	31.9305	32.7503	0.1142	0	0.120358	0
I3L0E3;Q9Y2R5;E9PE17	MRPS17	28S ribosomal protein S17, mitochondrial	3	6	6	6	34.7	34.7	34.7	25.72	225	28.3366	28.4203	28.2447	28.2419	28.3005	28.4316	28.6208	28.3329	0.110574	0	0.629513	0
P11021	HSPA5	78 kDa glucose-regulated protein	1	36	34	34	52.4	51.4	51.4	72.332	654	34.2383	34.2501	34.1527	34.1191	34.2809	34.318	34.281	34.319	0.109691	0	1.75096	2.71948e-16
P62917;E9PKZ0;G3V1A1;E9PKU4;E9PP36	RPL8	60S ribosomal protein L8	5	15	15	15	51.8	51.8	51.8	28.024	257	33.3242	33.2086	33.2383	33.3481	33.2847	33.4309	33.3168	33.5182	0.107839	0	0.857336	0
P84103-2;P84103;A0A087X2D0	SRSF3	Serine/arginine-rich splicing factor 3	3	5	4	4	41.9	41.9	41.9	14.203	124	30.4448	30.6359	30.1653	30.4319	30.6215	30.5115	30.6206	30.3418	0.104354	0	0.390411	0
P67809;H0Y449;C9J5V9;Q9Y2T7	YBX1	Nuclease-sensitive element-binding protein 1	4	11	7	7	46.9	34.6	34.6	35.924	324	28.2188	28.4881	28.0484	28.6229	28.349	28.4186	28.5715	28.4456	0.101632	0	0.311337	0
A0A087X0M4;Q9BWU0;A0A087WWF4;H7C256	SLC4A1AP	Kanadaptin	4	24	24	24	36.1	36.1	36.1	82.89	742	28.6324	28.9503	28.9285	28.748	28.8227	28.7301	28.9623	29.1491	0.101231	0	0.370546	0
Q96DV4;Q96DV4-2	MRPL38	39S ribosomal protein L38, mitochondrial	2	7	7	7	22.4	22.4	22.4	44.596	380	28.0709	28.1411	28.1787	27.9918	28.2615	28.253	28.071	28.1946	0.0994295	0	0.824335	0
E7ER68;Q658Y4;G3V120	FAM91A1	Protein FAM91A1	3	4	4	4	6.2	6.2	6.2	88.986	789	25.9392	26.4142	25.9673	26.0594	26.2197	26.3075	26.1445	26.0995	0.0977646	0	0.355443	6.7987e-17
H0YHC3;F8W020;F8W118;F8VY35;F8VV59;B7Z9C2;F8W0J6;F5H4R6;H0YIV4;P55209-2;P55209;H0YH88;F8W543;F8VRJ2;F8VXI6;F8VUX1;P55209-3;F8VVB5;E9PNW0;E9PJJ2;E9PS34;E9PNJ7;A8MXH2;E9PKT8;C9J6D1;C9JZI7;Q99733;Q99733-2	NAP1L1	Nucleosome assembly protein 1-like 1	28	7	7	7	34.8	34.8	34.8	23.417	198	30.026	30.0305	30.0168	29.9954	30.1887	30.216	30.0734	29.9775	0.096736	0	0.878774	0
P31947;P31947-2	SFN	14-3-3 protein sigma	2	6	3	3	24.2	14.1	14.1	27.774	248	26.3945	25.0527	26.0912	25.7341	25.976	25.6519	26.1145	25.897	0.0917161	0.0477227	0.108155	0.0502608
P49368;B4DUR8;P49368-2;E9PRC8;Q5SZX6;Q5SZX9;E9PM09;E9PQ35;Q5SZW8	CCT3	T-complex protein 1 subunit gamma	9	28	28	28	58.2	58.2	58.2	60.533	545	32.245	32.2321	32.2191	32.2384	32.4094	32.3074	32.3128	32.2702	0.0912695	0	1.63216	0
P13674	P4HA1	Prolyl 4-hydroxylase subunit alpha-1	1	18	18	1	38.4	38.4	3.2	61.049	534	30.8481	30.866	30.7568	30.6903	30.9166	30.8818	30.8551	30.8679	0.0900612	0	1.08758	0
P37108;H0YLA2;H0YLW0	SRP14	Signal recognition particle 14 kDa protein	3	6	6	6	51.5	51.5	51.5	14.57	136	29.7904	29.5329	29.6515	29.3493	29.6415	29.7268	29.7284	29.5658	0.0846098	0	0.361065	6.7987e-17
O60934;A0A0C4DG07;A0A087X1V5;E5RGU1;E5RGR7;E2QRP0;E5RGN7	NBN	Nibrin	7	26	26	26	42.2	42.2	42.2	84.958	754	30.4711	30.3905	30.2791	30.3311	30.4343	30.4105	30.4698	30.4819	0.0811968	0	0.931948	0
P39023;G5E9G0;H7C422;H7C3M2;B5MCW2;F8WCR1;Q92901	RPL3	60S ribosomal protein L3	7	29	29	29	62.3	62.3	62.3	46.108	403	35.1324	34.9693	35.0556	35.0471	35.0403	35.1631	35.153	35.1573	0.0773082	0	0.876793	0
P16989;P16989-3;P16989-2;A0A0D9SEI8	YBX3	Y-box-binding protein 3	4	20	20	16	57.3	57.3	46.5	40.089	372	31.7726	31.6398	31.7837	31.9176	31.7042	31.8419	31.8404	32.0151	0.072013	0	0.365571	0
Q9BRS2;E9PFQ8	RIOK1	Serine/threonine-protein kinase RIO1	2	15	15	15	30.8	30.8	30.8	65.582	568	30.4809	30.4225	30.3243	30.5297	30.5536	30.5332	30.4828	30.4643	0.0691158	0	0.683953	0
Q9UMS4;F5GY56;H0YGZ5;H0YGF3;F5H2I0	PRPF19	Pre-mRNA-processing factor 19	5	17	17	17	55.4	55.4	55.4	55.18	504	32.0287	32.0249	32.0909	32.0903	32.1421	32.068	32.2116	32.0895	0.0690754	0	0.956459	1.35974e-16
Q8NBJ5;M0QYH0;M0QX72	COLGALT1	Procollagen galactosyltransferase 1	3	7	7	7	10	10	10	71.635	622	26.9014	27.1069	26.8064	27.1154	27.1875	27.1177	26.9188	26.981	0.0687581	0	0.291668	0
P82673;H0YG82;P82673-2	MRPS35	28S ribosomal protein S35, mitochondrial	3	6	6	6	24.1	24.1	24.1	36.844	323	28.7084	28.4723	28.6756	28.595	28.6975	28.7052	28.6319	28.68	0.065821	0	0.55728	0
Q9HC36;I3L443;I3L0T6	RNMTL1	RNA methyltransferase-like protein 1	3	7	7	7	22.4	22.4	22.4	47.019	420	28.9542	28.5733	28.7959	29.0364	29.328	27.885	29.6061	28.7976	0.06425	0	0.0578461	8.49837e-18
P22626;P22626-2;A0A087WUI2	HNRNPA2B1	Heterogeneous nuclear ribonucleoproteins A2/B1	3	21	20	20	62.3	62.3	62.3	37.429	353	32.9149	32.9112	32.7776	32.9503	32.8665	32.9496	33.0065	32.9838	0.0630888	0	0.612734	0
Q8TDD1;Q8TDD1-2;F8VRX4;H0YHH7	DDX54	ATP-dependent RNA helicase DDX54	4	12	12	12	16.8	16.8	16.8	98.594	881	28.4615	28.3639	28.2095	28.2758	28.5533	28.3818	28.4303	28.1831	0.0594793	0	0.25803	0
P62136;P62136-2;E9PMD7;P62136-3;F5H1L6;F5H037	PPP1CA	Serine/threonine-protein phosphatase PP1-alpha catalytic subunit;Serine/threonine-protein phosphatase	6	14	14	3	49.4	49.4	9.1	37.512	330	30.7385	30.7426	30.8478	30.6546	30.8929	30.8544	30.6175	30.8418	0.0557177	0	0.319627	0
P98175-2;P98175;P98175-5;P98175-4;P98175-3	RBM10	RNA-binding protein 10	5	8	8	7	9.4	9.4	8.6	103.43	929	26.5337	26.896	26.3276	26.6373	26.6355	26.9036	26.4642	26.6089	0.0544084	0	0.137635	0
O60783	MRPS14	28S ribosomal protein S14, mitochondrial	1	2	2	2	21.9	21.9	21.9	15.139	128	27.6417	27.8512	27.6245	27.7901	27.6717	27.7905	27.99	27.6589	0.0509172	0	0.214385	0
Q07666;Q07666-2;Q07666-3;Q5VWX1;Q9H6N6;Q5STV6;A0A0A0MRT5;Q9UBC1-2;Q9UBC1-3;Q9UBC1	KHDRBS1	KH domain-containing, RNA-binding, signal transduction-associated protein 1	10	27	27	23	57.3	57.3	55.1	48.227	443	35.9943	35.709	35.7789	35.754	35.8824	35.8225	35.9515	35.7821	0.0505933	0	0.287127	0
P49959;F8W7U8;P49959-3;P49959-2;F5GXT0;F5H742;F5H256	MRE11A	Double-strand break repair protein MRE11A	7	31	31	31	46.9	46.9	46.9	80.592	708	32.4174	32.183	32.3205	32.4206	32.4023	32.3797	32.34	32.4206	0.0502618	0	0.373513	0
J3QQ67;Q07020;G3V203;H0YHA7;Q07020-2;F8VYV2;A0A075B7A0;F8VUA6;F8VXR6	RPL18	60S ribosomal protein L18	9	9	9	9	42.6	42.6	42.6	21.728	190	33.8106	33.6037	33.7572	33.8049	33.6501	33.8962	33.8267	33.7911	0.046919	0	0.273843	0
F8W930;Q9Y6M1-1;Q9Y6M1;Q9Y6M1-5;Q9Y6M1-6;Q9Y6M1-3;Q9Y6M1-4	IGF2BP2	Insulin-like growth factor 2 mRNA-binding protein 2	7	20	20	18	38.3	38.3	34.5	66.785	605	30.4886	30.3024	30.3589	30.358	30.4021	30.4223	30.3784	30.4893	0.0460677	0	0.447836	0
Q9NYU2-2;Q9NYU2	UGGT1	UDP-glucose:glycoprotein glucosyltransferase 1	2	7	7	6	5.9	5.9	5.4	174.97	1531	27.6134	27.1903	27.2289	25.6757	27.0892	26.9538	26.9248	26.9246	0.0460019	0.0934906	0.0615145	0.0321116
E9PNR2;Q13671-2;Q13671	RIN1	Ras and Rab interactor 1	3	2	2	2	3.7	3.7	3.7	66.545	617	25.5228	25.5025	25.3342	25.6331	25.4595	25.6624	25.4447	25.5978	0.0429764	0	0.209944	3.39935e-17
Q29940;P30493;A0A1W2PRZ0;A0A140T937;A0A140T912;A0A140T930;Q29960-2;P30492;P30480;P30479;P30466;P30462;P30460;P18463;P30685;P30498;P30495;P30491;P30490;P30484;P30464;P18464;P30453;P16190;P10316;P01891;P16188;Q29960;P30510;P30508;P30504;A0A140TA21;A0A140TA02;A0A140TA13;A0A140T9S9;A0A140T951;A0A1W2PS56;A0A1W2PRX1;A0A1W2PP77;A0A140T9D4;A0A140T953;A0A1W2PNR7;A0A140T9M5;A0A140T975;A0A140T955;A0A140T941…	HLA-B	HLA class I histocompatibility antigen, B-59 alpha chain;HLA class I histocompatibility antigen, B-55 alpha chain;HLA class I histocompatibility antigen, Cw-16 alpha chain;HLA class I histocompatibility antigen, B-54 alpha chain;HLA class I histocompatibility antigen, B-42 alpha chain;HLA class I histocompatibility antigen, B-41 alpha chain;HLA class I histocompatibility antigen, B-18 alpha chain…	166	4	4	3	14.6	14.6	11	40.584	362	27.7057	27.5363	27.8372	27.3283	27.5302	27.6158	27.6516	27.7717	0.0404528	0	0.125335	0
G5E9W7;G5E9V5;P82650;H7C5F2;H7C5H3;P82650-2;H7C5L9	MRPS22	28S ribosomal protein S22, mitochondrial	7	16	16	16	46.4	46.4	46.4	36.805	319	30.2653	30.3407	30.1354	30.239	30.2363	30.3326	30.2995	30.2719	0.0399441	0	0.367406	0
O43660-2;O43660;H0YA24;D6RA26;B7Z982;H0YAA2	PLRG1	Pleiotropic regulator 1	6	22	22	22	53.7	53.7	53.7	56.289	505	30.0116	29.749	29.7291	29.6552	29.9344	29.6778	29.7984	29.8864	0.0380195	0	0.15124	0
Q9HAV4;H0Y9I3	XPO5	Exportin-5	2	2	2	2	1.7	1.7	1.7	136.31	1204	25.4393	25.4455	25.5477	25.3262	25.8719	25.5577	25.1699	25.2942	0.0337772	0.128194	0.164283	0.0886097
P09874;Q5VX84;Q5VX85	PARP1	Poly [ADP-ribose] polymerase 1	3	38	38	38	46.1	46.1	46.1	113.08	1014	31.6401	31.561	31.6626	31.7677	31.6394	31.8044	31.6856	31.6356	0.0334068	0	0.232211	0
P82664	MRPS10	28S ribosomal protein S10, mitochondrial	1	5	5	5	36.8	36.8	36.8	22.999	201	27.8042	28.24	27.8281	27.9753	27.9602	27.9261	28.3428	27.7395	0.0302427	0	0.0667621	0
O00154-2;O00154-3;O00154-6;O00154-4;O00154-7;O00154;K7EKP8;O00154-5	ACOT7	Cytosolic acyl coenzyme A thioester hydrolase	8	5	5	5	28.5	28.5	28.5	27.041	246	27.8284	27.5242	27.3116	27.5728	27.5296	27.7696	27.3979	27.6473	0.0268633	0	0.0724974	0
C9JJ19;P82930	MRPS34	28S ribosomal protein S34, mitochondrial	2	10	10	10	49.3	49.3	49.3	26.332	225	29.8826	29.8941	29.9021	29.8578	29.9048	30.0139	29.8565	29.8655	0.0260299	0	0.290514	0
Q08J23;Q08J23-2;Q08J23-3;A0A140T9Y7	NSUN2	tRNA (cytosine(34)-C(5))-methyltransferase	4	13	13	13	23.2	23.2	23.2	86.47	767	28.865	28.7563	28.9105	28.5977	28.8805	28.8518	28.705	28.7908	0.0246714	0	0.115091	0
P11387;Q969P6-2;Q969P6;E5RIC7;E5RJ95;E5RFS0;E5RJ33;H0YBR3;H0YAR3;H0YC03;E5RGE7;E5RGR4;E5RFE3;E5RGR2	TOP1	DNA topoisomerase 1	14	24	24	24	31.8	31.8	31.8	90.725	765	31.0366	31.231	31.0217	31.3182	31.1458	31.2158	31.1054	31.2388	0.0245566	0	0.114956	0
Q96GM8;Q96GM8-2	TOE1	Target of EGR1 protein 1	2	21	21	21	55.5	55.5	55.5	56.547	510	31.8165	31.8074	31.8644	31.9834	31.8279	31.7568	32.0193	31.9514	0.0209539	0	0.107897	1.69967e-17
P82663;E7EPW2;P82663-2;P82663-3	MRPS25	28S ribosomal protein S25, mitochondrial	4	8	8	8	52	52	52	20.116	173	28.5398	28.2327	28.2798	28.457	28.2239	28.5876	28.3906	28.3841	0.0192415	0	0.0658882	0
Q9NXH8	TOR4A	Torsin-4A	1	3	3	3	9	9	9	46.914	423	25.5981	25.8199	26.0152	25.7776	25.4591	25.3845	25.8535	26.5875	0.0184548	0.0812145	0.0777365	0.0314158
P18077;C9K025;F8WBS5;F8WB72	RPL35A	60S ribosomal protein L35a	4	10	10	10	62.7	62.7	62.7	12.538	110	32.9408	32.8297	32.7339	32.9346	32.7461	32.9094	33.0073	32.8495	0.0183346	0	0.0908052	0
Q9UK58-4;Q9UK58-6;Q9UK58;Q9UK58-5	CCNL1	Cyclin-L1	4	4	4	4	26.7	26.7	26.7	25.408	232	27.2974	27.1791	24.9942	27.0417	26.6678	26.4868	26.3464	27.07	0.0146636	0.114668	0.0561505	0.0342669
Q96EY7;Q96EY7-2;B8ZZQ4	PTCD3	Pentatricopeptide repeat domain-containing protein 3, mitochondrial	3	18	18	18	33.1	33.1	33.1	78.549	689	29.9811	30.0096	30.0444	30.0431	30.0563	30.0275	29.9666	30.0864	0.0146583	0	0.194557	0
A0A087WXU8;F5GYL3;G3V529;Q9GZR7-2;Q9GZR7;A0A1W2PRR2	DDX24	ATP-dependent RNA helicase DDX24	6	7	7	7	18.8	18.8	18.8	55.828	485	27.3874	27.3064	27.1922	27.1536	26.9086	27.1923	27.7487	27.2448	0.01371	0	0.0256598	4.24919e-18
A0A0G2JLV0;A0A087WYD6;X5CMH5;Q03519;A0A140T9S0;E7ENX8;Q03519-2;Q9NUT2-5;Q9NUT2-4;Q9NUT2-2;Q9NUT2;Q9NRK6	TAP2	Antigen peptide transporter 2	12	4	4	4	7.4	7.4	7.4	77.64	702	27.5455	27.6079	27.6285	27.1866	27.7443	27.3922	27.2289	27.6481	0.0112683	0	0.0245534	0
Q00577	PURA	Transcriptional activator protein Pur-alpha	1	4	4	4	20.8	20.8	20.8	34.91	322	27.986	27.8858	28.1408	27.8808	28.0386	28.0132	28.0279	27.842	0.00707238	0	0.0317982	0
Q14157;Q14157-5;Q14157-3;Q5VU79;Q5VU78;Q5VU81;Q5VU80;H0Y5H6;H7C2T8	UBAP2L	Ubiquitin-associated protein 2-like	9	23	23	1	37.4	37.4	1.3	114.53	1087	33.4954	33.5037	33.5085	33.3715	33.4659	33.5127	33.4884	33.4287	0.0041342	0	0.0383062	0
A0A0J9YWI0;Q9NUI1;Q4VXZ8;Q9NUI1-3;Q9NUI1-2;G3V0I9;A0A0J9YXZ6;A0A0J9YY83;H7C078	DECR2	Peroxisomal 2,4-dienoyl-CoA reductase	9	7	7	7	33.6	33.6	33.6	25.141	238	27.1573	26.998	26.8127	26.7819	26.9562	27.0349	26.6942	27.0764	0.00291271	0	0.00797732	0
O75643;O75643-2;B4E0P5	SNRNP200	U5 small nuclear ribonucleoprotein 200 kDa helicase	3	136	136	136	73.7	73.7	73.7	244.5	2136	36.995	37.1417	37.0295	37.0609	37.0594	37.017	37.1159	37.03	-0.0011419	0	0.0100297	0
Q15233;Q15233-2;H7C367;C9JYS8;C9IZL7;C9J4X2	NONO	Non-POU domain-containing octamer-binding protein	6	18	17	16	42.3	40.6	39.1	54.231	471	31.3739	31.2539	31.5167	31.4115	31.23	31.59	31.3359	31.3898	-0.0025896	0	0.00935573	0
E5RJR5;P63208;E7ERH2;F8W8N3;P63208-2;E5RGM3	SKP1	S-phase kinase-associated protein 1	6	6	6	6	35.6	35.6	35.6	18.72	163	28.7452	29.0787	28.4865	28.6762	28.5558	28.6614	28.7811	28.9623	-0.00652164	0	0.0145822	0
A0A2R8YCS7;Q9Y3Z3;Q9Y3Z3-4;A0A2R8YD90;Q9Y3Z3-3;A0A2R8Y6J9;A0A2R8YF51;A0A2R8Y5D2;A0A2R8Y586;A0A2R8YG48;A0A2R8Y7R5;A0A2R8Y755;A0A2R8YFV6;A0A2R8YF18	SAMHD1	Deoxynucleoside triphosphate triphosphohydrolase SAMHD1	14	9	9	9	18.2	18.2	18.2	67.942	589	29.2697	29.0097	28.4832	28.9181	29.088	28.8333	28.8153	28.9122	-0.00802217	0	0.0155032	0
P57088;D6RAA6;H0Y8N0;J3KN43;D6RBY2	TMEM33	Transmembrane protein 33	5	10	10	10	33.6	33.6	33.6	27.978	247	28.8592	28.7257	28.759	28.9036	28.8473	28.7718	28.7378	28.845	-0.0114129	0	0.0827661	0
P31689;P31689-2	DNAJA1	DnaJ homolog subfamily A member 1	2	9	9	9	34.5	34.5	34.5	44.868	397	29.7234	29.6053	29.3386	29.5829	29.4819	29.6463	29.6005	29.4748	-0.0116564	0	0.0444297	8.49837e-18
P0DN76;Q01081;Q01081-2;A0A1B0GW87;M0QYK5;M0R2N4;Q01081-3;Q8WU68-3;Q8WU68-2;Q8WU68;K7EJH3;K7EJM7;Q01081-4	U2AF1	Splicing factor U2AF 35 kDa subunit;Splicing factor U2AF 26 kDa subunit	13	6	6	6	30.4	30.4	30.4	27.872	240	28.7254	29.0034	29.0051	29.1176	28.9805	28.9388	28.9148	28.9704	-0.0117919	0	0.0486308	0
P17987;E7ERF2;F5H282;E7EQR6;F5GZ03;F5H136;F5H676;F5H726;F5GZI8;F5GYL4;F5H7Y1	TCP1	T-complex protein 1 subunit alpha	11	25	25	25	60.6	60.6	60.6	60.343	556	31.7074	31.6155	31.693	31.4312	31.5526	31.5974	31.5549	31.6896	-0.013137	0	0.0657512	0
P49458;E9PE20;P49458-2	SRP9	Signal recognition particle 9 kDa protein	3	4	4	4	44.2	44.2	44.2	10.112	86	29.8561	29.8408	29.6702	29.5271	29.5677	29.6854	29.8205	29.7545	-0.0165366	0	0.061867	0
Q9UBM7;H0YE57;E9PM00;E9PJ54	DHCR7	7-dehydrocholesterol reductase	4	4	4	4	11.6	11.6	11.6	54.489	475	29.303	29.2851	29.0608	28.7763	29.2661	29.0993	28.95	29.0394	-0.0175965	0	0.0438221	0
P82675;P82675-2	MRPS5	28S ribosomal protein S5, mitochondrial	2	12	12	12	29.1	29.1	29.1	48.006	430	29.4723	29.6367	29.4134	29.4094	29.337	29.3635	29.4452	29.7051	-0.0202304	0	0.0728737	0
P48729;P48729-3;P48729-2;D6REM4;Q8N752;E5RG27;D6RGE5;H0Y9X2;U3KQK7;E7ETM0;U3KQ83;U3KPX3	CSNK1A1	Casein kinase I isoform alpha;Casein kinase I isoform alpha-like	12	8	8	8	28.8	28.8	28.8	38.914	337	28.5192	28.7709	28.6894	28.5347	28.3541	28.7667	28.6588	28.6536	-0.0202409	0	0.0669945	0
O14744;O14744-5;O14744-2;O14744-3;O14744-4;H0YJX6;G3V580;G3V5L5;G3V2X6;G3V2L6;C9JSX3;H7BZ44;H0YJD3;H0YJ77;G3V5T6;G3V507;H0YJY6;G3V2F5	PRMT5	Protein arginine N-methyltransferase 5;Protein arginine N-methyltransferase 5, N-terminally processed	18	43	43	43	77.9	77.9	77.9	72.683	637	35.7788	35.9102	35.7498	35.9845	35.8562	35.6859	35.915	35.8819	-0.0210573	0	0.102905	0
P51398-2;P51398-3;P51398;V9GZ03;V9GYL9;V9GYJ9;V9GYC9;V9GYA7;V9GZ61;V9GYW1;V9GY11;V9GYJ3	DAP3	28S ribosomal protein S29, mitochondrial	12	11	11	11	41.7	41.7	41.7	41.044	357	30.4453	30.5705	30.426	30.5136	30.5609	30.5195	30.5629	30.2223	-0.0224322	0	0.0924985	0
Q13509;A0A0B4J269;Q13509-2;G3V2A3;G3V5W4;G3V2R8;G3V3R4;G3V2N6;G3V542;G3V3J6;G3V3W7	TUBB3	Tubulin beta-3 chain	11	23	11	8	57.1	31.6	24.9	50.432	450	31.232	31.1086	31.5411	31.2667	31.2202	31.218	31.2352	31.3839	-0.0227579	0	0.0825731	0
Q53GS9;B9A018;A0A087X1B2;Q53GS9-3;Q53GS9-2;F8WC91;C9JIU2;C9J0X5;A0A087WW31	USP39	U4/U6.U5 tri-snRNP-associated protein 2	9	29	29	29	66.9	66.9	66.9	65.38	565	33.8476	33.9218	33.7004	33.8126	33.8283	33.6739	33.9127	33.7752	-0.0230784	0	0.127341	0
Q96EL2;F8VYR5	MRPS24	28S ribosomal protein S24, mitochondrial	2	6	6	6	39.5	39.5	39.5	19.015	167	28.1522	28.2917	27.8287	28.1948	28.1488	28.3621	27.8383	28.0193	-0.0247748	0	0.0587487	8.49837e-18
Q9NWB6;Q9NWB6-3;Q9NWB6-2	ARGLU1	Arginine and glutamate-rich protein 1	3	9	9	9	20.1	20.1	20.1	33.216	273	30.677	30.889	30.7481	31.1579	30.5687	30.9548	31.0356	30.8085	-0.0260817	0	0.0627134	0
F8W1R7;J3KND3;G8JLA2;G3V1V0;B7Z6Z4;P60660-2;P60660;F8VPF3;G3V1Y7;F8W1I5;P14649;F8VZU9;F8W180	PDE6H	Myosin light polypeptide 6;Myosin light chain 6B	13	4	4	4	33.1	33.1	33.1	16.29	145	27.9723	27.8883	27.8424	27.3862	27.648	27.7949	27.8055	27.7238	-0.0292304	0	0.0770358	0
Q2TAY7;Q2TAY7-2	SMU1	WD40 repeat-containing protein SMU1;WD40 repeat-containing protein SMU1, N-terminally processed	2	12	12	12	27.9	27.9	27.9	57.543	513	29.1256	29.1699	28.905	29.0911	29.1472	28.8017	28.9349	29.289	-0.0296961	0	0.0875178	1.69967e-17
P82932	MRPS6	28S ribosomal protein S6, mitochondrial	1	6	6	6	45.6	45.6	45.6	14.226	125	29.0302	28.7514	28.8695	28.7621	28.8581	28.6936	28.9215	28.8211	-0.0297178	0	0.139702	0
Q15645;H0YAL2;Q15645-2	TRIP13	Pachytene checkpoint protein 2 homolog	3	5	5	5	14.4	14.4	14.4	48.55	432	26.9731	26.5745	24.8233	27.0599	26.159	26.1175	26.6202	26.405	-0.0322978	0.0855276	0.0513893	0.0168835
G5EA06;Q92552;Q92552-2;D6RH20;D6RJC7;E5RJ73	MRPS27	28S ribosomal protein S27, mitochondrial	6	12	12	12	37.7	37.7	37.7	41.329	358	29.9397	29.9406	30.0243	30.0981	29.9484	29.9316	30.0318	29.9592	-0.032932	0	0.316395	0
Q8WYQ5-3;Q8WYQ5	DGCR8	Microprocessor complex subunit DGCR8	2	2	2	2	3	3	3	82.75	740	26.2654	26.2128	25.4542	25.3144	26.0243	25.2898	25.6735	26.118	-0.0353171	0.0393069	0.0427742	0.0508352
Q7L2J0;Q7L2J0-2	MEPCE	7SK snRNA methylphosphate capping enzyme	2	11	11	11	20.3	20.3	20.3	74.354	689	28.2447	28.5711	29.0119	28.2369	28.3596	28.832	28.2141	28.4944	-0.0410965	0	0.0648293	0
Q8IY37;F5H3Y4	DHX37	Probable ATP-dependent RNA helicase DHX37	2	9	9	9	9.6	9.6	9.6	129.54	1157	27.3711	27.2145	27.346	27.2755	27.3572	27.4823	26.9935	27.2028	-0.0428392	0	0.146775	0
P52272-2;P52272;A0A087X0X3;M0QZM1;M0R2T0;M0R019;M0R0N3;M0R2I7;M0QYQ7;M0R0Y6;M0QYL3;M0QY96	HNRNPM	Heterogeneous nuclear ribonucleoprotein M	12	38	38	38	63	63	63	73.62	691	32.0464	32.01	32.0888	31.9841	31.9711	32.0652	31.9272	31.9905	-0.043791	0	0.556382	0
P26640;A0A140T936;A0A140T954;P26640-2;A2ABF4;A0A0G2JJT9;A0A140T904;H0Y426	VARS	Valine--tRNA ligase	8	21	21	21	19.5	19.5	19.5	140.47	1264	29.7433	29.2925	29.558	29.4998	29.4562	29.7413	29.2805	29.4051	-0.0526254	0	0.149182	0
Q13451;Q13451-2	FKBP5	Peptidyl-prolyl cis-trans isomerase FKBP5	2	5	5	5	15.8	15.8	15.8	51.212	457	27.4118	27.0073	27.4524	27.7179	27.2226	27.2616	27.7064	27.1755	-0.0558465	0	0.107788	0
P18124;A8MUD9;C9JIJ5;C9JZ88	RPL7	60S ribosomal protein L7	4	18	18	18	57.3	57.3	57.3	29.225	248	35.2114	35.1887	35.0917	35.2813	35.1359	35.2301	35.1556	35.0204	-0.0577641	0	0.44207	6.7987e-17
E7EX29;P63104;E7ESK7;B0AZS6;P63104-2;E5RGE1;E5RIR4;E9PD24;E7EVZ2;B7Z2E6;H0YB80	YWHAZ	14-3-3 protein zeta/delta	11	10	6	6	45.5	31.7	31.7	28.036	246	29.0087	29.1271	29.1364	29.0648	28.8074	29.1736	29.1955	28.9223	-0.0595133	0	0.241847	0
P33991;A0A3B3IT92;A0A3B3IU45;A0A3B3IS57;A0A3B3ITP6;E5RG31;A0A3B3IRR8;E5RFR3;E5RG53;A0A3B3ISC1;A0A3B3IS88	MCM4	DNA replication licensing factor MCM4	11	40	40	40	52.6	52.6	52.6	96.557	863	28.4717	28.0576	28.3921	28.4126	28.4241	28.3246	28.3406	27.9901	-0.0636484	0	0.18626	0
P04181;P04181-2	OAT	Ornithine aminotransferase, mitochondrial;Ornithine aminotransferase, hepatic form;Ornithine aminotransferase, renal form	2	12	12	12	37.1	37.1	37.1	48.534	439	29.1663	29.4984	29.3792	29.1379	29.1201	29.3684	29.2553	29.1804	-0.0644159	0	0.259847	0
Q92878;Q92878-2;A0A1W2PQ90;Q92878-3;E7EN38;E7ESD9;E9PM98;H7C0P8;C9JNH8;H7C0V2	RAD50	DNA repair protein RAD50	10	60	60	60	44.1	44.1	44.1	153.89	1312	33.176	33.1967	33.0723	33.0111	33.1274	33.0575	33.0478	32.9604	-0.0657088	0	0.550079	0
Q12906-5;Q12906-4;Q12906-2;Q12906-6;Q12906-3;Q12906;Q12906-7;K7EKJ9;K7EQR9;K7ER69;K7EJ09;K7EKY0;K7ERM6;K7ENK6;K7EM82;K7EQ75;K7EPG3	ILF3	Interleukin enhancer-binding factor 3	17	33	33	29	57.4	57.4	52.5	74.606	690	34.9752	34.8493	34.9567	34.8625	34.8924	34.868	34.7553	34.8493	-0.069663	0	0.785197	0
A0A0J9YYG4;A0A0J9YXF2;Q15165;J3QT77;Q15165-3;Q15165-1;G3XAK4;A0A0J9YXU7;A0A2Q2SAK4;A0A0J9YXM1;A0A0J9YYJ1;A0A0J9YYF0;A0A0J9YYF3	PON2	Serum paraoxonase/arylesterase 2	13	9	9	9	48.3	48.3	48.3	39.38	354	30.7213	30.6895	30.4344	30.485	30.6861	30.5154	30.3921	30.457	-0.0699127	0	0.307521	0
Q08AF3;B4E128;Q08AF3-2;Q68D06-2;Q68D06;Q7Z7L1	SLFN5	Schlafen family member 5	6	8	8	8	10.8	10.8	10.8	101.05	891	29.253	29.0707	28.9073	29.3508	29.1239	29.0833	29.0364	29.0478	-0.0725799	0	0.304069	0
Q12905;B4DY09;A0A0A0MRL0;X6R6Z1	ILF2	Interleukin enhancer-binding factor 2	4	21	21	21	76.2	76.2	76.2	43.062	390	34.3184	34.2132	34.4175	34.1113	34.1862	34.1592	34.2062	34.2165	-0.0730979	0	0.496279	0
A0A2R8Y7M3;E7EQR4;A0A2R8Y5S7;P26038;P35241;P15311;P35241-5;P35241-4;V9GZ54;A0A2R8Y5P0;E9PQ82;E9PNV3;P35241-3	EZR	Moesin;Radixin;Ezrin	13	4	4	4	6.4	6.4	6.4	62.93	534	26.1877	26.5683	26.3045	26.4627	26.4381	26.2893	26.4692	26.0316	-0.0737542	0	0.227177	0
Q9UKJ3;Q9UKJ3-2;K7EKU0	GPATCH8	G patch domain-containing protein 8	3	14	14	14	12.3	12.3	12.3	164.2	1502	28.3331	28.7503	28.3375	28.5566	28.5893	28.1648	28.3919	28.5259	-0.0763967	0	0.223494	0
Q96N66-2;Q96N66	MBOAT7	Lysophospholipid acyltransferase 7	2	2	2	2	5.5	5.5	5.5	44.732	399	25.2815	25.5492	26.2071	25.7353	25.3479	25.6405	26.0817	25.3882	-0.0787216	0.0794207	0.138826	0.136531
Q15029-2;Q15029;Q15029-3;K7EP67;K7EJ74;K7EIT3;K7EIV5	EFTUD2	116 kDa U5 small nuclear ribonucleoprotein component	7	62	62	61	79.5	79.5	78.4	105.38	937	36.0396	36.1301	35.9998	36.1354	35.9574	35.9106	36.1533	35.9658	-0.0794443	0	0.592064	0
Q15678;E2J9M0	PTPN14	Tyrosine-protein phosphatase non-receptor type 14	2	7	7	7	6.8	6.8	6.8	135.26	1187	26.8585	26.4939	26.9303	26.4826	26.6409	26.2581	26.7784	26.7534	-0.0836539	0	0.195494	3.39935e-17
J3QLS3;Q9Y2R9;J3QQS1;J3QKW2;J3KSI8	MRPS7	28S ribosomal protein S7, mitochondrial	5	11	11	11	40.6	40.6	40.6	31.704	271	30.1635	30.0271	29.904	30.1071	29.974	30.0337	29.8546	29.9814	-0.0894972	0	0.628822	0
O60506;O60506-2	SYNCRIP	Heterogeneous nuclear ribonucleoprotein Q	2	34	34	2	57.1	57.1	7.2	69.602	623	36.4032	36.3517	36.472	36.34	36.2614	36.3397	36.2636	36.342	-0.0900368	0	1.26923	0
A0A087WTA5;E7ERK9;Q9UI10-3;Q9UI10;Q9UI10-2;A0A087WW69;H7C2L8;F8W8L6	EIF2B4	Translation initiation factor eIF-2B subunit delta	8	8	8	8	18.8	18.8	18.8	57.495	520	27.6616	27.8028	27.5897	27.7358	27.4122	27.6	27.6678	27.7475	-0.0905794	0	0.483935	6.7987e-17
V9GYM8;Q92974-3;Q92974-2;Q92974;Q5VY93;V9GYF0;V9GZ14;V9GYF5;V9GYG5;V9GZ58;REV__J3KQ37;REV__P0DJD0;REV__P0DJD1;REV__F8VYC4;REV__A0A286YES2;REV__A0A1W2PNU4;REV__A6NKT7;REV__J3KNE0;REV__Q99666;REV__O14715	ARHGEF2	Rho guanine nucleotide exchange factor 2	20	29	29	29	35.7	35.7	35.7	116.07	1031	31.509	31.4525	31.4605	31.406	31.3665	31.3928	31.34	31.3631	-0.0914518	0	2.07738	0
A0A0A0MRJ6;H7BY58;P22061;P22061-2;F6S8N6;A0A3F2YNX8;C9J0F2;F8WDT3;F8WAV5;F8WAX2;H7C4X2	PCMT1	Protein-L-isoaspartate O-methyltransferase;Protein-L-isoaspartate(D-aspartate) O-methyltransferase	11	8	8	8	43.5	43.5	43.5	30.315	285	28.4599	28.922	28.7775	28.5994	28.7079	28.6641	28.5961	28.4249	-0.0914768	0	0.327749	0
A0A1X7SBZ2;A0A1W2PQ51;Q92841;Q92841-1;Q92841-3;Q92841-2;A0A0U1RQJ0	DDX17	Probable ATP-dependent RNA helicase DDX17	7	28	20	20	43.9	33.2	33.2	80.253	729	32.0922	32.1245	31.9896	32.0585	31.9862	31.9709	31.8741	32.0676	-0.0915184	0	0.953086	0
P09234;A0A0A0MRR7;Q5TAL2	SNRPC	U1 small nuclear ribonucleoprotein C	3	6	6	6	40.9	40.9	40.9	17.394	159	32.7452	32.7242	32.791	32.8493	32.6353	32.6701	32.714	32.7197	-0.0926434	0	1.45905	0
Q8WXA9-2;A0A087WY03;E5RFV3	SREK1		3	2	2	2	3.8	3.8	3.8	71.649	624	25.0937	28.1225	28.1124	27.5649	27.1312	27.2145	27.0649	27.1062	-0.0941698	0.111017	0.0554523	0.072306
B7Z6D5;Q96GQ7;A0A087X059	DDX27	Probable ATP-dependent RNA helicase DDX27	3	5	5	5	6.4	6.4	6.4	86.604	765	26.8756	26.5137	26.6986	26.5346	26.5858	26.6763	26.4015	26.5819	-0.0942682	0	0.407844	6.7987e-17
Q5QPL9;Q9UKM9-2;Q9UKM9;Q5QPM0;Q5QPM1;Q5QPM2	RALY	RNA-binding protein Raly	6	7	7	7	26.6	26.6	26.6	24.665	237	29.8403	29.5792	29.7841	29.5606	29.688	29.4983	29.5373	29.6594	-0.0953003	0	0.518301	0
A0A087WVQ6;Q00610-2;Q00610;J3KS13;J3QL20;J3KSQ2;K7EJJ5;J3KRF5	CLTC	Clathrin heavy chain 1	8	31	31	21	22.5	22.5	15.8	192.06	1679	30.3806	30.3776	30.4535	30.2742	30.3762	30.3433	30.1769	30.205	-0.0961338	0	0.768507	1.35974e-16
P78346;P78346-2;Q5VU10;Q5VU11	RPP30	Ribonuclease P protein subunit p30	4	6	6	6	28.4	28.4	28.4	29.321	268	27.032	27.1629	27.0784	26.5048	26.9385	26.9218	26.6542	26.857	-0.101642	0	0.255526	0
P10620;F5H7F6;F5H6X2;P10620-2;F5GX73;F5H613;F5H760	MGST1	Microsomal glutathione S-transferase 1	7	4	4	4	27.1	27.1	27.1	17.598	155	30.3946	30.5231	30.6283	30.2546	30.3762	30.3625	30.5003	30.1473	-0.103557	0	0.421196	0
P40429;M0QYS1;Q8J015;Q6NVV1;M0QZU1;A0A096LPE0	RPL13A	60S ribosomal protein L13a	6	13	13	13	46.8	46.8	46.8	23.577	203	33.7654	33.7461	33.8029	33.7513	33.6766	33.7452	33.7846	33.4329	-0.106597	0	0.637202	0
P00966;Q5T6L6;Q5T6L5	ASS1	Argininosuccinate synthase	3	18	18	18	43.7	43.7	43.7	46.53	412	32.3693	32.4841	32.4522	32.4659	32.3165	32.4249	32.2456	32.3254	-0.114775	0	1.36998	2.71948e-16
P60842;J3KT12;P60842-2;J3QS69;J3KTB5;J3QL43;J3KSZ0;J3KTN0;J3QR64;J3QLN6;J3QKZ9;J3KS25;J3KS93;J3KT04;E7EMV8	EIF4A1	Eukaryotic initiation factor 4A-I	15	19	16	9	52.7	46.8	27.3	46.153	406	30.356	30.2605	30.3403	30.2015	30.1006	30.2373	30.2547	30.0977	-0.116995	0	1.09317	0
Q93008-1;Q93008;O00507;O00507-2	USP9X	Probable ubiquitin carboxyl-terminal hydrolase FAF-X;Probable ubiquitin carboxyl-terminal hydrolase FAF-Y	4	12	12	12	5.9	5.9	5.9	290.46	2554	27.3261	26.8442	27.2104	26.7405	27.0637	26.8351	26.6531	27.0849	-0.121106	0	0.289822	0
Q9BQA1;Q9BQA1-2;H0Y711	WDR77	Methylosome protein 50	3	13	13	13	68.1	68.1	68.1	36.724	342	34.165	34.3582	34.0188	34.3733	34.0392	34.1394	34.2102	34.0047	-0.130458	0	0.645656	0
Q9BYN8	MRPS26	28S ribosomal protein S26, mitochondrial	1	8	8	8	36.1	36.1	36.1	24.211	205	28.1857	28.2749	27.9979	28.2818	28.1004	28.0256	28.0726	28.0135	-0.132067	0	0.979673	0
Q9BQG0;Q9BQG0-2;I3L1L3;I3L2H8;I3L311	MYBBP1A	Myb-binding protein 1A	5	41	41	41	36.4	36.4	36.4	148.85	1328	31.2832	31.1247	31.1414	31.0646	31.0281	30.9933	31.0123	31.0387	-0.13543	0	1.54217	0
Q96EY1-2;Q96EY1;Q96EY1-3	DNAJA3	DnaJ homolog subfamily A member 3, mitochondrial	3	5	5	5	11	11	11	49.611	453	28.4886	28.6152	28.4239	28.4464	28.1914	28.2959	28.4975	28.447	-0.135553	0	0.824333	0
Q6P2Q9;I3L0J9;I3L3Z8;I3L1T8	PRPF8	Pre-mRNA-processing-splicing factor 8	4	148	148	148	68.8	68.8	68.8	273.6	2335	37.2098	37.341	37.3044	37.3184	37.1477	37.1111	37.2031	37.1669	-0.136172	0	2.11173	0
Q9Y2Q9;H0YAT2;H7C5V3;E5RGC7;E5RK86;E5RFH3;H0YC42;U3KQQ8;E5RFT8	MRPS28	28S ribosomal protein S28, mitochondrial	9	7	7	7	38	38	38	20.843	187	28.4302	28.3657	28.5872	28.4733	28.3139	28.0863	28.4113	28.4943	-0.137673	0	0.664399	0
Q13155;Q13155-2;A8MU58;F8WCL2	AIMP2	Aminoacyl tRNA synthase complex-interacting multifunctional protein 2	4	9	9	9	38.1	38.1	38.1	35.348	320	30.233	30.2457	30.1178	30.3841	29.7592	30.2346	30.2224	30.2116	-0.138201	0	0.491589	0
Q13263;Q13263-2;M0R0K9;M0R3C0;M0R2I3	TRIM28	Transcription intermediary factor 1-beta	5	13	13	13	19	19	19	88.549	835	28.6044	28.6198	28.1633	28.5607	28.2695	28.4272	28.4713	28.2231	-0.139261	0	0.516001	0
J3KTA4;P17844;P17844-2;J3KRZ1;J3QSF1;J3QRQ7;J3KRX8;J3KTQ4;J3QR02;X6RLV5;J3QKN9;J3QRN5	DDX5	Probable ATP-dependent RNA helicase DDX5	12	31	31	23	53.1	53.1	40.4	69.086	614	33.2512	33.3046	33.3028	33.2734	33.1434	33.073	33.1468	33.2012	-0.141919	0	2.548	0
A3KMH1-2;A3KMH1-3;A3KMH1	VWA8	von Willebrand factor A domain-containing protein 8	3	9	9	9	10.3	10.3	10.3	116.94	1039	27.1732	27.4707	27.0584	27.0585	27.0984	27.1539	27.0473	26.8906	-0.142639	0	0.59807	0
Q9BUQ8;H0YIL9;H0YI52;F8VVA2	DDX23	Probable ATP-dependent RNA helicase DDX23	4	50	50	50	58.3	58.3	58.3	95.581	820	35.2579	35.2185	35.1569	35.322	35.069	34.9932	35.2038	35.1181	-0.142812	0	1.35784	0
Q96IZ7;H7C5Q0;Q96IZ7-2;C9J8Q2;C9JVB3;F8WDM0;C9J367;C9J713	RSRC1	Serine/Arginine-related protein 53	8	3	3	3	10.8	10.8	10.8	38.677	334	25.2666	26.9908	27.8163	27.3876	26.7331	26.7689	26.6644	26.7204	-0.143607	0.158603	0.136234	0.180086
P11940;E7EQV3;E7ERJ7;P11940-2;A0A087WTT1;H0YBN4;H0YB86;H0YB75;H0YAP2;H0YAS6;Q4VXU2;H0YAW6;E5RGH3;E5RJB9;E5RH24;H0YAS7;Q4VXU2-2;H0YC10;E5RHG7;E5RGC4;E5RFD8;Q96DU9-2;Q96DU9	PABPC1	Polyadenylate-binding protein 1	23	46	46	9	78.9	78.9	23	70.67	636	36.627	36.6139	36.7123	36.5587	36.4355	36.463	36.503	36.5253	-0.146306	0	2.09422	0
A0A1B0GW44;A0A1B0GV23;A0A1B0GVD5;A0A1B0GWE8;A0A1B0GU92;A0A1B0GU03;P07339;F8WD96;C9JH19;H7C469;A0A1B0GVP3;F8W787;H7C1V0	CTSD	Cathepsin D;Cathepsin D light chain;Cathepsin D heavy chain	13	4	4	4	13.6	13.6	13.6	43.688	405	27.3733	26.9812	27.1002	26.8241	27.0207	26.8503	27.103	26.7189	-0.146439	0	0.456466	0
Q12797-10;Q12797;E5RHK2;A0A087WW51;E5RHJ2;G3XAN5;E5RG29;E5RG56;Q12797-7;Q12797-4;Q12797-3;Q12797-9;Q12797-6;Q12797-11;Q12797-5;Q12797-8;Q12797-2	ASPH	Aspartyl/asparaginyl beta-hydroxylase	17	13	13	13	18.2	18.2	18.2	83.267	729	29.5526	29.285	29.5583	29.4541	29.4338	29.1852	29.2985	29.3336	-0.14968	0	0.930716	0
P62308;Q49AN9;F5H013;A8MWD9;C9JVQ0	SNRPG	Small nuclear ribonucleoprotein G;Putative small nuclear ribonucleoprotein G-like protein 15	5	7	7	7	89.5	89.5	89.5	8.496	76	33.9536	33.8422	33.6259	34.0748	33.728	33.5648	33.7327	33.8694	-0.150411	0	0.629071	0
Q9H307;G3V5F0;G3V579	PNN	Pinin	3	17	17	17	25.8	25.8	25.8	81.627	717	30.5408	30.6404	30.5121	30.6237	30.3131	30.2099	30.6166	30.5395	-0.159466	0	0.789985	0
Q9NQ29-2;Q9NQ29;Q9NQ29-3;A8MYV2;B8ZZ10;B8ZZ09;B8ZZ12;F8WBC1;F2Z322;B8ZZ08	LUC7L	Putative RNA-binding protein Luc7-like 1	10	13	7	7	39.4	24.9	24.9	38.405	325	29.5367	29.6423	29.6339	29.7837	29.4115	29.5231	29.6186	29.4005	-0.160714	0	1.16717	0
A0A3B3IRQ9;H0YCK3;P55265-3;P55265-2;P55265;P55265-4;P55265-5;A0A3B3ISX1;A0A3B3ITG9;A0A3B3ISU1	ADAR	Double-stranded RNA-specific adenosine deaminase	10	7	7	7	7.2	7.2	7.2	128.27	1158	27.8722	27.9106	28.0589	27.4495	27.6095	27.6139	27.7409	27.677	-0.162445	0	0.565013	0
O00422;O00422-2;H7BZW6;U3KQ12;U3KPY7	SAP18	Histone deacetylase complex subunit SAP18	5	7	7	7	49.7	49.7	49.7	17.561	153	28.3443	28.5524	28.4916	28.6224	27.9928	28.2447	28.669	28.4432	-0.165245	0	0.482627	0
Q4G0J3;Q4G0J3-3;D6RFF0;H0YA82;Q4G0J3-2;D6R9Z6	LARP7	La-related protein 7	6	6	6	6	10.8	10.8	10.8	66.898	582	28.7482	28.4806	28.2538	28.4807	28.1185	28.4117	28.359	28.3804	-0.173443	0	0.692652	0
B4DLN1;P52815	MRPL12		2	8	8	2	21.9	21.9	5	48.099	442	28.4107	28.4696	28.3884	28.4889	28.3197	28.2271	28.2037	28.3068	-0.175096	0	2.47372	0
Q13200-3;Q13200;Q13200-2;H7C1H2;H7C2Q3	PSMD2	26S proteasome non-ATPase regulatory subunit 2	5	14	14	14	24.6	24.6	24.6	85.605	778	28.9253	28.9592	29.1926	28.8781	28.8657	28.7977	28.6779	28.9012	-0.178173	0	1.08484	0
Q13573;G3V3A4;G3V4X8;G3V5R3	SNW1	SNW domain-containing protein 1	4	18	18	18	42.5	42.5	42.5	61.494	536	29.1514	29.0408	28.8596	28.8062	28.5276	28.8709	29.0064	28.7384	-0.178635	0	0.662859	0
Q96I99;E9PDQ8;Q96I99-2;H0Y852	SUCLG2	Succinyl-CoA ligase [GDP-forming] subunit beta, mitochondrial	4	11	11	11	29.6	29.6	29.6	46.51	432	29.7038	29.635	29.7095	29.7484	29.3829	29.4679	29.5882	29.637	-0.180205	0	1.55981	2.71948e-16
Q9Y2X3;H7BZ72	NOP58	Nucleolar protein 58	2	7	7	7	17	17	17	59.578	529	27.1341	27.1079	27.1966	27.4131	27.042	27.1895	26.9084	26.9903	-0.180368	0	1.0225	0
P46734-2;P46734;P46734-3;J3KRV4;E9PRZ0;J3QR49;P52564-2;P52564	MAP2K3	Dual specificity mitogen-activated protein kinase kinase 3	8	8	8	8	33.3	33.3	33.3	36.172	318	27.4668	27.5665	27.4617	27.6301	27.2733	27.2703	27.4355	27.4224	-0.180893	0	1.5982	2.71948e-16
Q14566	MCM6	DNA replication licensing factor MCM6	1	39	39	39	47.1	47.1	47.1	92.888	821	27.265	25.4567	26.8407	25.5274	26.4639	26.2796	26.3511	25.2715	-0.18096	0.296266	0.239255	0.327467
Q08945;E9PMD4;A0A0U1RRK2;E9PPZ7	SSRP1	FACT complex subunit SSRP1	4	16	16	16	27.8	27.8	27.8	81.074	709	31.1542	31.242	31.2623	31.1637	31.1166	30.9928	30.9764	31.007	-0.182352	0	2.31943	0
P18085;C9JAK5;C9JPM4;U3KQF2;F8WDB3;C9J6P1	ARF4	ADP-ribosylation factor 4	6	11	11	7	77.8	77.8	48.9	20.511	180	31.3957	31.3744	31.378	31.2697	31.0592	31.1531	31.2552	31.2193	-0.182749	0	1.91021	2.71948e-16
O94906;O94906-2	PRPF6	Pre-mRNA-processing factor 6	2	64	64	64	68.7	68.7	68.7	106.92	941	35.441	35.5272	35.3481	35.5054	35.2389	35.1925	35.3881	35.2647	-0.184399	0	1.72054	2.71948e-16
E5RHW4;O94905;E5RJ09;O94905-2;O94905-3	ERLIN2	Erlin-2	5	7	7	5	26.9	26.9	19.8	37.725	338	27.6831	27.3284	27.2952	26.9514	26.8947	27.4543	27.0697	27.0943	-0.186297	0	0.437748	0
J3KPM9;P42224-2;P42224;E7EPD2;D2KFR9;E9PH66;E7ENM1	STAT1	Signal transducer and activator of transcription;Signal transducer and activator of transcription 1-alpha/beta	7	7	7	7	11.9	11.9	11.9	83.359	714	27.6303	27.5643	27.484	27.5763	27.2989	27.3971	27.5202	27.2821	-0.189144	0	1.63329	0
M0QXB4;O14579-2;O14579;O14579-3;M0R061	COPE	Coatomer subunit epsilon	5	7	7	7	35.6	35.6	35.6	36.923	331	28.4992	28.4048	28.5563	28.9201	28.2257	28.4798	28.5051	28.4116	-0.189535	0	0.714984	0
P62258;P62258-2;B4DJF2;I3L3T1;K7EM20;K7EIT4;I3L0W5	YWHAE	14-3-3 protein epsilon	7	12	12	9	55.3	55.3	45.5	29.174	255	30.2898	30.2958	30.3713	30.1807	30.0596	29.9503	30.3517	30.0032	-0.193195	0	1.01854	0
Q32Q12;P22392-2;J3KPD9;P22392;E7ERL0;F6XY72;E5RHP0;O60361;C9K028	NME1-NME2	Nucleoside diphosphate kinase;Nucleoside diphosphate kinase B;Putative nucleoside diphosphate kinase	9	6	6	2	35.6	35.6	6.8	32.642	292	28.5084	28.8224	28.213	28.4495	28.4239	28.3073	28.4501	28.035	-0.194264	0	0.579943	0
B0YIW6;P48444;P48444-2;Q6P1Q5;E9PK34	ARCN1	Coatomer subunit delta	5	12	12	12	23	23	23	61.626	552	29.5835	29.5592	29.6204	29.4434	29.4273	29.273	29.3558	29.3477	-0.200648	0	2.17204	0
Q96A72;F5H6N1;F5H124	MAGOHB	Protein mago nashi homolog 2	3	8	8	1	69.6	69.6	6.1	17.276	148	29.1828	29.242	28.9417	29.221	29.1387	28.9203	28.9289	28.786	-0.203404	0	1.0466	0
E9PGT3;Q15418-4;Q15418;Q15418-2;Q15418-3;E9PMM7;E9PAN7;B4DG22;B1AXG1;B7ZB17;P51812;B7Z3B5;F2Z2J1;Q15349;Q15349-3;Q15349-2;Q5SVM7;D6R910;A0A2R8Y7S9;Q9UK32-2;Q9UK32;D6RHW7;D6RA62;Q5SVM6;D6RE03;A0A2R8Y603;V9GXZ1;E7ERL6;Q96GX5-2;Q96GX5-3;Q96GX5;Q6P0Q8-2;Q6P0Q8;O15021-2;O15021-3;O15021-6;O15021	RPS6KA1	Ribosomal protein S6 kinase;Ribosomal protein S6 kinase alpha-1	37	17	17	16	29.8	29.8	28.7	81.471	724	29.1924	29.2394	29.313	29.2766	29.247	28.7789	29.1527	29.0151	-0.206933	0	1.01757	0
P25705;P25705-2;P25705-3;K7EK77;K7ENJ4;K7ERX7;K7EJP1;K7EQH4;K7ESA0	ATP5A1	ATP synthase subunit alpha, mitochondrial	9	24	24	24	48.5	48.5	48.5	59.75	553	34.242	34.1923	34.2137	34.284	34.0257	34.0277	33.9894	34.0484	-0.210205	0	3.98249	5.43896e-16
P49327;A0A0U1RQF0;A0A0U1RRG3;A0A1B0GTR5;J3KTF0	FASN	Fatty acid synthase;[Acyl-carrier-protein] S-acetyltransferase;[Acyl-carrier-protein] S-malonyltransferase;3-oxoacyl-[acyl-carrier-protein] synthase;3-oxoacyl-[acyl-carrier-protein] reductase;3-hydroxyacyl-[acyl-carrier-protein] dehydratase;Enoyl-[acyl-carrier-protein] reductase;Oleoyl-[acyl-carrier-protein] hydrolase	5	92	92	92	53.7	53.7	53.7	273.42	2511	34.0533	34.0312	34.0797	34.0465	33.9348	33.8865	33.7311	33.815	-0.210856	0	2.44724	0
Q9Y2Q3;E9PFN5;Q9Y2Q3-3;Q9Y2Q3-2;Q9Y2Q3-4;C9JNT3	GSTK1	Glutathione S-transferase kappa 1	6	6	6	6	33.6	33.6	33.6	25.497	226	27.9346	28.3774	28.1959	28.0518	27.9148	27.8263	27.9867	27.9872	-0.21114	0	1.06618	0
Q13085-3;Q13085-2;Q13085;Q13085-4;Q59FY4	ACACA	Acetyl-CoA carboxylase 1;Biotin carboxylase	5	10	10	10	5.2	5.2	5.2	257.24	2268	27.043	26.9628	26.8794	26.943	26.8601	26.7903	26.8149	26.5063	-0.214151	0	1.30977	0
Q5H9A7;P01033;H0Y789;Q5H9B5	TIMP1	Metalloproteinase inhibitor 1	4	4	4	4	48.3	48.3	48.3	16.057	143	28.2795	27.8796	27.5839	27.8368	27.6976	27.8497	27.6932	27.4798	-0.214886	0	0.629529	0
P11498;E9PRE7;P11498-2;E9PS68	PC	Pyruvate carboxylase, mitochondrial	4	10	10	10	14.7	14.7	14.7	129.63	1178	28.3947	28.2392	28.4103	28.2889	28.05	28.113	27.94	28.3701	-0.214996	0	1.12202	0
P62316;P62316-2;K7ERG4	SNRPD2	Small nuclear ribonucleoprotein Sm D2	3	12	12	7	77.1	77.1	47.5	13.527	118	36.4949	36.3658	36.3182	36.5488	36.2128	36.1778	36.3369	36.1367	-0.215866	0	1.68821	0
Q9Y676;A0A0G2JIC6	MRPS18B	28S ribosomal protein S18b, mitochondrial	2	6	6	6	33.7	33.7	33.7	29.395	258	28.3329	28.0399	28.1969	28.0448	27.3077	28.1476	28.3522	27.9342	-0.218192	0	0.406801	6.7987e-17
P42345;B1AKP8	MTOR	Serine/threonine-protein kinase mTOR	2	4	4	4	1.8	1.8	1.8	288.89	2549	26.9327	26.8955	26.7459	26.612	26.8901	26.5793	26.5453	26.2798	-0.22289	0	0.756697	1.35974e-16
Q5VW36;S4R3N8;S4R450;S4R3S9	FOCAD	Focadhesin	4	41	41	11	29.7	29.7	7.3	200.07	1801	32.0581	31.9644	32.179	31.8275	31.9478	31.8301	31.5557	31.798	-0.224349	0	1.0485	0
F8VZY9;P05783;CON__H-INV:HIT000015463;CON__Q92764;C4AM86;CON__Q497I4;Q92764	KRT18	Keratin, type I cytoskeletal 18	7	26	25	16	67.3	65.5	46.5	43.774	391	33.9407	33.803	33.8825	33.8186	33.6452	33.5851	33.6771	33.6348	-0.22564	0	3.05859	5.43896e-16
Q9H3G5;H7C0X5;H7C218;C9JLV0;C9J6L4;C9JI22	CPVL	Probable serine carboxypeptidase CPVL	6	8	8	8	20.4	20.4	20.4	54.163	476	30.2506	29.9761	30.128	29.8806	29.915	29.6797	29.8802	29.8533	-0.22678	0	1.23566	0
Q9BRJ6;C9JQV0;H7C0T1;H7C2R9	C7orf50	Uncharacterized protein C7orf50	4	6	6	6	47.9	47.9	47.9	22.083	194	29.7096	29.7491	29.5689	29.6338	29.3353	29.6179	29.5341	29.2653	-0.227198	0	1.3166	0
P09651-2;P09651;F8W6I7;P09651-3;F8VZ49;Q32P51;A0A2R8Y4L2;F8VTQ5;F8W646;H0YH80;F8VYN5	HNRNPA1	Heterogeneous nuclear ribonucleoprotein A1;Heterogeneous nuclear ribonucleoprotein A1, N-terminally processed;Heterogeneous nuclear ribonucleoprotein A1-like 2	11	24	24	21	68.4	68.4	65.6	34.196	320	34.2782	34.4459	34.561	34.5165	34.0624	34.3936	34.2264	34.2006	-0.229622	0	1.32901	0
P53621;P53621-2;A0A3B3IT15;A0A3B3IS84;A0A3B3ISC6;A0A3B3IU89;A0A3B3ISK1;A0A3B3ITV3;A0A3B3ITI7;A0A3B3IU78;A0A3B3ITX2	COPA	Coatomer subunit alpha;Xenin;Proxenin	11	24	24	24	24.6	24.6	24.6	138.34	1224	30.4144	30.3411	30.3416	30.2528	30.1618	30.1137	30.0479	30.1011	-0.231321	0	2.90406	5.43896e-16
P11177-3;P11177-2;P11177;C9J634;F8WF02	PDHB	Pyruvate dehydrogenase E1 component subunit beta, mitochondrial	5	6	6	6	24.6	24.6	24.6	37.514	341	27.5697	27.5777	27.7151	26.7979	27.309	26.6763	27.3338	27.4143	-0.231776	0	0.374214	0
P05023-3;P05023-4;P05023;P05023-2;M0R116;B1AKY9;A0A2R8YEY8;A0A0A0MT26;P13637;P50993;P13637-2;P13637-3;Q13733;H0Y7C1;P20648;P54707;P54707-2;Q5TC01;Q5TC02;M0QXF2;E9PRA5	ATP1A1	Sodium/potassium-transporting ATPase subunit alpha-1	21	11	11	11	12.4	12.4	12.4	109.55	992	28.4128	28.3817	28.1854	28.3095	28.0109	28.0588	28.2534	28.0384	-0.231995	0	1.67496	0
P11142;E9PKE3;P11142-2;E9PNE6;A8K7Q2;E9PN89;E9PLF4;E9PQQ4;E9PQK7;E9PS65;E9PPY6;P54652;E9PN25;E9PI65;E9PM13	HSPA8	Heat shock cognate 71 kDa protein	15	38	37	20	64.4	64.4	39	70.897	646	35.7498	35.7256	35.728	35.7229	35.4899	35.5051	35.4898	35.5132	-0.232094	0	6.80881	0
P47897;P47897-2;A0A1B0GVU9;B4DDN1;A0A0U1RQT0;C9J165;A0A0U1RQM8;A0A0U1RQU2;A0A0U1RRI9;A0A0U1RQE9;H7C0R3;A0A0U1RQL2;A0A0U1RQQ5;A0A0U1RR66;A0A0U1RQX9;F2Z2V6;A0A0U1RQX5;A0A1B0GTT3;A0A0U1RQC3;A0A0U1RRJ7;A0A0U1RRC8;A0A0U1RQJ6	QARS	Glutamine--tRNA ligase	22	23	23	23	36.4	36.4	36.4	87.798	775	30.0651	29.9975	29.9981	29.9527	29.7516	29.7481	29.893	29.6922	-0.232148	0	2.50908	0
S4R400	FOCAD		1	31	1	1	34	1.5	1.5	136.37	1237	28.7377	28.1066	28.6119	28.2328	27.8984	28.5849	28.1185	28.1578	-0.23238	0	0.514006	0
Q8IXB1-2;Q8IXB1	DNAJC10	DnaJ homolog subfamily C member 10	2	5	5	5	9.6	9.6	9.6	86.135	747	26.6067	26.4791	26.6751	26.3462	26.4178	26.3056	26.3015	26.1507	-0.232838	0	1.36717	0
P56537;B7ZBH1;P56537-2;F8WD20;A0A0B4J1Y7;A0A0U1RQV5;F8WDS6	EIF6	Eukaryotic translation initiation factor 6	7	5	5	5	36.7	36.7	36.7	26.599	245	28.3122	27.9768	28.13	28.0249	27.9674	27.8634	27.8526	27.8241	-0.234106	0	1.56559	0
P16615-5;P16615-2;P16615-3;P16615;P16615-4;H7C5W9;O14983-2;O14983;O14983-3;Q93084-4;Q93084-2;Q93084-3;Q93084-7;Q93084;Q93084-6;Q93084-5;H3BVB2;A0A0C4DH86;H3BTW4	ATP2A2	Sarcoplasmic/endoplasmic reticulum calcium ATPase 2	19	26	26	26	33.7	33.7	33.7	109.73	997	31.0439	31.0899	31.0832	31.0276	30.8289	30.8681	30.8553	30.7546	-0.234405	0	3.67246	0
F8VPD4;P27708;H7C2E4;H7C3Z5;H7BZB3;P31327-2;P31327;P31327-3	CAD	CAD protein;Glutamine-dependent carbamoyl-phosphate synthase;Aspartate carbamoyltransferase;Dihydroorotase	8	52	52	52	30.4	30.4	30.4	236.02	2162	31.0869	31.079	31.1481	30.9212	30.7905	30.7913	30.7603	30.9552	-0.234441	0	1.93218	0
Q9UBS4;H7C2Y5	DNAJB11	DnaJ homolog subfamily B member 11	2	5	5	5	18.2	18.2	18.2	40.513	358	27.544	27.6407	27.7972	27.3572	27.2759	27.3232	27.5074	27.2876	-0.236238	0	1.16271	0
Q5JP53;P07437;Q5ST81	TUBB	Tubulin beta chain	3	24	4	4	73.5	16.7	16.7	47.766	426	32.8961	32.8559	32.7839	32.8231	32.6228	32.4775	32.6006	32.7081	-0.23748	0	2.36888	0
Q9NZN4-2;Q9NZN4	EHD2	EH domain-containing protein 2	2	8	7	7	23.1	20.6	20.6	46.059	407	26.7998	26.7398	26.5571	26.5625	26.3716	26.5729	26.3478	26.4085	-0.239639	0	1.61644	0
Q9Y5M8;H7C4H2;C9J5Z8	SRPRB	Signal recognition particle receptor subunit beta	3	8	8	8	33.9	33.9	33.9	29.702	271	28.5013	28.5188	28.5131	28.4335	28.1596	28.0138	28.7444	28.0734	-0.2439	0	0.699172	1.35974e-16
Q9H0D6;Q9H0D6-2	XRN2	5-3 exoribonuclease 2	2	10	10	10	10.7	10.7	10.7	108.58	950	26.7858	26.9215	26.9892	26.5763	26.6553	26.6067	26.4927	26.5418	-0.244109	0	1.32969	0
Q8NFQ8	TOR1AIP2	Torsin-1A-interacting protein 2	1	4	4	4	10.6	10.6	10.6	51.263	470	26.1864	26.648	26.1408	26.463	25.9193	26.0577	26.2199	26.2543	-0.246775	0	0.872716	0
P47895;H0Y2X5;H0YKF9;H0YNQ3;H0YMG7;O94788-4;O94788-3;O94788;H0YLT1;B5MCI0;P05091-2;O94788-2;P00352;P05091	ALDH1A3	Aldehyde dehydrogenase family 1 member A3	14	29	29	27	64.3	64.3	61.1	56.108	512	32.538	32.609	32.6361	32.3709	32.3863	32.1633	32.3432	32.2718	-0.247321	0	1.73837	0
Q9Y678;H0Y8X7;Q9UBF2-2;H0Y8G2	COPG1	Coatomer subunit gamma-1	4	27	27	24	45.5	45.5	40.7	97.717	874	31.6056	31.388	31.5469	31.453	31.2948	31.1594	31.2363	31.3082	-0.24865	0	2.24934	0
E9PJS0;A1L0T0;E9PL44;M0R1B5;M0R026;E9PNL1	ILVBL	Acetolactate synthase-like protein	6	5	5	5	29	29	29	27.551	262	26.0808	25.799	26.1815	25.6174	25.8713	25.4286	25.8258	25.5581	-0.248712	0	0.726421	1.35974e-16
Q9H5Q4	TFB2M	Dimethyladenosine transferase 2, mitochondrial	1	10	10	10	26.3	26.3	26.3	45.348	396	28.2571	28.0713	28.2281	28.1938	28.1028	27.9018	27.8926	27.8554	-0.249416	0	1.94779	0
P42285;H0YAC4;H0Y8U3	SKIV2L2	Superkiller viralicidic activity 2-like 2	3	16	16	16	18.7	18.7	18.7	117.8	1042	28.8978	28.4111	29.0328	28.5442	28.2602	28.4295	28.6978	28.4998	-0.249612	0	0.706744	1.35974e-16
Q9Y305-2;Q9Y305;Q9Y305-4;Q9Y305-3;H7C5Q2;C9J7L8	ACOT9	Acyl-coenzyme A thioesterase 9, mitochondrial	6	15	15	15	40.1	40.1	40.1	46.354	406	30.7246	30.5098	30.4575	30.4145	30.3958	30.2464	30.214	30.2412	-0.252252	0	1.70113	0
A0A0A0MTS5;A0A0A6YYF2;A0A0A0MSA0;Q16787-4;Q16787-1;Q16787-3;Q16787;A0A3B3ITG1;K7EIP4;K7ERM0	LAMA3	Laminin subunit alpha-3	10	23	23	23	16.9	16.9	16.9	184.02	1668	31.1454	30.9482	30.9516	30.8793	30.8095	30.7388	30.5445	30.8188	-0.253218	0	1.5956	0
O14617-4;O14617;O14617-5;A0A2R8Y611;O14617-3;O14617-2;A0A2R8Y4J3;A0A087WYN6	AP3D1	AP-3 complex subunit delta-1	8	8	8	8	9.2	9.2	9.2	114.71	1021	26.8514	27.0162	27.0852	26.7005	26.8169	26.7529	26.6385	26.4305	-0.253613	0	1.09226	0
Q14444;Q14444-2;G3V153;E9PLA9	CAPRIN1	Caprin-1	4	28	28	28	48.8	48.8	48.8	78.365	709	35.5346	35.5191	35.5004	35.5106	35.1507	35.2186	35.3571	35.322	-0.254055	0	2.73905	0
H7BYT1;P48730-2;P48730;H0Y645;B0QY35;B0QY34;P49674;J3KRM8;H0Y2N6;J3QQI9;B0QY36	CSNK1D	Casein kinase I isoform delta;Casein kinase I isoform epsilon	11	3	3	3	8.7	8.7	8.7	49.064	427	26.5688	26.4272	25.9989	26.0781	26.0721	26.0437	26.2671	25.672	-0.254538	0.107426	0.606694	0.0486884
E7EX73;E9PGM1;E7EUU4;Q04637-6;Q04637-7;Q04637-5;Q04637-4;Q04637-3;Q04637;Q04637-8;Q04637-9;C9JF13;C9J6B6;C9K073;C9J2Z7;H7C0V6;H7C044;REV__Q8NEG2-2;REV__F5H7J8;REV__Q8NEG2;REV__C9JQZ6;REV__J3KQX6	EIF4G1	Eukaryotic translation initiation factor 4 gamma 1	22	24	24	21	19.8	19.8	18.2	158.64	1436	30.7688	30.7742	30.8915	30.6008	30.5385	30.637	30.3554	30.4852	-0.254792	0	1.6427	0
Q9Y5B9;G3V5A4;G3V401;G3V2X0	SUPT16H	FACT complex subunit SPT16	4	20	20	20	20.4	20.4	20.4	119.91	1047	30.6196	30.686	30.686	30.5596	30.4332	30.4413	30.3216	30.3348	-0.255036	0	2.9441	0
Q15365	PCBP1	Poly(rC)-binding protein 1	1	8	8	6	34.6	34.6	25.8	37.497	356	29.531	29.4239	29.1742	29.6415	29.2339	29.2291	28.9636	29.3235	-0.255113	0	1.04341	0
P53597;H7C233	SUCLG1	Succinyl-CoA ligase [ADP/GDP-forming] subunit alpha, mitochondrial	2	7	7	7	25.7	25.7	25.7	36.249	346	29.9076	29.7733	29.982	29.8943	29.8675	29.9432	29.4181	29.2969	-0.257858	0	0.763262	0
Q06830;A0A0A0MSI0;A0A0A0MRQ5	PRDX1	Peroxiredoxin-1	3	9	9	7	48.7	48.7	39.2	22.11	199	30.2543	30.4014	30.3303	30.476	30.1769	30.0618	30.1642	30.026	-0.258264	0	2.27974	0
P42704	LRPPRC	Leucine-rich PPR motif-containing protein, mitochondrial	1	5	5	5	4.1	4.1	4.1	157.9	1394	27.0831	27.0828	27.4809	27.2115	27.1655	26.963	26.8039	26.8817	-0.261085	0	1.12003	0
O00299	CLIC1	Chloride intracellular channel protein 1	1	7	7	7	32	32	32	26.922	241	27.8061	27.9979	27.7967	27.6208	27.6747	27.603	27.5107	27.3839	-0.26229	0	1.41377	0
B4DDF4;B4DUT8;Q99439;A0A087X271;A0A087X1X5;Q99439-2;K7ES69;H3BVI6;A0A087WV51;H3BQH0;Q15417-3;Q15417	CNN2	Calponin-2	12	6	6	6	27.5	27.5	27.5	32.616	298	27.1871	27.1432	27.2965	26.9842	27.3871	26.5792	26.8526	26.7244	-0.266914	0	0.688489	0
P38646;A0A3B3ITI4;D6RJI2;H0Y8S0;D6RA73;H0YBG6;A0A3B3ITN1	HSPA9	Stress-70 protein, mitochondrial	7	40	40	39	59.5	59.5	59.5	73.68	679	34.9944	35.0612	35.0478	35.1417	34.7485	34.8907	34.7949	34.7233	-0.271924	0	2.8933	0
P05455;E7ERC4;E9PGX9;E9PFL9	SSB	Lupus La protein	4	17	17	17	47.3	47.3	47.3	46.836	408	29.6527	29.6127	29.885	29.8941	29.465	29.5122	29.5276	29.4432	-0.274137	0	1.91896	2.71948e-16
O75369-6;O75369-3;O75369-2;O75369-9;O75369;O75369-8;O75369-5;O75369-4;E7EN95;O75369-7	FLNB	Filamin-B	10	16	13	12	7.5	6.4	5.7	271.41	2537	27.8577	27.9971	27.9191	28.0291	27.7737	27.7235	27.5752	27.631	-0.274878	0	2.45555	0
G3V4W0;B4DY08;B2R5W2;G3V4C1;P07910-2;G3V576;G3V2Q1;P07910;P07910-4;G3V555;G3V575;G3V5X6;G3V3K6;G3V251;P07910-3;B4DSU6;G3V2D6;P0DMR1;B7ZW38;A0A0G2JPF8;A0A0G2JNQ3;O60812;B2RXH8;G3V4M8;G3V5V7;G3V2H6;E5RG71;B3KT61;Q86SE5;Q86SE5-3	HNRNPC	Heterogeneous nuclear ribonucleoproteins C1/C2	30	17	17	17	53.8	53.8	53.8	28.916	262	33.5405	33.4899	33.4003	33.5112	33.215	33.2249	33.2584	33.1401	-0.275883	0	3.38588	0
Q96KR1;H0Y8W1	ZFR	Zinc finger RNA-binding protein	2	12	12	12	12.1	12.1	12.1	117.01	1074	28.8618	29.0849	28.6075	28.7556	28.5538	28.531	28.6773	28.4426	-0.276296	0	1.31985	0
P82912-2;P82912;P82912-3;H0YL99	MRPS11	28S ribosomal protein S11, mitochondrial	4	3	3	3	14.5	14.5	14.5	20.459	193	27.512	26.84	27.2475	27.1489	26.8603	26.9467	26.8827	26.9423	-0.279096	0	1.02641	0
A0A2R8YD12;A0A024QZX5;A0A087X1N8;P35237;A0A2R8Y6A7	SERPINB6	Serpin B6	5	5	5	4	14.5	14.5	12	38.124	332	28.0692	27.7944	27.9228	27.7388	27.819	27.4491	27.5546	27.5799	-0.280634	0	1.40015	2.71948e-16
P34932;A0A087WYC1;A0A087WTS8;P34932-2	HSPA4	Heat shock 70 kDa protein 4	4	20	20	19	30	30	28.3	94.33	840	30.8997	30.9121	30.8381	30.7925	30.6446	30.6016	30.6299	30.4434	-0.280704	0	2.6912	0
P22087;M0R0P1;M0QXL5;M0R2Q4;M0R299;M0R2U2;M0R1H0;M0R2B0;M0QXC9	FBL	rRNA 2-O-methyltransferase fibrillarin	9	10	10	8	39.3	39.3	35.8	33.784	321	30.1797	29.9709	30.0735	29.9334	29.5852	29.9017	29.7251	29.8225	-0.28077	0	1.729	0
O95400	CD2BP2	CD2 antigen cytoplasmic tail-binding protein 2	1	14	14	14	60.1	60.1	60.1	37.646	341	33.2484	33.4106	33.3122	33.4848	33.0557	32.9846	33.158	33.1299	-0.281944	0	2.3033	0
Q6NZI2;Q6NZI2-2;Q6NZI2-3	PTRF	Polymerase I and transcript release factor	3	8	8	8	21	21	21	43.476	390	28.0198	27.5142	27.6392	27.8687	27.8681	27.4421	27.5026	27.0946	-0.283639	0	0.708472	0
Q96FJ2;P63167	DYNLL2	Dynein light chain 2, cytoplasmic;Dynein light chain 1, cytoplasmic	2	2	2	2	24.7	24.7	24.7	10.35	89	28.4047	28.7861	28.6031	28.8144	28.569	28.2913	28.6715	27.9409	-0.283938	0	0.735823	0
P62195-2;P62195;J3QLH6;J3KRP2;J3QSA9;J3QRW1;J3QQM1;J3QSE0;J3QRR3	PSMC5	26S protease regulatory subunit 8	9	8	8	7	25.1	25.1	22.1	44.784	398	28.4727	28.5625	28.6301	28.4771	28.182	28.2178	28.1346	28.4664	-0.285423	0	1.85781	0
P50454;E9PR70;E9PPV6;E9PKH2;E9PK86;E9PMI5;E9PJH8;E9PIG2;E9PRS3;E9PNX1;E9PQ34;E9PLA6;H0YEP8	SERPINH1	Serpin H1	13	16	16	16	44	44	44	46.44	418	32.135	32.0188	32.1472	31.9905	31.8836	31.7728	31.8704	31.6083	-0.289069	0	2.07493	0
Q9BWJ5	SF3B5	Splicing factor 3B subunit 5	1	5	5	5	83.7	83.7	83.7	10.135	86	29.5111	29.5526	29.3566	29.5369	29.1323	29.2049	29.31	29.1536	-0.289105	0	2.53044	0
O43719;Q5H919;Q5H918	HTATSF1	HIV Tat-specific factor 1	3	22	22	22	33.5	33.5	33.5	85.852	755	29.916	30.0969	29.6294	30.0184	29.3828	29.4863	29.77	29.8613	-0.290041	0	0.973087	1.35974e-16
Q9NSE4	IARS2	Isoleucine--tRNA ligase, mitochondrial	1	23	23	23	27.5	27.5	27.5	113.79	1012	31.7014	31.6336	31.5695	31.3077	31.285	31.2823	31.3136	31.1645	-0.291695	0	1.71039	0
P09543-2;P09543;K7EN66;C9K0L8;K7ERZ0;K7ERC4	CNP	2,3-cyclic-nucleotide 3-phosphodiesterase	6	7	7	7	19.5	19.5	19.5	45.098	401	27.8007	27.6608	27.5879	27.8712	27.5091	27.405	27.3112	27.5179	-0.294353	0	1.96481	0
O15042-2;O15042;E7ET15;H0Y8D9;E7EW00;O15042-3;C9J5L1;C9JDJ7;H7C4V2;U3KPT1	U2SURP	U2 snRNP-associated SURP motif-containing protein	10	40	40	40	40.3	40.3	40.3	118.23	1028	32.4656	32.5608	32.4182	32.4415	32.1805	32.1195	32.2272	32.1738	-0.296312	0	3.61141	0
Q14974;Q14974-2;J3KTM9;J3QR48;J3QKQ5;J3QRG4	KPNB1	Importin subunit beta-1	6	21	21	21	32.1	32.1	32.1	97.169	876	31.1181	31.0517	31.0691	30.9825	30.7825	30.674	30.7501	30.8267	-0.297043	0	3.35909	0
P62304;A6NHK2	SNRPE	Small nuclear ribonucleoprotein E	2	8	8	8	81.5	81.5	81.5	10.803	92	34.7535	34.9536	34.684	34.9871	34.4446	34.3495	34.8347	34.554	-0.298867	0	1.22768	0
Q92665	MRPS31	28S ribosomal protein S31, mitochondrial	1	10	10	10	30.9	30.9	30.9	45.318	395	29.6072	29.5408	29.3563	29.4854	29.1766	29.2987	29.13	29.1838	-0.300173	0	2.46789	0
A0A3B3IRI2;P17812;B4E1E0;P17812-2;A0A3B3IRQ8;A0A3B3ITF6;A0A3B3ITB8;A0A3B3ISY3;A0A3B3ITH9	CTPS1	CTP synthase 1;CTP synthase	9	17	17	16	36.7	36.7	34.6	63.723	564	30.0686	29.8669	29.8799	29.8496	29.702	29.6617	29.576	29.5193	-0.301512	0	2.42723	0
P49761-1;P49761;P49761-3;H3BRE4;H3BNQ5;H3BUL5;H3BVF8;H3BQG1;H3BRW2	CLK3	Dual specificity protein kinase CLK3	9	6	6	6	14.1	14.1	14.1	58.588	490	27.4166	28.0473	27.7189	27.3823	27.6669	27.3921	27.057	27.2403	-0.302194	0	0.733629	0
P19338;H7BY16;C9JYW2;C9JLB1;C9J1H7;C9JWL1	NCL	Nucleolin	6	35	35	35	32.4	32.4	32.4	76.613	710	35.3373	35.2944	35.2077	35.2385	34.896	34.9722	34.9348	35.0587	-0.304051	0	3.28036	0
A0A0B4J1R6;P29401;P29401-2;E9PFF2	TKT	Transketolase	4	9	9	9	30	30	30	49.91	457	27.9853	27.8416	27.8063	27.8036	27.4991	27.4529	27.7165	27.5438	-0.306147	0	2.27565	0
Q12789-3;Q12789;H3BRD0;H3BU37;I3L1Z3	GTF3C1	General transcription factor 3C polypeptide 1	5	37	37	37	21.7	21.7	21.7	236.28	2084	29.9736	30.046	30.1534	30.0293	29.793	29.8333	29.6585	29.6855	-0.308006	0	2.8068	0
Q9UI12-2;Q9UI12;G3V126;E5RG49;E5RHH0;E5RK31;E5RJG1;H0YB41	ATP6V1H	V-type proton ATPase subunit H	8	11	11	11	31.6	31.6	31.6	54.151	465	29.2544	29.2557	29.0081	29.1231	28.7858	28.8811	28.9453	28.7945	-0.308642	0	2.32831	0
P13010;C9JZ81;H7C0H9	XRCC5	X-ray repair cross-complementing protein 5	3	11	11	11	17.3	17.3	17.3	82.704	732	29.4787	29.1296	29.4097	29.313	29.0141	28.9427	29.0444	29.0952	-0.308664	0	2.02451	0
Q15695;Q15696	ZRSR1	U2 small nuclear ribonucleoprotein auxiliary factor 35 kDa subunit-related protein 1;U2 small nuclear ribonucleoprotein auxiliary factor 35 kDa subunit-related protein 2	2	7	7	7	13.2	13.2	13.2	57.643	479	28.3995	28.488	28.3496	28.5045	27.7771	28.0449	28.3561	28.328	-0.308867	0	1.1495	0
P12956;B1AHC9;P12956-2	XRCC6	X-ray repair cross-complementing protein 6	3	13	13	13	31.9	31.9	31.9	69.842	609	29.6209	29.7655	29.7009	29.4844	29.3759	29.308	29.2357	29.4154	-0.30917	0	2.28183	0
B1AH87;P30536	TSPO	Translocator protein	2	2	2	2	29	29	29	11.896	107	29.506	29.3752	29.5761	29.4482	29.3372	29.0965	29.1831	29.0511	-0.309404	0	2.18023	0
Q3ZCQ8;Q3ZCQ8-2;M0R0C3;M0R2F8;M0R003;Q3ZCQ8-3;M0QXC3;M0R2Z3;M0R303;M0R2D2;M0R047;M0R1Y4	TIMM50	Mitochondrial import inner membrane translocase subunit TIM50	12	6	6	6	23.5	23.5	23.5	39.646	353	28.6179	28.4008	28.3999	28.2344	28.1425	27.9156	28.2075	28.1494	-0.309508	0	1.64508	0
Q15758;M0QXM4;Q15758-3;Q15758-2;M0QX44	SLC1A5	Neutral amino acid transporter B(0)	5	6	6	6	14.6	14.6	14.6	56.598	541	26.7384	26.448	26.5741	26.323	26.7734	27.0277	25.3049	25.7334	-0.311061	0.0865144	0.301172	0.0674906
H3BQZ9;P07741;H3BSW3;H3BQF1;H3BQB1;P07741-2	APRT	Adenine phosphoribosyltransferase	6	3	3	3	32	32	32	16.616	153	25.9942	25.8734	26.5403	25.7149	25.7517	25.5301	25.9135	25.6739	-0.313408	0.156274	0.642346	0.280514
A0A087WTB8;P15374;Q5TBK7	UCHL3	Ubiquitin carboxyl-terminal hydrolase isozyme L3	3	3	3	3	18.6	18.6	18.6	21.945	194	27.252	27.1635	27.4077	27.3827	26.9248	27.1466	26.9842	26.8959	-0.313594	0	2.10488	0
Q02040;X6RAJ1;Q02040-2;Q02040-3	AKAP17A	A-kinase anchor protein 17A	4	8	8	8	16.1	16.1	16.1	80.735	695	27.7679	27.8796	27.8743	27.7929	27.414	27.6025	27.4373	27.6032	-0.314395	0	2.76154	0
P48735-2;P48735;H0YL11	IDH2	Isocitrate dehydrogenase [NADP], mitochondrial	3	8	8	8	23.2	23.2	23.2	45.179	400	27.7612	27.6964	27.7416	27.5604	27.4095	27.3143	27.1816	27.5958	-0.314621	0	1.73365	0
P07737;K7EJ44;CON__P02584;I3L3D5	PFN1	Profilin-1	4	6	6	6	43.6	43.6	43.6	15.054	140	27.848	27.9151	27.619	27.8261	27.2778	27.4273	27.5735	27.6638	-0.316444	0	1.61022	0
P09012;M0R268;M0R221;M0R2B8;M0QXK2;M0QZG7;M0R0G9	SNRPA	U1 small nuclear ribonucleoprotein A	7	18	18	16	57.8	57.8	55.3	31.279	282	35.3984	35.5259	35.178	35.464	34.9393	35.056	35.2408	35.0633	-0.316727	0	1.74728	0
P30837;A0A0U1RQK9	ALDH1B1	Aldehyde dehydrogenase X, mitochondrial	2	12	10	10	28.8	25.7	25.7	57.206	517	28.7808	28.5287	28.76	28.6273	28.5539	28.1867	28.2789	28.4054	-0.317975	0	1.73149	0
O00330-3;O00330;E9PLU0;E9PRI6;H0YD97;O00330-2	PDHX	Pyruvate dehydrogenase protein X component, mitochondrial	6	4	4	4	11.7	11.7	11.7	51.459	486	25.6468	25.9442	25.8559	26.2224	25.6191	25.6097	25.4935	25.6745	-0.318106	0.0991413	1.21354	0.324449
X6R700;Q9Y3Y2-4;Q9Y3Y2;Q9Y3Y2-3;A0A087X1B7;Q5T7Y7	CHTOP	Chromatin target of PRMT1 protein	6	6	6	6	30.5	30.5	30.5	23.661	223	28.3378	28.0976	28.6505	28.5809	27.9884	28.207	28.1959	27.9942	-0.320286	0	1.21042	0
Q96QC0	PPP1R10	Serine/threonine-protein phosphatase 1 regulatory subunit 10	1	8	8	8	13.7	13.7	13.7	99.057	940	28.3763	28.1004	28.2053	28.0899	27.8982	27.7366	27.7419	28.1104	-0.321198	0	1.57181	0
Q13123;E7EQZ7;A0A0C4DGW5;D6REL4	IK	Protein Red	4	6	6	6	11	11	11	65.601	557	27.6857	27.6984	27.6777	27.9999	27.9233	27.1543	27.3087	27.3879	-0.321852	0	0.880191	0
P04792;F8WE04;C9J3N8	HSPB1	Heat shock protein beta-1	3	15	15	15	84.9	84.9	84.9	22.782	205	34.2919	34.2919	34.4127	34.3021	33.9737	34.0348	34.0244	33.9773	-0.322052	0	4.14676	0
Q53GQ0;A0A1B0GV93;A0A1B0GVY6;E9PI21;A0A1B0GW85;A0A1B0GU83;Q53GQ0-2	HSD17B12	Estradiol 17-beta-dehydrogenase 12	7	9	9	9	37.8	37.8	37.8	34.324	312	30.0521	30.155	30.1355	30.0128	29.746	29.7873	29.7618	29.7691	-0.322806	0	4.04868	0
Q9H7D7-2;Q9H7D7;H0Y9R3;C9JCS7;H0Y917;Q9H7D7-3;Q9H7D7-4	WDR26	WD repeat-containing protein 26	7	6	6	6	8.8	8.8	8.8	70.459	645	27.216	27.1818	27.1729	27.6553	26.888	27.0952	26.9679	26.9807	-0.323608	0	1.39403	2.71948e-16
Q9Y265;Q9Y265-2;E7ETR0;H7C4G5;H7C4I3;J3QLR1	RUVBL1	RuvB-like 1	6	20	20	20	52.9	52.9	52.9	50.227	456	31.2261	31.2726	31.1679	31.0838	30.8318	30.9211	30.7929	30.9085	-0.324048	0	3.14719	0
O43143;A0A140T947;O60231	DHX15	Putative pre-mRNA-splicing factor ATP-dependent RNA helicase DHX15	3	42	42	41	57.2	57.2	56.1	90.932	795	33.5743	33.6816	33.5335	33.6088	33.2415	33.2332	33.3659	33.2607	-0.324242	0	3.4976	0
Q96CS3	FAF2	FAS-associated factor 2	1	5	5	5	15.3	15.3	15.3	52.623	445	27.4154	27.7671	27.5265	27.6616	27.2964	27.2897	27.3652	27.114	-0.326306	0	1.88213	2.71948e-16
Q86UP2-2;Q86UP2-3;Q86UP2-4;Q86UP2;G3V4Y7;G3V5P0;B7Z6P3;H0YJV5;H0YJZ8;G3V5G2	KTN1	Kinectin	10	10	10	10	9.1	9.1	9.1	149.61	1300	27.7752	27.9421	27.7664	27.8398	27.6043	27.6362	27.2593	27.5186	-0.326311	0	1.86545	0
O95757;E9PDE8;D6RJ96	HSPA4L	Heat shock 70 kDa protein 4L	3	14	12	12	21.8	18.5	18.5	94.511	839	30.0746	30.2181	29.8356	29.6326	29.4771	29.6392	29.7018	29.6339	-0.327226	0	1.25681	0
Q5T4S7-3;Q5T4S7-4;Q5T4S7;Q5T4S7-2;Q5T4S7-5;A0A0A0MSW0;X6RE05;X6R960	UBR4	E3 ubiquitin-protein ligase UBR4	8	12	12	12	2.9	2.9	2.9	571.85	5159	27.6269	27.2984	27.5236	27.315	26.9652	27.0357	27.3386	27.1132	-0.327804	0	1.5477	0
R4GN98;P06703	S100A6	Protein S100;Protein S100-A6	2	4	4	4	45.9	45.9	45.9	9.681	85	29.3703	29.2914	29.9786	29.2611	28.9072	29.2586	29.5022	28.9148	-0.329655	0	0.72366	1.35974e-16
Q15428;K7EMT0	SF3A2	Splicing factor 3A subunit 2	2	16	16	16	38.4	38.4	38.4	49.255	464	31.5318	31.6261	31.6181	31.6712	31.1405	31.2795	31.3417	31.3648	-0.330173	0	2.88967	5.43896e-16
Q02978;I3L1P8;Q02978-2	SLC25A11	Mitochondrial 2-oxoglutarate/malate carrier protein	3	10	10	10	38.9	38.9	38.9	34.061	314	29.8787	29.6719	29.7694	29.7179	29.3313	29.5266	29.3301	29.5103	-0.334903	0	2.51091	0
E9PKD5;E9PM69;R4GNH3;P17980;E9PMD8;E9PN50;E9PLG2	PSMC3	26S protease regulatory subunit 6A	7	5	5	5	24.4	24.4	24.4	34.614	311	27.3248	26.8586	26.9096	26.6517	26.4969	26.6457	26.7917	26.4664	-0.336058	0	1.09702	0
Q5QPK2;H0Y368;O60762;Q5QPJ9	DPM1	Dolichol-phosphate mannosyltransferase subunit 1	4	8	8	8	31	31	31	32.426	287	29.5928	29.6815	29.7541	29.5956	29.4858	29.1896	29.2801	29.3152	-0.338338	0	2.44761	0
Q96T76;Q96T76-8;Q96T76-5;Q96T76-9;Q5T454;Q96T76-7;H0Y746;H7C1W5;H0Y7V3;B0QZ77	MMS19	MMS19 nucleotide excision repair protein homolog	10	9	9	9	11.3	11.3	11.3	113.29	1030	28.0904	28.2103	27.954	28.016	27.928	27.7035	27.5406	27.7444	-0.338551	0	1.89056	0
A0A087X054;Q9Y4L1;E9PJ21;A0A087WWI4;K7EQK2;Q9Y4L1-2;J3QL06;J3KTF1;Q9BST8;J3QQH7;J3QLE9;A0A087X214;A0A087WW13	HYOU1	Hypoxia up-regulated protein 1	13	19	19	19	23.7	23.7	23.7	104.78	937	29.6556	29.4461	29.6407	29.3602	29.2036	29.2869	29.1322	29.1201	-0.339955	0	2.20862	0
P54098;A0A1B0GTU7;A0A0D9SFM1;A0A1B0GVT8;A0A1B0GTQ6;H0YE43;H0YD36;A0A1B0GW33;H0YCV2	POLG	DNA polymerase subunit gamma-1	9	10	10	10	11.2	11.2	11.2	139.56	1239	28.0125	28.0719	27.926	27.7266	27.8812	27.6133	27.2973	27.5839	-0.340305	0	1.27919	0
P62306;A0A0B4J254;F8W0W6	SNRPF	Small nuclear ribonucleoprotein F	3	10	10	10	98.8	98.8	98.8	9.7251	86	32.9593	32.938	32.7149	32.9876	32.5419	32.2553	32.8132	32.6175	-0.342976	0	1.39567	0
[truncated: 378 more rows]

## Sheet: III-Me-PeptidesEnrichedHUvsSGC2
Analysis III-Methyl Peptides Enriched HU vs SGC2096a
[truncated: 146 more rows]

[truncated: 1 more sheets: IV-Me-PeptidesEnrichedHUvsHUGSK]
